# Supplementary material for: Uncovering Anticancer Mechanisms of Spiramycin Derivatives Using Transcriptomic and Metabolomic Analyses
Source: Metabolites. 2025 Sep 27;15(10):647. doi: 10.3390/metabo15100647 (PMC12566170; doi:10.3390/metabo15100647)
Supplement: Supplementary file 1 [file metabolites-15-00647-s001.zip]

Archive with 23 entries (16 files):
- Figure S1 The original images of ROS detection/
- Figure S1 The original images of ROS detection/Project_blank.tif
- Figure S1 The original images of ROS detection/Project_drug.tif
- Table S1 A full list of genes detected by RNA sequencing/
- Table S1 A full list of genes detected by RNA sequencing/gene_exp_229.xls
- Table S1 A full list of genes detected by RNA sequencing/gene_exp_231.xls
- Table S2 A full list of pathways obtained by transcriptomics analyses/
- Table S2 A full list of pathways obtained by transcriptomics analyses/229_ora_reactome.xls
- Table S2 A full list of pathways obtained by transcriptomics analyses/229_ora_wiki.xls
- Table S2 A full list of pathways obtained by transcriptomics analyses/231_ora_reactome.xls
- Table S2 A full list of pathways obtained by transcriptomics analyses/231_ora_wiki.xls
- Table S3 A full list of metabolites detected by CE-MS/
- Table S3 A full list of metabolites detected by CE-MS/res_Sig_229.csv
- Table S3 A full list of metabolites detected by CE-MS/res_Sig_231.csv
- Table S4 A full list of pathways obtained by CE-MS-based metabolomics analyses/
- Table S4 A full list of pathways obtained by CE-MS-based metabolomics analyses/pathway_results_229.csv
- Table S4 A full list of pathways obtained by CE-MS-based metabolomics analyses/pathway_results_231.csv
- Table S5 A full list of metabolites detected by LC-MS/
- Table S5 A full list of metabolites detected by LC-MS/res_SigLc_229_all.csv
- Table S5 A full list of metabolites detected by LC-MS/res_SigLc_231_all.csv
- Table S6 A full list of pathways obtained by LC-MS-based metabolomics analyses/
- Table S6 A full list of pathways obtained by LC-MS-based metabolomics analyses/pathway_results_Lc_229.csv
- Table S6 A full list of pathways obtained by LC-MS-based metabolomics analyses/pathway_results_Lc_231.csv
