# Supplementary material for: Uncovering Anticancer Mechanisms of Spiramycin Derivatives Using Transcriptomic and Metabolomic Analyses
Source: Metabolites. 2025 Sep 27;15(10):647. doi: 10.3390/metabo15100647 (PMC12566170; doi:10.3390/metabo15100647)
Supplement: Supplementary file 1 [file metabolites-15-00647-s001.zip › Table S1 A full list of genes detected by RNA sequencing/gene_exp_229.xls]

## Sheet: gene_exp_229
test_id	gene_id	gene	locus	sample_1	sample_2	status	value_1	value_2	log2(fold_change)	test_stat	p_value	q_value	significant
XLOC_000001	XLOC_000001	DDX11L1	chr1:11873-29370	BL_229	SPM_229	NOTEST	0	0	0	0	1	1	no
XLOC_000002	XLOC_000002	MIR1302-11	chr1:30365-30503	BL_229	SPM_229	NOTEST	0	0	0	0	1	1	no
XLOC_000003	XLOC_000003	OR4F5	chr1:69090-70008	BL_229	SPM_229	NOTEST	0	0	0	0	1	1	no
XLOC_000004	XLOC_000004	LOC102725121	chr1:182387-184878	BL_229	SPM_229	NOTEST	0	0.0120985	inf	0	1	1	no
XLOC_000005	XLOC_000005	FAM87B	chr1:817370-819834	BL_229	SPM_229	NOTEST	0.101097	0.0212195	-2.25228	0	1	1	no
XLOC_000006	XLOC_000006	LINC01128	chr1:827590-859446	BL_229	SPM_229	OK	3.92779	4.33976	0.143899	0.655177	0.2538	0.391555	no
XLOC_000007	XLOC_000007	SAMD11	chr1:925730-959256	BL_229	SPM_229	NOTEST	0.0700846	0.127028	0.857975	0	1	1	no
XLOC_000008	XLOC_000008	KLHL17	chr1:960583-965719	BL_229	SPM_229	OK	5.3512	4.3225	-0.307995	-1.43589	0.01585	0.0441288	yes
XLOC_000009	XLOC_000009	PLEKHN1	chr1:966481-982093	BL_229	SPM_229	OK	1.94268	2.06664	0.0892364	0.310636	0.59535	0.720358	no
XLOC_000010	XLOC_000010	ISG15	chr1:1013496-1014539	BL_229	SPM_229	OK	6.91004	6.50218	-0.0877719	-0.258061	0.6542	0.767123	no
XLOC_000011	XLOC_000011	AGRN	chr1:1020119-1056114	BL_229	SPM_229	OK	35.2341	29.6793	-0.247515	-1.55756	0.0091	0.0280007	yes
XLOC_000012	XLOC_000012	LOC100288175	chr1:1059733-1066453	BL_229	SPM_229	OK	0.623173	0.654891	0.0716213	0.0919366	0.85345	0.910168	no
XLOC_000013	XLOC_000013	LINC01342	chr1:1137016-1144054	BL_229	SPM_229	NOTEST	0	0	0	0	1	1	no
XLOC_000014	XLOC_000014	MIR200B	chr1:1167103-1167198	BL_229	SPM_229	NOTEST	0	0	0	0	1	1	no
XLOC_000015	XLOC_000015	MIR200A	chr1:1167862-1167952	BL_229	SPM_229	NOTEST	0	0	0	0	1	1	no
XLOC_000016	XLOC_000016	MIR429	chr1:1169004-1169087	BL_229	SPM_229	NOTEST	0	0	0	0	1	1	no
XLOC_000017	XLOC_000017	TTLL10	chr1:1173879-1197935	BL_229	SPM_229	NOTEST	0	0	0	0	1	1	no
XLOC_000018	XLOC_000018	B3GALT6	chr1:1232236-1235040	BL_229	SPM_229	OK	44.0581	35.255	-0.321578	-1.97487	0.0006	0.00283165	yes
XLOC_000019	XLOC_000019	SCNN1D	chr1:1280435-1292029	BL_229	SPM_229	OK	0.558301	0.674024	0.271755	0.681604	0.2461	0.382377	no
XLOC_000020	XLOC_000020	PUSL1	chr1:1308579-1324687	BL_229	SPM_229	OK	15.0326	16.0674	0.0960404	0.2845	0.62995	0.748408	no
XLOC_000021	XLOC_000021	CPTP	chr1:1324801-1328896	BL_229	SPM_229	OK	13.1836	10.9359	-0.269675	-1.44808	0.01285	0.037129	yes
XLOC_000022	XLOC_000022	TAS1R3	chr1:1331279-1349418	BL_229	SPM_229	NOTEST	0.139757	0.0497311	-1.4907	0	1	1	no
XLOC_000023	XLOC_000023	MRPL20-AS1	chr1:1399529-1407293	BL_229	SPM_229	OK	3.70511	3.48878	-0.0867951	-0.143349	0.80435	0.874329	no
XLOC_000024	XLOC_000024	TMEM88B	chr1:1426127-1427787	BL_229	SPM_229	NOTEST	0	0	0	0	1	1	no
XLOC_000025	XLOC_000025	VWA1	chr1:1435689-1442882	BL_229	SPM_229	OK	3.5929	2.58365	-0.475738	-2.30033	5e-05	0.000316788	yes
XLOC_000026	XLOC_000026	ATAD3C	chr1:1449688-1470162	BL_229	SPM_229	NOTEST	0.036607	0.0237345	-0.625133	0	1	1	no
XLOC_000027	XLOC_000027	ATAD3B	chr1:1471764-1497848	BL_229	SPM_229	OK	16.9995	16.1055	-0.077943	-0.460818	0.42545	0.568942	no
XLOC_000028	XLOC_000028	ATAD3A	chr1:1512161-1534687	BL_229	SPM_229	OK	53.0408	51.9692	-0.0294442	-0.181707	0.75465	0.84186	no
XLOC_000029	XLOC_000029	LOC105378586	chr1:1598011-1607210	BL_229	SPM_229	NOTEST	0	0	0	0	1	1	no
XLOC_000030	XLOC_000030	MIB2	chr1:1615414-1630610	BL_229	SPM_229	OK	7.08543	6.08453	-0.219711	-0.837345	0.14945	0.262304	no
XLOC_000031	XLOC_000031	MMP23B	chr1:1632172-1634654	BL_229	SPM_229	NOTEST	0.0140047	0.123661	3.14241	0	1	1	no
XLOC_000032	XLOC_000032	MMP23A	chr1:1699938-1701808	BL_229	SPM_229	NOTEST	0	0	0	0	1	1	no
XLOC_000033	XLOC_000033	CALML6	chr1:1915259-1917296	BL_229	SPM_229	NOTEST	0	0	0	0	1	1	no
XLOC_000034	XLOC_000034	GABRD	chr1:2019344-2030758	BL_229	SPM_229	NOTEST	0	0.00932397	inf	0	1	1	no
XLOC_000035	XLOC_000035	PRKCZ	chr1:2050410-2212720	BL_229	SPM_229	OK	4.47898	3.03725	-0.560403	-1.25307	0.02495	0.0638662	no
XLOC_000036	XLOC_000036	SKI	chr1:2228318-2310213	BL_229	SPM_229	OK	18.94	12.9583	-0.547565	-3.28621	5e-05	0.000316788	yes
XLOC_000037	XLOC_000037	RER1	chr1:2391840-2413827	BL_229	SPM_229	OK	51.4612	47.0025	-0.130749	-0.753203	0.1853	0.308993	no
XLOC_000038	XLOC_000038	PLCH2	chr1:2467450-2505532	BL_229	SPM_229	NOTEST	0	0	0	0	1	1	no
XLOC_000039	XLOC_000039	TNFRSF14	chr1:2549919-2565622	BL_229	SPM_229	NOTEST	0	0	0	0	1	1	no
XLOC_000040	XLOC_000040	LOC100996583	chr1:2566534-2584534	BL_229	SPM_229	NOTEST	0	0	0	0	1	1	no
XLOC_000041	XLOC_000041	PRXL2B	chr1:2586522-2633016	BL_229	SPM_229	NOTEST	0	0	0	0	1	1	no
XLOC_000042	XLOC_000042	ACTRT2	chr1:3021466-3022903	BL_229	SPM_229	NOTEST	0	0	0	0	1	1	no
XLOC_000043	XLOC_000043	PRDM16	chr1:3069202-3438621	BL_229	SPM_229	NOTEST	0.012338	0.00582211	-1.08349	0	1	1	no
XLOC_000044	XLOC_000044	MIR4251	chr1:3069202-3438621	BL_229	SPM_229	NOTEST	0	0	0	0	1	1	no
XLOC_000045	XLOC_000045	ARHGEF16	chr1:3454664-3481113	BL_229	SPM_229	OK	1.96881	1.70046	-0.211398	-0.770706	0.185	0.308619	no
XLOC_000046	XLOC_000046	TPRG1L	chr1:3625014-3630127	BL_229	SPM_229	OK	8.0155	6.45335	-0.312743	-1.5187	0.00785	0.0247972	yes
XLOC_000047	XLOC_000047	TP73	chr1:3652515-3747373	BL_229	SPM_229	OK	7.76538	5.11964	-0.601012	-3.2755	5e-05	0.000316788	yes
XLOC_000048	XLOC_000048	CCDC27	chr1:3752449-3771645	BL_229	SPM_229	NOTEST	0	0	0	0	1	1	no
XLOC_000049	XLOC_000049	SMIM1	chr1:3772760-3775982	BL_229	SPM_229	NOTEST	0	0	0	0	1	1	no
XLOC_000050	XLOC_000050	DFFB	chr1:3857266-3885429	BL_229	SPM_229	OK	2.14225	2.44224	0.18908	0.715067	0.1956	0.321305	no
XLOC_000051	XLOC_000051	LINC01134	chr1:3900403-3915447	BL_229	SPM_229	NOTEST	0.196903	0.33252	0.755959	0	1	1	no
XLOC_000052	XLOC_000052	LINC01346	chr1:3940611-3952583	BL_229	SPM_229	NOTEST	0	0	0	0	1	1	no
XLOC_000053	XLOC_000053	LINC01777	chr1:4412050-4424684	BL_229	SPM_229	NOTEST	0.0184137	0	#NAME?	0	1	1	no
XLOC_000054	XLOC_000054	LINC01646	chr1:4571486-4583704	BL_229	SPM_229	NOTEST	0	0	0	0	1	1	no
XLOC_000055	XLOC_000055	AJAP1	chr1:4654608-4792522	BL_229	SPM_229	NOTEST	0.0343739	0.055352	0.687322	0	1	1	no
XLOC_000056	XLOC_000056	KCNAB2	chr1:5992675-6101180	BL_229	SPM_229	OK	1.16748	0.86579	-0.431312	-1.42225	0.01155	0.0340239	yes
XLOC_000057	XLOC_000057	RNF207	chr1:6206118-6235964	BL_229	SPM_229	NOTEST	0.46703	0.53667	0.200521	0	1	1	no
XLOC_000058	XLOC_000058	LINC00337	chr1:6236239-6239442	BL_229	SPM_229	NOTEST	0.367628	0.265301	-0.470616	0	1	1	no
XLOC_000059	XLOC_000059	HES3	chr1:6244178-6245578	BL_229	SPM_229	NOTEST	0	0	0	0	1	1	no
XLOC_000060	XLOC_000060	ESPN	chr1:6424775-6460944	BL_229	SPM_229	NOTEST	0.253141	0.277411	0.13208	0	1	1	no
XLOC_000061	XLOC_000061	TAS1R1	chr1:6555306-6579755	BL_229	SPM_229	NOTEST	0.36828	0.538977	0.549419	0	1	1	no
XLOC_000062	XLOC_000062	ZBTB48	chr1:6579993-6589280	BL_229	SPM_229	OK	3.34497	5.019	0.585406	2.55016	5e-05	0.000316788	yes
XLOC_000063	XLOC_000063	PHF13	chr1:6613730-6624030	BL_229	SPM_229	OK	12.8764	10.9641	-0.231946	-1.30357	0.0252	0.0643713	no
XLOC_000064	XLOC_000064	THAP3	chr1:6624864-6701816	BL_229	SPM_229	OK	5.09818	8.72535	0.775229	1.35537	0.02365	0.0611659	no
XLOC_000065	XLOC_000065	LINC01672	chr1:6724744-6730012	BL_229	SPM_229	NOTEST	0	0	0	0	1	1	no
XLOC_000066	XLOC_000066	CAMTA1	chr1:6785323-7769706	BL_229	SPM_229	OK	46.345	53.7428	0.213657	0.891273	0.1172	0.218164	no
XLOC_000067	XLOC_000067	VAMP3	chr1:7771295-7781432	BL_229	SPM_229	OK	64.2472	60.318	-0.0910445	-0.548987	0.3391	0.482995	no
XLOC_000068	XLOC_000068	PER3	chr1:7784186-7845180	BL_229	SPM_229	OK	5.99721	6.43148	0.100858	0.555143	0.3383	0.482418	no
XLOC_000069	XLOC_000069	PARK7	chr1:7961653-7985505	BL_229	SPM_229	OK	273.571	223.94	-0.288805	-1.73508	0.00255	0.00975028	yes
XLOC_000070	XLOC_000070	LINC01714	chr1:8208671-8215208	BL_229	SPM_229	NOTEST	0	0	0	0	1	1	no
XLOC_000071	XLOC_000071	SLC45A1	chr1:8318113-8344165	BL_229	SPM_229	OK	0.641788	0.581658	-0.141925	-0.313111	0.58695	0.713087	no
XLOC_000072	XLOC_000072	RERE-AS1	chr1:8352403-8817640	BL_229	SPM_229	NOTEST	0	0.0809935	inf	0	1	1	no
XLOC_000073	XLOC_000073	ENO1-AS1	chr1:8878834-8879884	BL_229	SPM_229	NOTEST	0.754511	0.187261	-2.01049	0	1	1	no
XLOC_000074	XLOC_000074	CA6	chr1:8945867-8975089	BL_229	SPM_229	NOTEST	0	0	0	0	1	1	no
XLOC_000075	XLOC_000075	LNCTAM34A	chr1:9148010-9192085	BL_229	SPM_229	OK	0.293328	0.606344	1.04762	0.80765	0.17255	0.2926	no
XLOC_000076	XLOC_000076	H6PD	chr1:9234773-9271335	BL_229	SPM_229	OK	6.09283	5.20982	-0.225878	-1.30128	0.02235	0.058434	no
XLOC_000077	XLOC_000077	SPSB1	chr1:9292893-9369531	BL_229	SPM_229	OK	3.26858	2.48515	-0.395332	-1.66416	0.004	0.0142934	yes
XLOC_000078	XLOC_000078	SLC25A33	chr1:9539464-9585173	BL_229	SPM_229	OK	4.10728	6.16883	0.586812	2.92596	5e-05	0.000316788	yes
XLOC_000079	XLOC_000079	TMEM201	chr1:9588910-9614877	BL_229	SPM_229	OK	17.9862	16.3157	-0.140635	-0.833296	0.1504	0.263556	no
XLOC_000080	XLOC_000080	PIK3CD	chr1:9651730-9824526	BL_229	SPM_229	OK	9.22675	9.65304	0.0651603	0.134631	0.816	0.882857	no
XLOC_000081	XLOC_000081	NMNAT1	chr1:9922117-9985498	BL_229	SPM_229	OK	2.90948	3.53721	0.28185	0.511843	0.36275	0.508332	no
XLOC_000082	XLOC_000082	MIR5697	chr1:9922117-9985498	BL_229	SPM_229	NOTEST	0	0	0	0	1	1	no
XLOC_000083	XLOC_000083	RBP7	chr1:9997227-10016021	BL_229	SPM_229	NOTEST	0	0.0443643	inf	0	1	1	no
XLOC_000084	XLOC_000084	UBE4B	chr1:10032957-10181238	BL_229	SPM_229	OK	11.2919	9.80209	-0.204123	-1.17515	0.0412	0.0956873	no
XLOC_000085	XLOC_000085	KIF1B	chr1:10210569-10381603	BL_229	SPM_229	OK	9.60656	12.8022	0.414302	2.44958	5e-05	0.000316788	yes
XLOC_000086	XLOC_000086	RNU6-2	chr1:10210569-10381603	BL_229	SPM_229	NOTEST	0	0	0	0	1	1	no
XLOC_000087	XLOC_000087	PGD	chr1:10399063-10420511	BL_229	SPM_229	OK	46.5504	48.263	0.0521257	0.31236	0.58365	0.710278	no
XLOC_000088	XLOC_000088	CENPS,CENPS-CORT,CORT	chr1:10430432-10452153	BL_229	SPM_229	OK	26.6474	20.247	-0.396288	-1.94745	0.0007	0.00323492	yes
XLOC_000089	XLOC_000089	PEX14	chr1:10474949-10630758	BL_229	SPM_229	OK	11.1996	12.6191	0.172152	0.898718	0.1218	0.224845	no
XLOC_000090	XLOC_000090	TARDBP	chr1:11012621-11025492	BL_229	SPM_229	OK	65.0323	64.7669	-0.00589853	-0.0364375	0.9508	0.972106	no
XLOC_000091	XLOC_000091	EXOSC10-AS1	chr1:11066618-11102106	BL_229	SPM_229	OK	1.24398	1.53796	0.306048	0.109395	0.8012	0.872402	no
XLOC_000092	XLOC_000092	MTOR-AS1	chr1:11106534-11262551	BL_229	SPM_229	NOTEST	0	0	0	0	1	1	no
XLOC_000093	XLOC_000093	ANGPTL7	chr1:11106534-11262551	BL_229	SPM_229	NOTEST	0.0594711	0.00881222	-2.75461	0	1	1	no
XLOC_000094	XLOC_000094	UBIAD1	chr1:11273197-11299571	BL_229	SPM_229	OK	8.86549	10.578	0.254797	1.38192	0.01695	0.0465973	yes
XLOC_000095	XLOC_000095	DISP3	chr1:11479154-11537551	BL_229	SPM_229	NOTEST	0.0234351	0.0359236	0.61626	0	1	1	no
XLOC_000096	XLOC_000096	LINC01647	chr1:11609530-11613354	BL_229	SPM_229	NOTEST	0	0.0911876	inf	0	1	1	no
XLOC_000097	XLOC_000097	FBXO44	chr1:11648386-11663327	BL_229	SPM_229	OK	2.07323	1.91872	-0.111732	-0.41071	0.46555	0.606902	no
XLOC_000098	XLOC_000098	FBXO6	chr1:11664199-11674352	BL_229	SPM_229	OK	1.28492	1.66496	0.373812	0.966949	0.0979	0.189418	no
XLOC_000099	XLOC_000099	DRAXIN	chr1:11691709-11725857	BL_229	SPM_229	NOTEST	0.0197504	0.00968111	-1.02864	0	1	1	no
XLOC_000100	XLOC_000100	AGTRAP	chr1:11736084-11750771	BL_229	SPM_229	OK	16.7935	14.7361	-0.18855	-0.918641	0.11545	0.215497	no
XLOC_000101	XLOC_000101	C1orf167	chr1:11762192-11805964	BL_229	SPM_229	NOTEST	0.0256852	0.0341385	0.410464	0	1	1	no
XLOC_000102	XLOC_000102	CLCN6	chr1:11806095-11847783	BL_229	SPM_229	OK	3.41008	4.38293	0.362093	1.48428	0.01035	0.0310652	yes
XLOC_000103	XLOC_000103	RNU5E-1	chr1:11908153-11908272	BL_229	SPM_229	NOTEST	0	0	0	0	1	1	no
XLOC_000104	XLOC_000104	PLOD1	chr1:11934716-11975537	BL_229	SPM_229	OK	74.3107	56.874	-0.3858	-2.38299	5e-05	0.000316788	yes
XLOC_000105	XLOC_000105	MFN2	chr1:11980180-12013515	BL_229	SPM_229	OK	32.4911	31.4231	-0.0482185	-0.295044	0.60205	0.72545	no
XLOC_000106	XLOC_000106	MIIP	chr1:12019497-12032045	BL_229	SPM_229	OK	7.74701	9.27483	0.25968	1.23092	0.03265	0.0794516	no
XLOC_000107	XLOC_000107	MIR6729	chr1:12019497-12032045	BL_229	SPM_229	NOTEST	0	0	0	0	1	1	no
XLOC_000108	XLOC_000108	TNFRSF8	chr1:12063302-12144207	BL_229	SPM_229	NOTEST	0	0.00517414	inf	0	1	1	no
XLOC_000109	XLOC_000109	TNFRSF1B	chr1:12166942-12209220	BL_229	SPM_229	NOTEST	0.114158	0.143287	0.327877	0	1	1	no
XLOC_000110	XLOC_000110	MIR4632	chr1:12166942-12209220	BL_229	SPM_229	NOTEST	0	0	0	0	1	1	no
XLOC_000111	XLOC_000111	VPS13D	chr1:12230029-12512046	BL_229	SPM_229	OK	3.52053	3.37476	-0.0610091	-0.352929	0.54175	0.673771	no
XLOC_000112	XLOC_000112	SNORA59A	chr1:12230029-12512046	BL_229	SPM_229	NOTEST	0	0	0	0	1	1	no
XLOC_000113	XLOC_000113	AADACL4	chr1:12644546-12667086	BL_229	SPM_229	NOTEST	0	0.0441568	inf	0	1	1	no
XLOC_000114	XLOC_000114	AADACL3	chr1:12716109-12728760	BL_229	SPM_229	NOTEST	0	0	0	0	1	1	no
XLOC_000115	XLOC_000115	C1orf158	chr1:12746199-12763699	BL_229	SPM_229	NOTEST	0	0	0	0	1	1	no
XLOC_000116	XLOC_000116	PRAMEF12	chr1:12774847-12777905	BL_229	SPM_229	NOTEST	0	0	0	0	1	1	no
XLOC_000117	XLOC_000117	PRAMEF1	chr1:12791396-12796628	BL_229	SPM_229	NOTEST	0	0	0	0	1	1	no
XLOC_000118	XLOC_000118	PRAMEF2	chr1:12857085-12861909	BL_229	SPM_229	NOTEST	0	0	0	0	1	1	no
XLOC_000119	XLOC_000119	PRAMEF7	chr1:12916646-12920480	BL_229	SPM_229	NOTEST	0	0	0	0	1	1	no
XLOC_000120	XLOC_000120	HNRNPCL3	chr1:13061231-13062237	BL_229	SPM_229	NOTEST	0	0	0	0	1	1	no
XLOC_000121	XLOC_000121	PRAMEF25	chr1:13073677-13078038	BL_229	SPM_229	NOTEST	0	0	0	0	1	1	no
XLOC_000122	XLOC_000122	PRAMEF34P	chr1:13127068-13132274	BL_229	SPM_229	NOTEST	0	0	0	0	1	1	no
XLOC_000123	XLOC_000123	PRAMEF9	chr1:13175280-13179132	BL_229	SPM_229	NOTEST	0	0	0	0	1	1	no
XLOC_000124	XLOC_000124	PRAMEF5	chr1:13254197-13263435	BL_229	SPM_229	NOTEST	0	0	0	0	1	1	no
XLOC_000125	XLOC_000125	PRAMEF33	chr1:13303538-13308907	BL_229	SPM_229	NOTEST	0	0	0	0	1	1	no
XLOC_000126	XLOC_000126	PRAMEF15	chr1:13315580-13322598	BL_229	SPM_229	NOTEST	0	0	0	0	1	1	no
XLOC_000127	XLOC_000127	PRAMEF17	chr1:13389631-13392629	BL_229	SPM_229	NOTEST	0	0	0	0	1	1	no
XLOC_000128	XLOC_000128	PRAMEF20	chr1:13410449-13421328	BL_229	SPM_229	NOTEST	0	0	0	0	1	1	no
XLOC_000129	XLOC_000129	PDPN	chr1:13583756-13617957	BL_229	SPM_229	NOTEST	0	0	0	0	1	1	no
XLOC_000130	XLOC_000130	PRDM2	chr1:13700187-13825079	BL_229	SPM_229	OK	5.75033	5.68064	-0.0175933	-0.0907767	0.877	0.923813	no
XLOC_000131	XLOC_000131	KAZN	chr1:14598684-15152464	BL_229	SPM_229	OK	3.92016	3.21224	-0.287334	-1.33556	0.0202	0.0537085	no
XLOC_000132	XLOC_000132	TMEM51	chr1:15152531-15220478	BL_229	SPM_229	OK	4.51966	3.40591	-0.408176	-1.63282	0.00475	0.0164821	yes
XLOC_000133	XLOC_000133	FHAD1	chr1:15247224-15398127	BL_229	SPM_229	NOTEST	0.0384463	0.0233187	-0.721355	0	1	1	no
XLOC_000134	XLOC_000134	EFHD2	chr1:15409887-15430339	BL_229	SPM_229	OK	44.3428	41.5509	-0.0938193	-0.571862	0.3225	0.467166	no
XLOC_000135	XLOC_000135	CTRC	chr1:15438442-15449242	BL_229	SPM_229	NOTEST	0.0243558	0.0251326	0.0452948	0	1	1	no
XLOC_000136	XLOC_000136	CELA2A	chr1:15456731-15472091	BL_229	SPM_229	NOTEST	0	0	0	0	1	1	no
XLOC_000137	XLOC_000137	CELA2B	chr1:15476103-15491394	BL_229	SPM_229	NOTEST	0	0	0	0	1	1	no
XLOC_000138	XLOC_000138	DNAJC16	chr1:15526812-15585051	BL_229	SPM_229	OK	2.7897	2.76138	-0.0147205	-0.0681013	0.90125	0.939913	no
XLOC_000139	XLOC_000139	SCARNA21B	chr1:15526812-15585051	BL_229	SPM_229	NOTEST	0	0	0	0	1	1	no
XLOC_000140	XLOC_000140	DDI2,RSC1A1	chr1:15617457-15669044	BL_229	SPM_229	OK	5.74742	7.39507	0.363651	1.72574	0.00335	0.0123088	yes
XLOC_000141	XLOC_000141	PLEKHM2	chr1:15684319-15734769	BL_229	SPM_229	OK	16.4414	18.8045	0.193747	1.15622	0.0476	0.107074	no
XLOC_000142	XLOC_000142	SLC25A34	chr1:15736257-15749890	BL_229	SPM_229	NOTEST	0.123907	0.191044	0.624638	0	1	1	no
XLOC_000143	XLOC_000143	TMEM82	chr1:15736257-15749890	BL_229	SPM_229	NOTEST	0	0	0	0	1	1	no
XLOC_000144	XLOC_000144	FBLIM1	chr1:15756637-15786589	BL_229	SPM_229	NOTEST	0.0405975	0.202117	2.31573	0	1	1	no
XLOC_000145	XLOC_000145	SPEN	chr1:15834214-15940456	BL_229	SPM_229	OK	10.3752	10.3987	0.00326948	0.0196033	0.97035	0.98232	no
XLOC_000146	XLOC_000146	SRARP	chr1:16004235-16008807	BL_229	SPM_229	NOTEST	0	0	0	0	1	1	no
XLOC_000147	XLOC_000147	CLCNKA	chr1:16022035-16034050	BL_229	SPM_229	NOTEST	0	0.00872548	inf	0	1	1	no
XLOC_000148	XLOC_000148	CLCNKB	chr1:16043781-16057326	BL_229	SPM_229	NOTEST	0	0	0	0	1	1	no
XLOC_000149	XLOC_000149	SZRD1	chr1:16367241-16437424	BL_229	SPM_229	OK	54.8015	47.2043	-0.215297	-1.32512	0.0222	0.0581039	no
XLOC_000150	XLOC_000150	NECAP2	chr1:16440671-16460089	BL_229	SPM_229	OK	15.6078	17.0933	0.131161	0.713607	0.2182	0.349371	no
XLOC_000151	XLOC_000151	LINC01772	chr1:16460947-16492701	BL_229	SPM_229	NOTEST	0.294322	0.233928	-0.331332	0	1	1	no
XLOC_000152	XLOC_000152	MIR3675	chr1:16548913-16548987	BL_229	SPM_229	NOTEST	0	0	0	0	1	1	no
XLOC_000153	XLOC_000153	MST1P2	chr1:16645573-16650420	BL_229	SPM_229	OK	0.448369	0.700196	0.643074	1.37754	0.0184	0.0498108	yes
XLOC_000154	XLOC_000154	MIR3675	chr1:16681254-16681328	BL_229	SPM_229	NOTEST	0	0	0	0	1	1	no
XLOC_000155	XLOC_000155	RNU1-1	chr1:16740515-16740679	BL_229	SPM_229	NOTEST	0	0	0	0	1	1	no
XLOC_000156	XLOC_000156	LOC112267871	chr1:16872225-16874096	BL_229	SPM_229	NOTEST	0.0294373	0	#NAME?	0	1	1	no
XLOC_000157	XLOC_000157	RNU1-1	chr1:16895979-16896143	BL_229	SPM_229	NOTEST	0	0	0	0	1	1	no
XLOC_000158	XLOC_000158	CROCC	chr1:16921930-16972960	BL_229	SPM_229	OK	1.57742	1.38405	-0.188663	-0.832082	0.1517	0.265263	no
XLOC_000159	XLOC_000159	LINC02783	chr1:17189788-17196387	BL_229	SPM_229	NOTEST	0	0	0	0	1	1	no
XLOC_000160	XLOC_000160	PADI1	chr1:17205127-17246007	BL_229	SPM_229	NOTEST	0	0	0	0	1	1	no
XLOC_000161	XLOC_000161	PADI3	chr1:17249097-17284232	BL_229	SPM_229	NOTEST	0	0	0	0	1	1	no
XLOC_000162	XLOC_000162	MIR3972	chr1:17249097-17284232	BL_229	SPM_229	NOTEST	0	0	0	0	1	1	no
XLOC_000163	XLOC_000163	PADI4	chr1:17308196-17364004	BL_229	SPM_229	NOTEST	0	0	0	0	1	1	no
XLOC_000164	XLOC_000164	PADI6	chr1:17372195-17401699	BL_229	SPM_229	NOTEST	0	0	0	0	1	1	no
XLOC_000165	XLOC_000165	ARHGEF10L	chr1:17539697-17697875	BL_229	SPM_229	OK	1.10996	0.769849	-0.527866	-1.73377	0.0022	0.00863061	yes
XLOC_000166	XLOC_000166	ACTL8	chr1:17755332-17827063	BL_229	SPM_229	NOTEST	0	0	0	0	1	1	no
XLOC_000167	XLOC_000167	LINC01654	chr1:18065656-18074411	BL_229	SPM_229	NOTEST	0	0	0	0	1	1	no
XLOC_000168	XLOC_000168	IGSF21	chr1:18107797-18378483	BL_229	SPM_229	NOTEST	0	0	0	0	1	1	no
XLOC_000169	XLOC_000169	KLHDC7A	chr1:18480929-18485986	BL_229	SPM_229	NOTEST	0	0	0	0	1	1	no
XLOC_000170	XLOC_000170	PAX7	chr1:18630845-18748866	BL_229	SPM_229	NOTEST	0	0.0144791	inf	0	1	1	no
XLOC_000171	XLOC_000171	EMC1-AS1	chr1:19210385-19251524	BL_229	SPM_229	OK	0.700566	0.671294	-0.0615766	-0.016079	0.9689	0.981553	no
XLOC_000172	XLOC_000172	MRTO4	chr1:19251804-19260128	BL_229	SPM_229	OK	55.6922	69.2214	0.313742	1.90058	0.00055	0.00263638	yes
XLOC_000173	XLOC_000173	SLC66A1	chr1:19312325-19332428	BL_229	SPM_229	OK	9.94927	14.4333	0.536735	2.73471	5e-05	0.000316788	yes
XLOC_000174	XLOC_000174	MICOS10,MICOS10-NBL1,NBL1	chr1:19596976-19658456	BL_229	SPM_229	OK	34.0889	29.6009	-0.203664	-1.14636	0.0451	0.102716	no
XLOC_000175	XLOC_000175	RPS14P3	chr1:19596976-19658456	BL_229	SPM_229	OK	0.523991	0.748253	0.513983	0.18571	0.82415	0.889314	no
XLOC_000176	XLOC_000176	HTR6	chr1:19664874-19680966	BL_229	SPM_229	NOTEST	0.00388139	0	#NAME?	0	1	1	no
XLOC_000177	XLOC_000177	OTUD3	chr1:19882394-19912944	BL_229	SPM_229	OK	4.9788	4.04479	-0.299733	-1.59002	0.0054	0.0183318	yes
XLOC_000178	XLOC_000178	PLA2G5	chr1:20070193-20091911	BL_229	SPM_229	NOTEST	0	0	0	0	1	1	no
XLOC_000179	XLOC_000179	PLA2G2F	chr1:20139322-20150381	BL_229	SPM_229	NOTEST	0	0	0	0	1	1	no
XLOC_000180	XLOC_000180	UBXN10	chr1:20184242-20196050	BL_229	SPM_229	NOTEST	0.00349191	0	#NAME?	0	1	1	no
XLOC_000181	XLOC_000181	LINC01757	chr1:20243094-20244654	BL_229	SPM_229	NOTEST	0	0	0	0	1	1	no
XLOC_000182	XLOC_000182	VWA5B1	chr1:20290874-20359518	BL_229	SPM_229	NOTEST	0	0	0	0	1	1	no
XLOC_000183	XLOC_000183	FAM43B	chr1:20552572-20555020	BL_229	SPM_229	OK	0.72365	0.570513	-0.343033	-0.770362	0.18635	0.310194	no
XLOC_000184	XLOC_000184	CDA	chr1:20589096-20618903	BL_229	SPM_229	NOTEST	0.0981424	0.0966219	-0.0225255	0	1	1	no
XLOC_000185	XLOC_000185	PINK1	chr1:20633457-20661369	BL_229	SPM_229	OK	10.9962	9.95268	-0.143853	-0.203191	0.7177	0.814311	no
XLOC_000186	XLOC_000186	ECE1-AS1	chr1:21217249-21345504	BL_229	SPM_229	NOTEST	0.145652	0.0411921	-1.82208	0	1	1	no
XLOC_000187	XLOC_000187	NBPF3	chr1:21440136-21485005	BL_229	SPM_229	OK	3.9356	2.79124	-0.495676	-2.34232	5e-05	0.000316788	yes
XLOC_000188	XLOC_000188	ALPL	chr1:21508983-21578410	BL_229	SPM_229	OK	3.61907	3.85727	0.0919623	0.38963	0.5036	0.639927	no
XLOC_000189	XLOC_000189	LDLRAD2	chr1:21812264-21937310	BL_229	SPM_229	NOTEST	0.018332	0.0374788	1.03171	0	1	1	no
XLOC_000190	XLOC_000190	CELA3B	chr1:21977021-21989354	BL_229	SPM_229	NOTEST	0	0	0	0	1	1	no
XLOC_000191	XLOC_000191	CELA3A	chr1:22001656-22012542	BL_229	SPM_229	NOTEST	0	0	0	0	1	1	no
XLOC_000192	XLOC_000192	LINC00339	chr1:22023993-22031224	BL_229	SPM_229	OK	10.5594	10.4014	-0.021752	-0.0958472	0.8687	0.918263	no
XLOC_000193	XLOC_000193	CDC42	chr1:22052708-22101360	BL_229	SPM_229	OK	68.1496	60.6145	-0.169041	-0.667794	0.2431	0.378968	no
XLOC_000194	XLOC_000194	MIR4418	chr1:22266238-22266300	BL_229	SPM_229	NOTEST	0	0	0	0	1	1	no
XLOC_000195	XLOC_000195	ZBTB40	chr1:22451850-22531157	BL_229	SPM_229	OK	5.45826	7.69068	0.49467	2.87675	5e-05	0.000316788	yes
XLOC_000196	XLOC_000196	EPHA8	chr1:22563488-22603595	BL_229	SPM_229	NOTEST	0	0	0	0	1	1	no
XLOC_000197	XLOC_000197	C1QA	chr1:22636627-22639682	BL_229	SPM_229	NOTEST	0	0	0	0	1	1	no
XLOC_000198	XLOC_000198	C1QC	chr1:22643632-22648108	BL_229	SPM_229	NOTEST	0	0	0	0	1	1	no
XLOC_000199	XLOC_000199	C1QB	chr1:22653235-22661636	BL_229	SPM_229	NOTEST	0	0	0	0	1	1	no
XLOC_000200	XLOC_000200	EPHB2	chr1:22710837-22921500	BL_229	SPM_229	OK	5.41262	3.13748	-0.786721	-4.44965	5e-05	0.000316788	yes
XLOC_000201	XLOC_000201	MIR4684	chr1:22710837-22921500	BL_229	SPM_229	NOTEST	0	0	0	0	1	1	no
XLOC_000202	XLOC_000202	KDM1A	chr1:23019467-23083689	BL_229	SPM_229	OK	43.0878	37.7674	-0.190137	-1.14731	0.0464	0.105031	no
XLOC_000203	XLOC_000203	MIR3115	chr1:23019467-23083689	BL_229	SPM_229	NOTEST	0	0	0	0	1	1	no
XLOC_000204	XLOC_000204	ZNF436-AS1	chr1:23359447-23371837	BL_229	SPM_229	NOTEST	0	0	0	0	1	1	no
XLOC_000205	XLOC_000205	LOC101928163	chr1:23506437-23531233	BL_229	SPM_229	NOTEST	0	0	0	0	1	1	no
XLOC_000206	XLOC_000206	MDS2	chr1:23627333-23640568	BL_229	SPM_229	NOTEST	0	0	0	0	1	1	no
XLOC_000207	XLOC_000207	RPL11	chr1:23691778-23696835	BL_229	SPM_229	OK	909.572	679.953	-0.419754	-2.57207	5e-05	0.000316788	yes
XLOC_000208	XLOC_000208	ELOA	chr1:23743365-23778297	BL_229	SPM_229	OK	21.9127	25.848	0.238282	1.37624	0.01565	0.0437113	yes
XLOC_000209	XLOC_000209	PITHD1	chr1:23778417-23788232	BL_229	SPM_229	OK	34.7623	36.5176	0.0710681	0.401607	0.4771	0.617418	no
XLOC_000210	XLOC_000210	LYPLA2	chr1:23791144-23795539	BL_229	SPM_229	OK	41.2213	42.2275	0.0347935	0.204629	0.72585	0.820153	no
XLOC_000211	XLOC_000211	MIR378F	chr1:23929069-23929147	BL_229	SPM_229	NOTEST	0	0	0	0	1	1	no
XLOC_000212	XLOC_000212	PNRC2	chr1:23959827-23963459	BL_229	SPM_229	OK	63.8452	67.4472	0.0791801	0.484237	0.3969	0.541489	no
XLOC_000213	XLOC_000213	LINC02800	chr1:24200239-24211690	BL_229	SPM_229	NOTEST	0	0	0	0	1	1	no
XLOC_000214	XLOC_000214	GRHL3	chr1:24319356-24472983	BL_229	SPM_229	NOTEST	0.00626864	0	#NAME?	0	1	1	no
XLOC_000215	XLOC_000215	NIPAL3	chr1:24319356-24472983	BL_229	SPM_229	OK	10.0989	8.01223	-0.333924	-1.43438	0.01105	0.0327562	yes
XLOC_000216	XLOC_000216	RCAN3	chr1:24496253-24556024	BL_229	SPM_229	OK	10.4546	10.0312	-0.0596521	-0.273737	0.6343	0.751645	no
XLOC_000217	XLOC_000217	NCMAP	chr1:24556086-24609327	BL_229	SPM_229	NOTEST	0	0	0	0	1	1	no
XLOC_000218	XLOC_000218	SRRM1	chr1:24643301-24673281	BL_229	SPM_229	OK	45.3752	49.7067	0.131534	0.79973	0.1662	0.284515	no
XLOC_000219	XLOC_000219	CLIC4	chr1:24745446-24844319	BL_229	SPM_229	OK	150.444	154.251	0.0360506	0.225013	0.70735	0.807155	no
XLOC_000220	XLOC_000220	MIR4425	chr1:25023502-25023586	BL_229	SPM_229	NOTEST	0	0	0	0	1	1	no
XLOC_000221	XLOC_000221	RHD	chr1:25242236-25338254	BL_229	SPM_229	NOTEST	0.0740634	0.0467865	-0.662668	0	1	1	no
XLOC_000222	XLOC_000222	TMEM50A	chr1:25338333-25420914	BL_229	SPM_229	OK	31.9462	26.909	-0.247557	-1.42622	0.01295	0.0373385	yes
XLOC_000223	XLOC_000223	MACO1	chr1:25430857-25500207	BL_229	SPM_229	OK	9.39425	9.37539	-0.00289878	-0.0160833	0.97705	0.985807	no
XLOC_000224	XLOC_000224	LDLRAP1	chr1:25543605-25568886	BL_229	SPM_229	OK	13.8619	9.29225	-0.577027	-3.16342	5e-05	0.000316788	yes
XLOC_000225	XLOC_000225	MAN1C1	chr1:25617467-25786207	BL_229	SPM_229	OK	1.21348	0.897387	-0.435354	-1.54367	0.00795	0.0250548	yes
XLOC_000226	XLOC_000226	SELENON	chr1:25800192-25818221	BL_229	SPM_229	OK	88.4656	68.6333	-0.366208	-2.27184	0.0001	0.000590439	yes
XLOC_000227	XLOC_000227	MTFR1L	chr1:25819905-25859458	BL_229	SPM_229	OK	25.4155	28.0303	0.14128	0.691153	0.23135	0.365356	no
XLOC_000228	XLOC_000228	EXTL1	chr1:26021774-26036463	BL_229	SPM_229	OK	27.4176	19.238	-0.511139	-3.0606	5e-05	0.000316788	yes
XLOC_000229	XLOC_000229	PDIK1L	chr1:26111164-26125555	BL_229	SPM_229	OK	7.55641	9.69067	0.358895	1.95417	0.00055	0.00263638	yes
XLOC_000230	XLOC_000230	FAM110D	chr1:26159078-26163962	BL_229	SPM_229	NOTEST	0.139704	0.0710149	-0.976185	0	1	1	no
XLOC_000231	XLOC_000231	ZNF593	chr1:26169907-26170873	BL_229	SPM_229	OK	50.9125	76.6228	0.589755	3.24942	5e-05	0.000316788	yes
XLOC_000232	XLOC_000232	CNKSR1	chr1:26177490-26189884	BL_229	SPM_229	NOTEST	0.221987	0.350021	0.656969	0	1	1	no
XLOC_000233	XLOC_000233	CATSPER4	chr1:26190627-26202542	BL_229	SPM_229	NOTEST	0	0	0	0	1	1	no
XLOC_000234	XLOC_000234	ZPLD2P	chr1:26225319-26229840	BL_229	SPM_229	NOTEST	0	0	0	0	1	1	no
XLOC_000235	XLOC_000235	CEP85	chr1:26234199-26278808	BL_229	SPM_229	OK	16.3652	11.5041	-0.508486	-2.77869	5e-05	0.000316788	yes
XLOC_000236	XLOC_000236	SH3BGRL3	chr1:26280085-26281522	BL_229	SPM_229	OK	752.836	661.657	-0.186252	-1.15421	0.0468	0.105643	no
XLOC_000237	XLOC_000237	CD52	chr1:26282281-26320523	BL_229	SPM_229	NOTEST	0.138323	0.142271	0.0406016	0	1	1	no
XLOC_000238	XLOC_000238	LIN28A	chr1:26410816-26429728	BL_229	SPM_229	NOTEST	0.00907037	0.00498404	-0.863845	0	1	1	no
XLOC_000239	XLOC_000239	DHDDS	chr1:26432281-26471304	BL_229	SPM_229	OK	14.1353	15.3915	0.122832	0.6965	0.2253	0.358114	no
XLOC_000240	XLOC_000240	HMGN2	chr1:26472439-26476642	BL_229	SPM_229	OK	552.481	474.983	-0.218048	-1.32214	0.0219	0.057454	no
XLOC_000241	XLOC_000241	RPS6KA1	chr1:26529760-26575025	BL_229	SPM_229	NOTEST	0	0	0	0	1	1	no
XLOC_000242	XLOC_000242	MIR1976	chr1:26529760-26575025	BL_229	SPM_229	NOTEST	0	0	0	0	1	1	no
XLOC_000243	XLOC_000243	ARID1A	chr1:26696014-26782104	BL_229	SPM_229	OK	17.4979	16.2926	-0.102969	-0.630847	0.2695	0.409881	no
XLOC_000244	XLOC_000244	PIGV	chr1:26787053-26800659	BL_229	SPM_229	OK	3.63588	4.30126	0.242453	1.19825	0.0335	0.0810522	no
XLOC_000245	XLOC_000245	ZDHHC18	chr1:26826687-26857604	BL_229	SPM_229	OK	12.4978	10.7817	-0.213082	-1.2483	0.03015	0.0745097	no
XLOC_000246	XLOC_000246	SFN	chr1:26863148-26864456	BL_229	SPM_229	OK	1.02067	0.66582	-0.616313	-1.12153	0.0544	0.119276	no
XLOC_000247	XLOC_000247	NUDC	chr1:26921742-26946871	BL_229	SPM_229	OK	88.7597	74.9248	-0.244461	-1.48639	0.0098	0.0297503	yes
XLOC_000248	XLOC_000248	TRNP1	chr1:26993691-27000886	BL_229	SPM_229	OK	6.4486	4.88674	-0.400114	-1.79164	0.0021	0.00830492	yes
XLOC_000249	XLOC_000249	WDTC1	chr1:27234631-27308636	BL_229	SPM_229	OK	10.2744	7.83002	-0.391964	-2.20927	0.00025	0.0013251	yes
XLOC_000250	XLOC_000250	TMEM222	chr1:27322144-27336400	BL_229	SPM_229	OK	34.5907	46.4721	0.425982	2.45618	5e-05	0.000316788	yes
XLOC_000251	XLOC_000251	ACTG1P20	chr1:27322144-27336400	BL_229	SPM_229	OK	1.01342	1.16676	0.203277	0.207088	0.71495	0.812643	no
XLOC_000252	XLOC_000252	SYTL1	chr1:27342021-27353932	BL_229	SPM_229	NOTEST	0.195182	0.258289	0.404163	0	1	1	no
XLOC_000253	XLOC_000253	GPR3	chr1:27392621-27395813	BL_229	SPM_229	OK	7.15919	7.43471	0.0544804	0.264152	0.64855	0.762985	no
XLOC_000254	XLOC_000254	FAM76A	chr1:27725960-27763116	BL_229	SPM_229	OK	2.8135	3.55358	0.336909	1.45553	0.0103	0.0309608	yes
XLOC_000255	XLOC_000255	STX12	chr1:27773218-27824443	BL_229	SPM_229	OK	16.0065	18.4221	0.202782	1.14398	0.0467	0.105496	no
XLOC_000256	XLOC_000256	PPP1R8	chr1:27830781-27851675	BL_229	SPM_229	OK	33.8028	39.3811	0.220362	1.30836	0.0229	0.0595663	no
XLOC_000257	XLOC_000257	SCARNA1	chr1:27830781-27851675	BL_229	SPM_229	NOTEST	0	0	0	0	1	1	no
XLOC_000258	XLOC_000258	THEMIS2	chr1:27872542-27886685	BL_229	SPM_229	OK	0.615081	0.47321	-0.378297	-0.693044	0.1919	0.317316	no
XLOC_000259	XLOC_000259	SMPDL3B	chr1:27934954-27959152	BL_229	SPM_229	NOTEST	0.0886013	0.0556061	-0.672086	0	1	1	no
XLOC_000260	XLOC_000260	XKR8	chr1:27959972-27968093	BL_229	SPM_229	OK	4.8299	3.00418	-0.685021	-2.88528	5e-05	0.000316788	yes
XLOC_000261	XLOC_000261	ATP5IF1	chr1:28236090-28238105	BL_229	SPM_229	NOTEST	0	0	0	0	1	1	no
XLOC_000262	XLOC_000262	SESN2	chr1:28259517-28282491	BL_229	SPM_229	NOTEST	0	0	0	0	1	1	no
XLOC_000263	XLOC_000263	MED18	chr1:28329039-28335965	BL_229	SPM_229	NOTEST	0	0	0	0	1	1	no
XLOC_000264	XLOC_000264	PHACTR4	chr1:28369739-28500364	BL_229	SPM_229	OK	10.6796	9.92729	-0.105392	-0.617228	0.2763	0.417368	no
XLOC_000265	XLOC_000265	RCC1	chr1:28505942-28539294	BL_229	SPM_229	OK	96.4637	103.389	0.100029	0.605673	0.2899	0.431778	no
XLOC_000266	XLOC_000266	SNORA73A	chr1:28505942-28539294	BL_229	SPM_229	OK	157.547	104.339	-0.59451	-0.209608	0.80375	0.874089	no
XLOC_000267	XLOC_000267	SNORA73B	chr1:28505942-28539294	BL_229	SPM_229	OK	17.045	2.88502	-2.56269	-3.61185	0.37265	0.517932	no
XLOC_000268	XLOC_000268	TRNAU1AP	chr1:28553016-28582983	BL_229	SPM_229	OK	12.1442	12.1695	0.00299912	0.0101717	0.9845	0.989924	no
XLOC_000269	XLOC_000269	RAB42	chr1:28592264-28595449	BL_229	SPM_229	NOTEST	0.0897179	0.0107514	-3.06087	0	1	1	no
XLOC_000270	XLOC_000270	LINC01715,RNU11	chr1:28643255-28648799	BL_229	SPM_229	NOTEST	0.380781	0.361266	-0.0758998	0	1	1	no
XLOC_000271	XLOC_000271	GMEB1	chr1:28668783-28719352	BL_229	SPM_229	OK	2.72489	3.14193	0.205455	1.03223	0.07355	0.151104	no
XLOC_000272	XLOC_000272	YTHDF2	chr1:28736620-28769775	BL_229	SPM_229	OK	44.6193	65.662	0.557393	3.38711	5e-05	0.000316788	yes
XLOC_000273	XLOC_000273	OPRD1	chr1:28812169-28871267	BL_229	SPM_229	OK	11.2585	10.9689	-0.0375993	-0.225904	0.69255	0.79696	no
XLOC_000274	XLOC_000274	EPB41	chr1:28887090-29123903	BL_229	SPM_229	OK	7.98816	6.04294	-0.402612	-2.02363	0.00035	0.00177511	yes
XLOC_000275	XLOC_000275	PTPRU	chr1:29236521-29326800	BL_229	SPM_229	OK	1.72629	1.1714	-0.559446	-2.35151	0.00015	0.000844864	yes
XLOC_000276	XLOC_000276	MATN1-AS1	chr1:30711276-30726746	BL_229	SPM_229	OK	1.0063	1.14273	0.183433	0.446693	0.44565	0.588235	no
XLOC_000277	XLOC_000277	LINC01778	chr1:30824651-30834284	BL_229	SPM_229	NOTEST	0.404673	0.33386	-0.277511	0	1	1	no
XLOC_000278	XLOC_000278	ZCCHC17	chr1:31296981-31364953	BL_229	SPM_229	OK	54.1649	41.0683	-0.399332	-2.3183	5e-05	0.000316788	yes
XLOC_000279	XLOC_000279	SERINC2	chr1:31409776-31434680	BL_229	SPM_229	OK	3.9334	3.17275	-0.310041	-1.22405	0.0335	0.0810522	no
XLOC_000280	XLOC_000280	LDC1P	chr1:31500084-31508566	BL_229	SPM_229	NOTEST	0	0	0	0	1	1	no
XLOC_000281	XLOC_000281	LINC01226	chr1:31518434-31524245	BL_229	SPM_229	NOTEST	0	0	0	0	1	1	no
XLOC_000282	XLOC_000282	TINAGL1	chr1:31576484-31587686	BL_229	SPM_229	OK	42.4806	42.5873	0.00362024	0.0216943	0.97055	0.982441	no
XLOC_000283	XLOC_000283	HCRTR1	chr1:31617699-31627318	BL_229	SPM_229	NOTEST	0	0	0	0	1	1	no
XLOC_000284	XLOC_000284	KHDRBS1	chr1:32013867-32060850	BL_229	SPM_229	OK	105.971	99.2952	-0.0938747	-0.577665	0.31295	0.457144	no
XLOC_000285	XLOC_000285	TMEM39B	chr1:32072030-32102866	BL_229	SPM_229	OK	14.6932	14.8168	0.0120891	0.0638653	0.9102	0.9461	no
XLOC_000286	XLOC_000286	MIR5585	chr1:32072030-32102866	BL_229	SPM_229	NOTEST	0	0	0	0	1	1	no
XLOC_000287	XLOC_000287	KPNA6	chr1:32108055-32176563	BL_229	SPM_229	OK	19.0362	19.1596	0.00932045	0.0567056	0.91965	0.952603	no
XLOC_000288	XLOC_000288	TXLNA	chr1:32179674-32198285	BL_229	SPM_229	OK	39.9004	45.5916	0.192362	1.18179	0.04025	0.0938195	no
XLOC_000289	XLOC_000289	CCDC28B	chr1:32200385-32205390	BL_229	SPM_229	OK	6.87137	6.4476	-0.0918375	-0.345079	0.55625	0.686483	no
XLOC_000290	XLOC_000290	IQCC	chr1:32205670-32208682	BL_229	SPM_229	OK	3.84516	4.31685	0.166935	0.699299	0.22365	0.356139	no
XLOC_000291	XLOC_000291	DCDC2B	chr1:32209093-32231604	BL_229	SPM_229	NOTEST	0.0137683	0.0718305	2.38325	0	1	1	no
XLOC_000292	XLOC_000292	EIF3I	chr1:32209093-32231604	BL_229	SPM_229	OK	203.212	215.775	0.0865409	0.529083	0.3542	0.499154	no
XLOC_000293	XLOC_000293	FAM167B	chr1:32247221-32248856	BL_229	SPM_229	NOTEST	0.283592	0.16944	-0.743044	0	1	1	no
XLOC_000294	XLOC_000294	LCK	chr1:32251264-32286167	BL_229	SPM_229	NOTEST	0.15737	0.158673	0.0118978	0	1	1	no
XLOC_000295	XLOC_000295	HDAC1	chr1:32292082-32333626	BL_229	SPM_229	OK	76.6058	61.3429	-0.320557	-1.94237	0.0003	0.00155507	yes
XLOC_000296	XLOC_000296	TSSK3	chr1:32362538-32364309	BL_229	SPM_229	OK	2.212	2.39271	0.113295	0.277951	0.6342	0.751645	no
XLOC_000297	XLOC_000297	ZBTB8B	chr1:32465071-32496685	BL_229	SPM_229	NOTEST	0.135178	0.130701	-0.0485984	0	1	1	no
XLOC_000298	XLOC_000298	ZBTB8A	chr1:32539426-32605941	BL_229	SPM_229	OK	1.93856	2.31905	0.258549	1.22149	0.03595	0.0856246	no
XLOC_000299	XLOC_000299	RBBP4	chr1:32651207-32702770	BL_229	SPM_229	OK	23.7549	19.8732	-0.257397	-1.1518	0.0461	0.104565	no
XLOC_000300	XLOC_000300	KIAA1522	chr1:32741829-32774970	BL_229	SPM_229	OK	14.5687	12.9471	-0.170245	-1.01941	0.0776	0.157807	no
XLOC_000301	XLOC_000301	S100PBP	chr1:32775238-32858879	BL_229	SPM_229	OK	8.74526	7.85746	-0.154438	-0.341787	0.55405	0.684612	no
XLOC_000302	XLOC_000302	HPCA	chr1:32886490-32901389	BL_229	SPM_229	NOTEST	0	0.0152773	inf	0	1	1	no
XLOC_000303	XLOC_000303	AZIN2	chr1:33081152-33123492	BL_229	SPM_229	NOTEST	0.381485	0.168261	-1.18093	0	1	1	no
XLOC_000304	XLOC_000304	ZNF362	chr1:33256491-33300719	BL_229	SPM_229	OK	7.38281	4.71098	-0.648144	-3.26084	5e-05	0.000316788	yes
XLOC_000305	XLOC_000305	PHC2-AS1	chr1:33323622-33375593	BL_229	SPM_229	NOTEST	0	0	0	0	1	1	no
XLOC_000306	XLOC_000306	ZSCAN20	chr1:33472644-33496507	BL_229	SPM_229	OK	1.05739	1.37397	0.377845	1.36343	0.0191	0.0513872	no
XLOC_000307	XLOC_000307	HMGB4	chr1:33513998-34165842	BL_229	SPM_229	NOTEST	0	0	0	0	1	1	no
XLOC_000308	XLOC_000308	CSMD2-AS1	chr1:33513998-34165842	BL_229	SPM_229	NOTEST	0	0	0	0	1	1	no
XLOC_000309	XLOC_000309	C1orf94	chr1:34166992-34219130	BL_229	SPM_229	NOTEST	0.00529895	0.0523783	3.30519	0	1	1	no
XLOC_000310	XLOC_000310	GJB5	chr1:34755046-34758512	BL_229	SPM_229	NOTEST	0	0.0176894	inf	0	1	1	no
XLOC_000311	XLOC_000311	GJB4	chr1:34759739-34762327	BL_229	SPM_229	NOTEST	0	0	0	0	1	1	no
XLOC_000312	XLOC_000312	GJB3	chr1:34781213-34786364	BL_229	SPM_229	OK	1.07095	1.00291	-0.0947082	-0.248281	0.65995	0.770967	no
XLOC_000313	XLOC_000313	GJA4	chr1:34792998-34795747	BL_229	SPM_229	NOTEST	0	0.0113762	inf	0	1	1	no
XLOC_000314	XLOC_000314	ZMYM1	chr1:35059785-35115858	BL_229	SPM_229	OK	4.6018	3.90429	-0.237137	-1.14719	0.0478	0.107405	no
XLOC_000315	XLOC_000315	ZMYM4	chr1:35268708-35422058	BL_229	SPM_229	OK	12.3808	14.798	0.257304	1.53179	0.0073	0.0234105	yes
XLOC_000316	XLOC_000316	NCDN	chr1:35557791-35566779	BL_229	SPM_229	OK	30.6888	32.6213	0.0881008	0.534864	0.35665	0.501624	no
XLOC_000317	XLOC_000317	TFAP2E	chr1:35573313-35595326	BL_229	SPM_229	OK	0.60393	1.0415	0.786216	1.84235	0.00245	0.00944768	yes
XLOC_000318	XLOC_000318	AGO4	chr1:35807635-35857889	BL_229	SPM_229	OK	2.65578	2.48772	-0.0943096	-0.442363	0.4387	0.581699	no
XLOC_000319	XLOC_000319	AGO1	chr1:35869807-35930531	BL_229	SPM_229	OK	6.65463	5.07557	-0.390789	-2.09586	0.00035	0.00177511	yes
XLOC_000320	XLOC_000320	AGO3	chr1:35931104-36072499	BL_229	SPM_229	OK	2.47938	2.47298	-0.00372786	-0.0213553	0.9714	0.982994	no
XLOC_000321	XLOC_000321	TEKT2	chr1:36084093-36088275	BL_229	SPM_229	NOTEST	0.0139956	0.0229524	0.713671	0	1	1	no
XLOC_000322	XLOC_000322	ADPRS	chr1:36088891-36093932	BL_229	SPM_229	OK	23.1529	29.408	0.345019	1.93168	0.00065	0.00302558	yes
XLOC_000323	XLOC_000323	MAP7D1	chr1:36156159-36180849	BL_229	SPM_229	OK	55.2588	51.1168	-0.112405	-0.700522	0.23225	0.366493	no
XLOC_000324	XLOC_000324	THRAP3	chr1:36224442-36305356	BL_229	SPM_229	OK	52.9027	53.1349	0.00631758	0.0388412	0.9461	0.969002	no
XLOC_000325	XLOC_000325	SH3D21	chr1:36306367-36321347	BL_229	SPM_229	OK	1.14207	0.715809	-0.674005	-1.82031	0.0018	0.00729788	yes
XLOC_000326	XLOC_000326	MIR4255	chr1:37161562-37161634	BL_229	SPM_229	NOTEST	0	0	0	0	1	1	no
XLOC_000327	XLOC_000327	ZC3H12A	chr1:37474579-37484377	BL_229	SPM_229	OK	4.23326	6.09612	0.526123	2.49467	5e-05	0.000316788	yes
XLOC_000328	XLOC_000328	MIR6732	chr1:37474579-37484377	BL_229	SPM_229	NOTEST	0	0	0	0	1	1	no
XLOC_000329	XLOC_000329	DNALI1	chr1:37556939-37595985	BL_229	SPM_229	NOTEST	0.0585207	0.105204	0.846171	0	1	1	no
XLOC_000330	XLOC_000330	CDCA8	chr1:37692515-37709719	BL_229	SPM_229	OK	36.7215	32.8028	-0.162807	-0.969508	0.09395	0.183371	no
XLOC_000331	XLOC_000331	MANEAL	chr1:37794101-37801606	BL_229	SPM_229	OK	15.5438	10.068	-0.626562	-3.40864	5e-05	0.000316788	yes
XLOC_000332	XLOC_000332	C1orf122	chr1:37802944-37809454	BL_229	SPM_229	OK	45.3997	47.9057	0.0775135	0.264774	0.65375	0.766889	no
XLOC_000333	XLOC_000333	UTP11	chr1:38012733-38024820	BL_229	SPM_229	OK	40.0621	42.0007	0.0681773	0.400238	0.4855	0.625177	no
XLOC_000334	XLOC_000334	MIR3659	chr1:38089230-38089329	BL_229	SPM_229	NOTEST	0	0	0	0	1	1	no
XLOC_000335	XLOC_000335	LINC01685	chr1:38475195-38476484	BL_229	SPM_229	NOTEST	0	0	0	0	1	1	no
XLOC_000336	XLOC_000336	LOC105378663	chr1:38862489-38881626	BL_229	SPM_229	NOTEST	0	0	0	0	1	1	no
XLOC_000337	XLOC_000337	AKIRIN1	chr1:38991243-39006065	BL_229	SPM_229	OK	25.0622	41.5416	0.729044	4.33711	5e-05	0.000316788	yes
XLOC_000338	XLOC_000338	NDUFS5	chr1:39026294-39034636	BL_229	SPM_229	OK	406.734	408.425	0.00598382	0.0347746	0.952	0.972896	no
XLOC_000339	XLOC_000339	MACF1	chr1:39084166-39487138	BL_229	SPM_229	OK	14.9111	11.7057	-0.349174	-2.02457	0.0007	0.00323492	yes
XLOC_000340	XLOC_000340	KIAA0754	chr1:39084166-39487138	BL_229	SPM_229	OK	4.27894	2.69593	-0.666467	-1.21676	0.03735	0.0882713	no
XLOC_000341	XLOC_000341	BMP8A	chr1:39491635-39559698	BL_229	SPM_229	NOTEST	0.0541636	0.0287646	-0.913029	0	1	1	no
XLOC_000342	XLOC_000342	OXCT2P1	chr1:39491635-39559698	BL_229	SPM_229	NOTEST	0.399091	0.439521	0.139214	0	1	1	no
XLOC_000343	XLOC_000343	PABPC4-AS1	chr1:39560815-39576790	BL_229	SPM_229	NOTEST	0	0	0	0	1	1	no
XLOC_000344	XLOC_000344	PPIE	chr1:39738844-39788865	BL_229	SPM_229	OK	37.1112	44.7848	0.271157	0.884945	0.1253	0.229883	no
XLOC_000345	XLOC_000345	LOC101929536	chr1:39788975-39790170	BL_229	SPM_229	NOTEST	0.259294	0.452592	0.803624	0	1	1	no
XLOC_000346	XLOC_000346	MFSD2A	chr1:39955111-39969968	BL_229	SPM_229	OK	9.61338	9.43185	-0.0275032	-0.136092	0.81295	0.880492	no
XLOC_000347	XLOC_000347	CAP1	chr1:40040064-40097470	BL_229	SPM_229	OK	163.963	141.177	-0.215868	-1.07318	0.06415	0.13602	no
XLOC_000348	XLOC_000348	RLF	chr1:40161386-40240921	BL_229	SPM_229	OK	7.23988	8.93568	0.303612	1.7373	0.0036	0.0130626	yes
XLOC_000349	XLOC_000349	TMCO2	chr1:40247936-40251683	BL_229	SPM_229	NOTEST	0	0	0	0	1	1	no
XLOC_000350	XLOC_000350	ZMPSTE24	chr1:40258235-40294180	BL_229	SPM_229	OK	63.8994	65.6913	0.0399016	0.245431	0.66545	0.775112	no
XLOC_000351	XLOC_000351	SMAP2	chr1:40373726-40423326	BL_229	SPM_229	OK	22.833	21.0375	-0.118157	-0.676645	0.2372	0.371857	no
XLOC_000352	XLOC_000352	ZFP69B	chr1:40450063-40463715	BL_229	SPM_229	OK	4.35585	5.87894	0.432601	1.88379	0.0011	0.00479359	yes
XLOC_000353	XLOC_000353	ZFP69	chr1:40477289-40496343	BL_229	SPM_229	OK	2.23159	1.86263	-0.260732	-0.911488	0.11435	0.213738	no
XLOC_000354	XLOC_000354	EXO5	chr1:40508718-40516050	BL_229	SPM_229	OK	5.12652	7.85471	0.615578	2.68339	5e-05	0.000316788	yes
XLOC_000355	XLOC_000355	ZNF684	chr1:40531636-40548166	BL_229	SPM_229	OK	3.61829	3.65366	0.0140338	0.0540244	0.9218	0.954103	no
XLOC_000356	XLOC_000356	NFYC	chr1:40689079-40771606	BL_229	SPM_229	OK	24.4326	28.6519	0.229824	1.27695	0.0263	0.0665693	no
XLOC_000357	XLOC_000357	MIR30E	chr1:40689079-40771606	BL_229	SPM_229	NOTEST	0	0	0	0	1	1	no
XLOC_000358	XLOC_000358	MIR30C1	chr1:40689079-40771606	BL_229	SPM_229	NOTEST	0	0	0	0	1	1	no
XLOC_000359	XLOC_000359	KCNQ4	chr1:40783786-40840452	BL_229	SPM_229	NOTEST	0.034676	0.0172016	-1.01139	0	1	1	no
XLOC_000360	XLOC_000360	CTPS1	chr1:40979695-41012565	BL_229	SPM_229	OK	62.3185	52.3402	-0.251742	-1.54643	0.0069	0.0223742	yes
XLOC_000361	XLOC_000361	SLFNL1-AS1	chr1:41014589-41242306	BL_229	SPM_229	OK	0.622232	0.473391	-0.394421	-0.459935	0.42545	0.568942	no
XLOC_000362	XLOC_000362	FOXO6	chr1:41361433-41383590	BL_229	SPM_229	NOTEST	0.134507	0.00858572	-3.9696	0	1	1	no
XLOC_000363	XLOC_000363	GUCA2B	chr1:42153409-42155820	BL_229	SPM_229	NOTEST	0	0	0	0	1	1	no
XLOC_000364	XLOC_000364	RIMKLA	chr1:42380791-42424232	BL_229	SPM_229	NOTEST	0.512396	0.313377	-0.709361	0	1	1	no
XLOC_000365	XLOC_000365	CCDC30,PPCS	chr1:42430329-42657190	BL_229	SPM_229	OK	17.9855	24.3787	0.438785	1.74921	0.0016	0.00660527	yes
XLOC_000366	XLOC_000366	PPIH	chr1:42658422-42676758	BL_229	SPM_229	OK	69.2308	63.7702	-0.118533	-0.644064	0.2602	0.398812	no
XLOC_000367	XLOC_000367	YBX1	chr1:42682417-42703805	BL_229	SPM_229	OK	481.116	315.83	-0.607236	-3.65186	5e-05	0.000316788	yes
XLOC_000368	XLOC_000368	C1orf50	chr1:42767248-42784895	BL_229	SPM_229	OK	1.5716	2.43463	0.631467	2.68123	5e-05	0.000316788	yes
XLOC_000369	XLOC_000369	TMEM269	chr1:42785031-42800818	BL_229	SPM_229	NOTEST	0.0121788	0.0240763	0.983237	0	1	1	no
XLOC_000370	XLOC_000370	ERMAP	chr1:42807051-42844991	BL_229	SPM_229	OK	2.25573	1.60385	-0.49205	-1.49898	0.00945	0.0288887	yes
XLOC_000371	XLOC_000371	ZNF691	chr1:42846572-42852475	BL_229	SPM_229	OK	4.08899	3.82582	-0.0959735	-0.368819	0.52035	0.654142	no
XLOC_000372	XLOC_000372	LOC339539	chr1:42857621-42888792	BL_229	SPM_229	NOTEST	0	0	0	0	1	1	no
XLOC_000373	XLOC_000373	SLC2A1-AS1	chr1:42959048-42983358	BL_229	SPM_229	NOTEST	0.28448	0.363289	0.352791	0	1	1	no
XLOC_000374	XLOC_000374	FAM183A	chr1:43147903-43156396	BL_229	SPM_229	NOTEST	0	0	0	0	1	1	no
XLOC_000375	XLOC_000375	CFAP57	chr1:43164173-43254358	BL_229	SPM_229	NOTEST	0.025164	0.00626435	-2.00612	0	1	1	no
XLOC_000376	XLOC_000376	TMEM125	chr1:43269982-43274002	BL_229	SPM_229	NOTEST	0	0	0	0	1	1	no
XLOC_000377	XLOC_000377	TIE1	chr1:43300981-43323108	BL_229	SPM_229	NOTEST	0.23282	0.270286	0.215272	0	1	1	no
XLOC_000378	XLOC_000378	MPL	chr1:43337817-43354465	BL_229	SPM_229	NOTEST	0.0257305	0	#NAME?	0	1	1	no
XLOC_000379	XLOC_000379	CDC20	chr1:43358980-43363202	BL_229	SPM_229	OK	119.925	125.858	0.0696605	0.429026	0.45525	0.597296	no
XLOC_000380	XLOC_000380	SZT2	chr1:43389898-43454247	BL_229	SPM_229	OK	4.52186	3.83217	-0.238757	-1.20074	0.0365	0.0865972	no
XLOC_000381	XLOC_000381	MIR6735	chr1:43389898-43454247	BL_229	SPM_229	NOTEST	0	0	0	0	1	1	no
XLOC_000382	XLOC_000382	PTPRF	chr1:43526036-43623672	BL_229	SPM_229	OK	52.6101	41.1783	-0.353456	-2.17618	0.0002	0.00108838	yes
XLOC_000383	XLOC_000383	KDM4A	chr1:43650148-43707341	BL_229	SPM_229	OK	11.9036	12.7287	0.0966903	0.543323	0.3437	0.488183	no
XLOC_000384	XLOC_000384	ST3GAL3	chr1:43707496-43931165	BL_229	SPM_229	OK	4.22881	3.22384	-0.391471	-1.50475	0.00295	0.0110517	yes
XLOC_000385	XLOC_000385	MIR6079	chr1:43707496-43931165	BL_229	SPM_229	NOTEST	0	0	0	0	1	1	no
XLOC_000386	XLOC_000386	ARTN	chr1:43933319-43937240	BL_229	SPM_229	NOTEST	0.312977	0.315967	0.0137159	0	1	1	no
XLOC_000387	XLOC_000387	IPO13	chr1:43946949-43968022	BL_229	SPM_229	OK	14.019	13.0131	-0.107422	-0.621466	0.28355	0.425169	no
XLOC_000388	XLOC_000388	DPH2	chr1:43970009-43973369	BL_229	SPM_229	OK	22.2181	31.1866	0.489191	2.85383	5e-05	0.000316788	yes
XLOC_000389	XLOC_000389	ATP6V0B	chr1:43974959-43978295	BL_229	SPM_229	OK	164.687	169.414	0.0408234	0.246705	0.6678	0.776813	no
XLOC_000390	XLOC_000390	B4GALT2	chr1:43979201-43991171	BL_229	SPM_229	OK	59.6435	46.0862	-0.37203	-2.26017	0.00015	0.000844864	yes
XLOC_000391	XLOC_000391	CCDC24	chr1:43991595-44031462	BL_229	SPM_229	OK	2.21856	1.88525	-0.234868	-0.394168	0.4725	0.613282	no
XLOC_000392	XLOC_000392	KLF17	chr1:44118820-44135137	BL_229	SPM_229	NOTEST	0.0286143	0.0241279	-0.246032	0	1	1	no
XLOC_000393	XLOC_000393	DMAP1	chr1:44213470-44220673	BL_229	SPM_229	OK	19.5087	20.966	0.103936	0.556107	0.33805	0.482286	no
XLOC_000394	XLOC_000394	RNF220	chr1:44405159-44651724	BL_229	SPM_229	OK	23.485	20.7534	-0.178396	-1.0008	0.0828	0.166198	no
XLOC_000395	XLOC_000395	MIR5584	chr1:44405159-44651724	BL_229	SPM_229	NOTEST	0	0	0	0	1	1	no
XLOC_000396	XLOC_000396	ARMH1	chr1:44674713-44725591	BL_229	SPM_229	NOTEST	0	0.0119575	inf	0	1	1	no
XLOC_000397	XLOC_000397	KIF2C	chr1:44739836-44767766	BL_229	SPM_229	OK	47.2062	46.7957	-0.0126021	-0.0763126	0.89355	0.934642	no
XLOC_000398	XLOC_000398	SNORD160	chr1:44739836-44767766	BL_229	SPM_229	NOTEST	0	0	0	0	1	1	no
XLOC_000399	XLOC_000399	RPS8	chr1:44775539-44778779	BL_229	SPM_229	OK	1000.31	1060.43	0.0841976	0.517362	0.3655	0.511132	no
XLOC_000400	XLOC_000400	SNORD55	chr1:44775539-44778779	BL_229	SPM_229	NOTEST	0	0	0	0	1	1	no
XLOC_000401	XLOC_000401	SNORD46	chr1:44775539-44778779	BL_229	SPM_229	NOTEST	0	0	0	0	1	1	no
XLOC_000402	XLOC_000402	SNORD38A	chr1:44775539-44778779	BL_229	SPM_229	NOTEST	0	0	0	0	1	1	no
XLOC_000403	XLOC_000403	SNORD38B	chr1:44775539-44778779	BL_229	SPM_229	NOTEST	0	0	0	0	1	1	no
XLOC_000404	XLOC_000404	PLK3	chr1:44800376-44807285	BL_229	SPM_229	OK	4.03177	5.76614	0.516192	2.33924	0.00035	0.00177511	yes
XLOC_000405	XLOC_000405	BTBD19	chr1:44808481-44814129	BL_229	SPM_229	OK	2.1463	2.40318	0.163092	0.511256	0.3732	0.518519	no
XLOC_000406	XLOC_000406	UROD	chr1:45012253-45015575	BL_229	SPM_229	OK	55.6578	49.1531	-0.1793	-1.03702	0.0721	0.148775	no
XLOC_000407	XLOC_000407	LINC01144	chr1:45303909-45305619	BL_229	SPM_229	NOTEST	0.291268	0.0894179	-1.70371	0	1	1	no
XLOC_000408	XLOC_000408	HPDL	chr1:45326894-45328679	BL_229	SPM_229	NOTEST	0.343895	0.30233	-0.185843	0	1	1	no
XLOC_000409	XLOC_000409	TOE1	chr1:45329241-45491163	BL_229	SPM_229	OK	21.5849	21.9028	0.0210935	0.0999359	0.85895	0.913882	no
XLOC_000410	XLOC_000410	MMACHC	chr1:45500299-45522890	BL_229	SPM_229	NOTEST	0.116331	0.078064	-0.575511	0	1	1	no
XLOC_000411	XLOC_000411	AKR1A1	chr1:45550782-45570051	BL_229	SPM_229	OK	14.8821	16.9555	0.188168	0.968464	0.0913	0.179315	no
XLOC_000412	XLOC_000412	NASP	chr1:45583987-45618906	BL_229	SPM_229	OK	55.1974	52.6923	-0.0670081	-0.398071	0.4898	0.628268	no
XLOC_000413	XLOC_000413	TMEM69	chr1:45688180-45750813	BL_229	SPM_229	OK	22.5165	36.9213	0.713473	3.30291	5e-05	0.000316788	yes
XLOC_000414	XLOC_000414	MAST2	chr1:45803606-46036124	BL_229	SPM_229	OK	21.639	18.3461	-0.238163	-1.43661	0.0132	0.0379609	yes
XLOC_000415	XLOC_000415	LOC101929626	chr1:46040139-46185962	BL_229	SPM_229	NOTEST	0.147433	0.30018	1.02577	0	1	1	no
XLOC_000416	XLOC_000416	TSPAN1	chr1:46040139-46185962	BL_229	SPM_229	NOTEST	0.332413	0.341345	0.0382556	0	1	1	no
XLOC_000417	XLOC_000417	LURAP1	chr1:46188680-46221256	BL_229	SPM_229	NOTEST	0.36777	0.336992	-0.12609	0	1	1	no
XLOC_000418	XLOC_000418	RAD54L	chr1:46247687-46303366	BL_229	SPM_229	OK	14.8625	12.5593	-0.24292	-0.686015	0.23855	0.37359	no
XLOC_000419	XLOC_000419	UQCRH	chr1:46303697-46316775	BL_229	SPM_229	OK	507.676	379.922	-0.418207	-2.48494	5e-05	0.000316788	yes
XLOC_000420	XLOC_000420	NSUN4	chr1:46340176-46365152	BL_229	SPM_229	OK	8.94697	12.5129	0.48395	2.7563	5e-05	0.000316788	yes
XLOC_000421	XLOC_000421	FAAH	chr1:46394316-46413845	BL_229	SPM_229	NOTEST	0.00824108	0.0178112	1.11188	0	1	1	no
XLOC_000422	XLOC_000422	FAAHP1	chr1:46433826-46445702	BL_229	SPM_229	NOTEST	0.0344504	0.0514317	0.578138	0	1	1	no
XLOC_000423	XLOC_000423	DMBX1	chr1:46489835-46516216	BL_229	SPM_229	NOTEST	0.0032683	0.0037226	0.187768	0	1	1	no
XLOC_000424	XLOC_000424	MKNK1-AS1	chr1:46538695-46604268	BL_229	SPM_229	NOTEST	0.077519	0.0485813	-0.674147	0	1	1	no
XLOC_000425	XLOC_000425	TEX38	chr1:46671853-46673584	BL_229	SPM_229	NOTEST	0.0355849	0	#NAME?	0	1	1	no
XLOC_000426	XLOC_000426	EFCAB14-AS1	chr1:46674035-46719114	BL_229	SPM_229	NOTEST	0	0	0	0	1	1	no
XLOC_000427	XLOC_000427	CYP4B1	chr1:46799045-46819413	BL_229	SPM_229	NOTEST	0	0	0	0	1	1	no
XLOC_000428	XLOC_000428	CYP4X1	chr1:46961363-47050754	BL_229	SPM_229	NOTEST	0.0530472	0	#NAME?	0	1	1	no
XLOC_000429	XLOC_000429	CYP4Z1	chr1:47067230-47118318	BL_229	SPM_229	NOTEST	0.00884766	0	#NAME?	0	1	1	no
XLOC_000430	XLOC_000430	CYP4A22	chr1:47137424-47149727	BL_229	SPM_229	NOTEST	0.00782335	0	#NAME?	0	1	1	no
XLOC_000431	XLOC_000431	LINC00853	chr1:47179249-47180339	BL_229	SPM_229	NOTEST	0.297514	0.559322	0.910719	0	1	1	no
XLOC_000432	XLOC_000432	CMPK1	chr1:47333789-47378839	BL_229	SPM_229	OK	68.4464	57.1184	-0.261018	-1.6085	0.0062	0.0205513	yes
XLOC_000433	XLOC_000433	FOXE3	chr1:47380795-47437317	BL_229	SPM_229	NOTEST	0.156105	0.0532773	-1.55092	0	1	1	no
XLOC_000434	XLOC_000434	FOXD2	chr1:47438043-47440691	BL_229	SPM_229	OK	12.9656	9.10006	-0.510737	-2.70032	5e-05	0.000316788	yes
XLOC_000435	XLOC_000435	SLC5A9	chr1:48222715-48248638	BL_229	SPM_229	NOTEST	0.0556636	0.0236876	-1.2326	0	1	1	no
XLOC_000436	XLOC_000436	AGBL4-AS1	chr1:48532853-50023954	BL_229	SPM_229	NOTEST	0	0	0	0	1	1	no
XLOC_000437	XLOC_000437	ELAVL4	chr1:50048054-50203772	BL_229	SPM_229	NOTEST	0.0091237	0	#NAME?	0	1	1	no
XLOC_000438	XLOC_000438	CDKN2C	chr1:50968694-50974634	BL_229	SPM_229	NOTEST	0	0	0	0	1	1	no
XLOC_000439	XLOC_000439	MIR4421	chr1:51059836-51059905	BL_229	SPM_229	NOTEST	0	0	0	0	1	1	no
XLOC_000440	XLOC_000440	MIR6500	chr1:51060017-51060103	BL_229	SPM_229	NOTEST	0	0	0	0	1	1	no
XLOC_000441	XLOC_000441	C1orf185	chr1:51102227-51148085	BL_229	SPM_229	NOTEST	0	0	0	0	1	1	no
XLOC_000442	XLOC_000442	RNF11	chr1:51236272-51273447	BL_229	SPM_229	OK	38.6305	29.5705	-0.385583	-2.3074	5e-05	0.000316788	yes
XLOC_000443	XLOC_000443	TTC39A-AS1	chr1:51287257-51345116	BL_229	SPM_229	NOTEST	0	0	0	0	1	1	no
XLOC_000444	XLOC_000444	OSBPL9	chr1:51617091-51878937	BL_229	SPM_229	OK	16.4887	18.4598	0.162906	0.490267	0.3982	0.542649	no
XLOC_000445	XLOC_000445	TXNDC12-AS1	chr1:52020131-52056171	BL_229	SPM_229	NOTEST	0	0	0	0	1	1	no
XLOC_000446	XLOC_000446	BTF3L4	chr1:52056184-52090716	BL_229	SPM_229	OK	17.6583	21.6626	0.294858	1.74681	0.0025	0.00961019	yes
XLOC_000447	XLOC_000447	ZFYVE9	chr1:52142088-52346686	BL_229	SPM_229	OK	6.39239	6.46846	0.0170665	0.0930818	0.87225	0.920583	no
XLOC_000448	XLOC_000448	PRPF38A	chr1:52404601-52420835	BL_229	SPM_229	OK	20.0026	27.5204	0.460314	2.78635	5e-05	0.000316788	yes
XLOC_000449	XLOC_000449	GPX7	chr1:52602370-52609051	BL_229	SPM_229	OK	14.887	12.9331	-0.20299	-0.972685	0.0873	0.173634	no
XLOC_000450	XLOC_000450	SHISAL2A	chr1:52633167-52669667	BL_229	SPM_229	NOTEST	0.0075144	0.038133	2.34331	0	1	1	no
XLOC_000451	XLOC_000451	ZYG11B	chr1:52726452-52827336	BL_229	SPM_229	OK	7.30687	6.44385	-0.181329	-1.04937	0.07375	0.151438	no
XLOC_000452	XLOC_000452	ZYG11A	chr1:52842759-52894995	BL_229	SPM_229	OK	0.680501	0.618603	-0.137584	-0.40659	0.4744	0.6149	no
XLOC_000453	XLOC_000453	SCP2	chr1:52927228-53051698	BL_229	SPM_229	OK	43.6095	38.9988	-0.161211	-0.864065	0.12965	0.236057	no
XLOC_000454	XLOC_000454	PODN	chr1:53062212-53085494	BL_229	SPM_229	NOTEST	0	0	0	0	1	1	no
XLOC_000455	XLOC_000455	CPT2	chr1:53196823-53220639	BL_229	SPM_229	OK	11.3783	12.904	0.181536	0.766303	0.18055	0.302724	no
XLOC_000456	XLOC_000456	LOC100507564	chr1:53238609-53328070	BL_229	SPM_229	OK	0.757962	0.658753	-0.202388	-0.0805997	0.91505	0.949366	no
XLOC_000457	XLOC_000457	LINC01771	chr1:53328232-53336509	BL_229	SPM_229	OK	0.58573	1.17089	0.999294	0.926883	0.1264	0.231415	no
XLOC_000458	XLOC_000458	DMRTB1	chr1:53459398-53467487	BL_229	SPM_229	NOTEST	0	0	0	0	1	1	no
XLOC_000459	XLOC_000459	DIO1	chr1:53894186-53911086	BL_229	SPM_229	NOTEST	0.0140713	0.0274091	0.961898	0	1	1	no
XLOC_000460	XLOC_000460	LRRC42	chr1:53946349-53968168	BL_229	SPM_229	OK	19.0423	16.756	-0.184526	-0.999377	0.0802	0.162124	no
XLOC_000461	XLOC_000461	TCEANC2	chr1:54053607-54112520	BL_229	SPM_229	OK	2.43736	1.86721	-0.384431	-1.71161	0.00275	0.010398	yes
XLOC_000462	XLOC_000462	MIR4781	chr1:54053607-54112520	BL_229	SPM_229	NOTEST	0	0	0	0	1	1	no
XLOC_000463	XLOC_000463	MRPL37	chr1:54200166-54406394	BL_229	SPM_229	OK	108.902	117.36	0.107917	0.60905	0.28565	0.42727	no
XLOC_000464	XLOC_000464	SSBP3-AS1	chr1:54200166-54406394	BL_229	SPM_229	NOTEST	0.122002	0.0672639	-0.859005	0	1	1	no
XLOC_000465	XLOC_000465	ACOT11	chr1:54548227-54639192	BL_229	SPM_229	OK	1.41599	1.15139	-0.298427	-0.955199	0.0996	0.191736	no
XLOC_000466	XLOC_000466	MROH7,TTC4	chr1:54641739-54742655	BL_229	SPM_229	OK	20.8533	25.1107	0.268026	1.53387	0.0082	0.025697	yes
XLOC_000467	XLOC_000467	LEXM	chr1:54806062-54842264	BL_229	SPM_229	NOTEST	0	0.0320618	inf	0	1	1	no
XLOC_000468	XLOC_000468	TMEM61	chr1:54980627-54992288	BL_229	SPM_229	NOTEST	0	0	0	0	1	1	no
XLOC_000469	XLOC_000469	BSND	chr1:54998932-55017172	BL_229	SPM_229	NOTEST	0.00184417	0	#NAME?	0	1	1	no
XLOC_000470	XLOC_000470	PCSK9	chr1:55039547-55064853	BL_229	SPM_229	NOTEST	0	0.011748	inf	0	1	1	no
XLOC_000471	XLOC_000471	LOC100507634	chr1:55215407-55217455	BL_229	SPM_229	OK	0.5189	0.698844	0.429513	0.860979	0.1387	0.247993	no
XLOC_000472	XLOC_000472	MIR4422HG	chr1:55217860-55234177	BL_229	SPM_229	NOTEST	0	0	0	0	1	1	no
XLOC_000473	XLOC_000473	MIR4422	chr1:55217860-55234177	BL_229	SPM_229	NOTEST	0	0	0	0	1	1	no
XLOC_000474	XLOC_000474	LINC01755	chr1:55945086-55950119	BL_229	SPM_229	NOTEST	0	0	0	0	1	1	no
XLOC_000475	XLOC_000475	LINC01767	chr1:56414962-56415966	BL_229	SPM_229	NOTEST	0	0	0	0	1	1	no
XLOC_000476	XLOC_000476	PRKAA2	chr1:56627790-56715335	BL_229	SPM_229	OK	1.94954	3.26999	0.74615	3.8009	5e-05	0.000316788	yes
XLOC_000477	XLOC_000477	C8A	chr1:56854796-56918223	BL_229	SPM_229	NOTEST	0	0	0	0	1	1	no
XLOC_000478	XLOC_000478	DAB1-AS1	chr1:56994777-58250547	BL_229	SPM_229	NOTEST	0	0	0	0	1	1	no
XLOC_000479	XLOC_000479	LINC01135	chr1:58785150-58899712	BL_229	SPM_229	NOTEST	0	0.0291724	inf	0	1	1	no
XLOC_000480	XLOC_000480	LINC01358	chr1:59020475-59088247	BL_229	SPM_229	NOTEST	0.247645	0	#NAME?	0	1	1	no
XLOC_000481	XLOC_000481	FGGY	chr1:59296812-59762727	BL_229	SPM_229	OK	1.69238	1.30671	-0.373116	-0.789464	0.0885	0.17528	no
XLOC_000482	XLOC_000482	LOC101926944	chr1:59772794-59788829	BL_229	SPM_229	NOTEST	0	0	0	0	1	1	no
XLOC_000483	XLOC_000483	HOOK1	chr1:59814948-59876322	BL_229	SPM_229	NOTEST	0	0	0	0	1	1	no
XLOC_000484	XLOC_000484	NFIA	chr1:61077226-61462788	BL_229	SPM_229	NOTEST	0.41737	0.286835	-0.541108	0	1	1	no
XLOC_000485	XLOC_000485	MGC34796	chr1:61654241-61656128	BL_229	SPM_229	NOTEST	0	0	0	0	1	1	no
XLOC_000486	XLOC_000486	PATJ	chr1:61742479-62163949	BL_229	SPM_229	OK	0.850601	0.917562	0.109323	0.440585	0.43475	0.577588	no
XLOC_000487	XLOC_000487	MIR12132	chr1:61742479-62163949	BL_229	SPM_229	NOTEST	0	0	0	0	1	1	no
XLOC_000488	XLOC_000488	MIR3116-1	chr1:61742479-62163949	BL_229	SPM_229	NOTEST	0	0	0	0	1	1	no
XLOC_000489	XLOC_000489	L1TD1	chr1:62194848-62212328	BL_229	SPM_229	NOTEST	0	0	0	0	1	1	no
XLOC_000490	XLOC_000490	USP1	chr1:62436303-62451804	BL_229	SPM_229	OK	77.1226	78.8648	0.0322271	0.199961	0.72925	0.822834	no
XLOC_000491	XLOC_000491	ANGPTL3	chr1:62454725-62688386	BL_229	SPM_229	NOTEST	0.032657	0.0363139	0.153132	0	1	1	no
XLOC_000492	XLOC_000492	ATG4C	chr1:62784105-62865514	BL_229	SPM_229	OK	6.93686	7.47676	0.108129	0.521719	0.36955	0.51497	no
XLOC_000493	XLOC_000493	FOXD3	chr1:63320883-63325128	BL_229	SPM_229	OK	1.12571	0.967783	-0.21808	-0.514793	0.38285	0.528266	no
XLOC_000494	XLOC_000494	ALG6	chr1:63367626-63438552	BL_229	SPM_229	OK	9.81536	7.96949	-0.300553	-1.58608	0.007	0.0226504	yes
XLOC_000495	XLOC_000495	EFCAB7	chr1:63523524-63572693	BL_229	SPM_229	OK	3.77585	4.25701	0.173039	0.677359	0.2423	0.378203	no
XLOC_000496	XLOC_000496	DLEU2L	chr1:63523524-63572693	BL_229	SPM_229	OK	0.948427	1.10777	0.224044	0.315342	0.59585	0.720535	no
XLOC_000497	XLOC_000497	PGM1	chr1:63593410-63660246	BL_229	SPM_229	OK	37.619	30.688	-0.293785	-1.72382	0.00305	0.0113671	yes
XLOC_000498	XLOC_000498	ROR1	chr1:63774016-64181496	BL_229	SPM_229	OK	2.88378	4.14603	0.523767	2.23905	0.00015	0.000844864	yes
XLOC_000499	XLOC_000499	UBE2U	chr1:64203622-64267367	BL_229	SPM_229	NOTEST	0	0	0	0	1	1	no
XLOC_000500	XLOC_000500	CACHD1	chr1:64470128-64693058	BL_229	SPM_229	OK	4.96929	4.72791	-0.071838	-0.384433	0.5044	0.640545	no
XLOC_000501	XLOC_000501	MIR4794	chr1:64470128-64693058	BL_229	SPM_229	NOTEST	0	0	0	0	1	1	no
XLOC_000502	XLOC_000502	RAVER2	chr1:64744972-65067746	BL_229	SPM_229	OK	7.83214	5.74153	-0.447971	-1.06487	0.0663	0.139346	no
XLOC_000503	XLOC_000503	AK4	chr1:65147548-65232145	BL_229	SPM_229	OK	7.71509	6.50008	-0.247226	-1.39257	0.01645	0.0454475	yes
XLOC_000504	XLOC_000504	DNAJC6	chr1:65264693-65415871	BL_229	SPM_229	OK	5.92663	8.37373	0.498659	2.7744	5e-05	0.000316788	yes
XLOC_000505	XLOC_000505	LEPR,LEPROT	chr1:65420651-65637493	BL_229	SPM_229	OK	40.1962	42.0924	0.0665022	0.203495	0.56185	0.691177	no
XLOC_000506	XLOC_000506	PDE4B	chr1:65792509-66374579	BL_229	SPM_229	OK	3.06774	2.34195	-0.389467	-1.7293	0.00255	0.00975028	yes
XLOC_000507	XLOC_000507	SGIP1	chr1:66533360-66751139	BL_229	SPM_229	NOTEST	0	0	0	0	1	1	no
XLOC_000508	XLOC_000508	MIR3117	chr1:66533360-66751139	BL_229	SPM_229	NOTEST	0	0	0	0	1	1	no
XLOC_000509	XLOC_000509	TCTEX1D1	chr1:66752458-66779047	BL_229	SPM_229	NOTEST	0.00927119	0	#NAME?	0	1	1	no
XLOC_000510	XLOC_000510	MIER1	chr1:66924894-66988619	BL_229	SPM_229	OK	11.9612	16.3185	0.448146	2.61623	5e-05	0.000316788	yes
XLOC_000511	XLOC_000511	IL23R	chr1:67166453-67259967	BL_229	SPM_229	NOTEST	0	0	0	0	1	1	no
XLOC_000512	XLOC_000512	IL12RB2	chr1:67307363-67396900	BL_229	SPM_229	NOTEST	0.0208391	0.0607734	1.54415	0	1	1	no
XLOC_000513	XLOC_000513	GADD45A	chr1:67685200-67688334	BL_229	SPM_229	OK	76.9605	170.258	1.14553	6.93084	5e-05	0.000316788	yes
XLOC_000514	XLOC_000514	GNG12-AS1	chr1:67701474-68232546	BL_229	SPM_229	NOTEST	0.00804483	0.0180768	1.168	0	1	1	no
XLOC_000515	XLOC_000515	DEPDC1-AS1	chr1:68474151-68538627	BL_229	SPM_229	OK	0.769447	0.550144	-0.484012	-0.227815	0.74495	0.834843	no
XLOC_000516	XLOC_000516	LINC01707	chr1:69055897-69185002	BL_229	SPM_229	NOTEST	0	0	0	0	1	1	no
XLOC_000517	XLOC_000517	LINC01758	chr1:69433254-69435409	BL_229	SPM_229	NOTEST	0	0	0	0	1	1	no
XLOC_000518	XLOC_000518	LRRC7	chr1:69567333-70144363	BL_229	SPM_229	NOTEST	0.14548	0.377761	1.37665	0	1	1	no
XLOC_000519	XLOC_000519	PIN1P1	chr1:69567333-70144363	BL_229	SPM_229	NOTEST	0	0	0	0	1	1	no
XLOC_000520	XLOC_000520	SRSF11	chr1:70205695-70253049	BL_229	SPM_229	OK	57.0859	56.4029	-0.0173661	-0.106459	0.85245	0.90926	no
XLOC_000521	XLOC_000521	HHLA3	chr1:70354810-70368022	BL_229	SPM_229	OK	4.14268	5.21944	0.333329	0.999463	0.08165	0.164484	no
XLOC_000522	XLOC_000522	CTH	chr1:70411217-70439851	BL_229	SPM_229	OK	1.78109	1.81356	0.0260623	0.0814945	0.88635	0.929607	no
XLOC_000523	XLOC_000523	LINC01788	chr1:70706452-70786468	BL_229	SPM_229	NOTEST	0	0	0	0	1	1	no
XLOC_000524	XLOC_000524	ZRANB2-AS1	chr1:70852357-71081035	BL_229	SPM_229	OK	0.968398	1.29946	0.42424	0.276979	0.62345	0.74295	no
XLOC_000525	XLOC_000525	ZRANB2-AS2	chr1:71081323-71237723	BL_229	SPM_229	NOTEST	0.253168	0.15972	-0.664546	0	1	1	no
XLOC_000526	XLOC_000526	LINC01360	chr1:73306169-73338877	BL_229	SPM_229	NOTEST	0	0	0	0	1	1	no
XLOC_000527	XLOC_000527	LINC02238	chr1:73674678-73738642	BL_229	SPM_229	NOTEST	0	0	0	0	1	1	no
XLOC_000528	XLOC_000528	FPGT,FPGT-TNNI3K,TNNI3K	chr1:74198211-74544432	BL_229	SPM_229	OK	3.85468	3.90755	0.0196535	0.0947025	0.8732	0.92087	no
XLOC_000529	XLOC_000529	ERICH3-AS1	chr1:74568122-74673792	BL_229	SPM_229	NOTEST	0	0	0	0	1	1	no
XLOC_000530	XLOC_000530	TYW3	chr1:74705487-74766676	BL_229	SPM_229	OK	18.6471	19.9884	0.100211	0.407427	0.4823	0.622236	no
XLOC_000531	XLOC_000531	LHX8	chr1:75128433-75161533	BL_229	SPM_229	NOTEST	0.0809578	0	#NAME?	0	1	1	no
XLOC_000532	XLOC_000532	ACADM	chr1:75724346-75763678	BL_229	SPM_229	OK	17.1936	15.7515	-0.126386	-0.659109	0.2553	0.393224	no
XLOC_000533	XLOC_000533	RABGGTB	chr1:75786193-75795090	BL_229	SPM_229	OK	50.5906	65.4276	0.37103	2.14412	0.0003	0.00155507	yes
XLOC_000534	XLOC_000534	SNORD45C	chr1:75786193-75795090	BL_229	SPM_229	NOTEST	0	0	0	0	1	1	no
XLOC_000535	XLOC_000535	SNORD45A	chr1:75786193-75795090	BL_229	SPM_229	NOTEST	0	0	0	0	1	1	no
XLOC_000536	XLOC_000536	SNORD45B	chr1:75786193-75795090	BL_229	SPM_229	NOTEST	0	0	0	0	1	1	no
XLOC_000537	XLOC_000537	MSH4	chr1:75796881-75913241	BL_229	SPM_229	NOTEST	0.0176465	0.0252197	0.51517	0	1	1	no
XLOC_000538	XLOC_000538	LOC101927342	chr1:76011323-76019356	BL_229	SPM_229	NOTEST	0	0	0	0	1	1	no
XLOC_000539	XLOC_000539	ST6GALNAC3	chr1:76074745-76637316	BL_229	SPM_229	OK	2.35073	1.59054	-0.563591	-1.12145	0.04295	0.0989622	no
XLOC_000540	XLOC_000540	ST6GALNAC5	chr1:76867479-77067546	BL_229	SPM_229	OK	1.38672	1.52641	0.138462	0.557727	0.3341	0.478325	no
XLOC_000541	XLOC_000541	MIR7156	chr1:76867479-77067546	BL_229	SPM_229	NOTEST	0	0	0	0	1	1	no
XLOC_000542	XLOC_000542	AK5	chr1:77282018-77559966	BL_229	SPM_229	OK	2.76641	2.30375	-0.264028	-1.07804	0.06015	0.129174	no
XLOC_000543	XLOC_000543	MIGA1	chr1:77779623-77879540	BL_229	SPM_229	OK	10.2641	8.18196	-0.327085	-1.88539	0.0011	0.00479359	yes
XLOC_000544	XLOC_000544	NEXN	chr1:77881347-77943893	BL_229	SPM_229	OK	11.2953	9.79173	-0.206084	-1.0878	0.0576	0.124948	no
XLOC_000545	XLOC_000545	DNAJB4	chr1:77944054-78017964	BL_229	SPM_229	OK	6.43888	8.16578	0.342781	0.515776	0.39945	0.543686	no
XLOC_000546	XLOC_000546	GIPC2	chr1:78044969-78138442	BL_229	SPM_229	NOTEST	0.0304316	0.00737393	-2.04507	0	1	1	no
XLOC_000547	XLOC_000547	MGC27382	chr1:78229598-78369462	BL_229	SPM_229	NOTEST	0	0	0	0	1	1	no
XLOC_000548	XLOC_000548	PTGFR	chr1:78490973-78540701	BL_229	SPM_229	OK	0.599044	1.53664	1.35905	4.53286	5e-05	0.000316788	yes
XLOC_000549	XLOC_000549	IFI44L	chr1:78620447-78646145	BL_229	SPM_229	NOTEST	0.116014	0.0852995	-0.44369	0	1	1	no
XLOC_000550	XLOC_000550	IFI44	chr1:78649788-78664078	BL_229	SPM_229	OK	9.62438	9.2974	-0.0498668	-0.219921	0.702	0.803113	no
XLOC_000551	XLOC_000551	LINC01781	chr1:80535754-80646788	BL_229	SPM_229	NOTEST	0	0	0	0	1	1	no
XLOC_000552	XLOC_000552	ADGRL2	chr1:81306191-81993932	BL_229	SPM_229	OK	6.7121	4.78843	-0.487213	-2.70262	5e-05	0.000316788	yes
XLOC_000553	XLOC_000553	LINC01362	chr1:82903182-83166815	BL_229	SPM_229	NOTEST	0	0	0	0	1	1	no
XLOC_000554	XLOC_000554	LINC01712	chr1:83446053-83454771	BL_229	SPM_229	NOTEST	0	0	0	0	1	1	no
XLOC_000555	XLOC_000555	PRKACB	chr1:84077974-84238498	BL_229	SPM_229	OK	27.1552	26.5777	-0.0310106	-0.180601	0.755	0.841943	no
XLOC_000556	XLOC_000556	SAMD13	chr1:84298537-84350798	BL_229	SPM_229	OK	0.366453	0.619287	0.75698	0.902742	0.0826	0.165824	no
XLOC_000557	XLOC_000557	DNASE2B	chr1:84398531-84415008	BL_229	SPM_229	NOTEST	0	0	0	0	1	1	no
XLOC_000558	XLOC_000558	RPF1	chr1:84479265-84574440	BL_229	SPM_229	OK	27.9023	40.5269	0.538495	1.74384	0.00255	0.00975028	yes
XLOC_000559	XLOC_000559	SPATA1	chr1:84479265-84574440	BL_229	SPM_229	NOTEST	0.0725254	0.1017	0.487762	0	1	1	no
XLOC_000560	XLOC_000560	WDR63	chr1:85062297-85133138	BL_229	SPM_229	NOTEST	0.0526443	0.0407201	-0.370536	0	1	1	no
XLOC_000561	XLOC_000561	MIR4423	chr1:85133793-85133873	BL_229	SPM_229	NOTEST	0	0	0	0	1	1	no
XLOC_000562	XLOC_000562	LOC646626	chr1:85265775-85278088	BL_229	SPM_229	OK	0.597352	0.456687	-0.387375	-0.191985	0.7814	0.859723	no
XLOC_000563	XLOC_000563	CCN1	chr1:85580760-85583949	BL_229	SPM_229	OK	108.002	91.6055	-0.237557	-1.46204	0.0111	0.0328726	yes
XLOC_000564	XLOC_000564	CLCA2	chr1:86424170-86456553	BL_229	SPM_229	NOTEST	0.0568028	0.0204727	-1.47226	0	1	1	no
XLOC_000565	XLOC_000565	CLCA1	chr1:86468926-86500259	BL_229	SPM_229	NOTEST	0.00605876	0	#NAME?	0	1	1	no
XLOC_000566	XLOC_000566	CLCA4	chr1:86547077-86704493	BL_229	SPM_229	NOTEST	0	0	0	0	1	1	no
XLOC_000567	XLOC_000567	CLCA3P	chr1:86547077-86704493	BL_229	SPM_229	NOTEST	0.0751082	0.0446899	-0.749023	0	1	1	no
XLOC_000568	XLOC_000568	SH3GLB1	chr1:86704569-86748184	BL_229	SPM_229	OK	23.0434	23.3329	0.0180132	0.110848	0.84855	0.906577	no
XLOC_000569	XLOC_000569	HS2ST1	chr1:86914634-87109982	BL_229	SPM_229	OK	23.5088	18.2115	-0.368348	-1.49094	0.01065	0.0317785	yes
XLOC_000570	XLOC_000570	LINC01140	chr1:87129764-87169203	BL_229	SPM_229	NOTEST	0.307429	0.204396	-0.588883	0	1	1	no
XLOC_000571	XLOC_000571	LINC02801	chr1:87212668-87251331	BL_229	SPM_229	NOTEST	0	0	0	0	1	1	no
XLOC_000572	XLOC_000572	LMO4	chr1:87328879-87348923	BL_229	SPM_229	OK	13.5004	10.391	-0.377665	-2.17529	0.00025	0.0013251	yes
XLOC_000573	XLOC_000573	PKN2	chr1:88537512-88836255	BL_229	SPM_229	OK	17.6522	18.8354	0.0935998	0.568811	0.3316	0.475916	no
XLOC_000574	XLOC_000574	GBP6	chr1:89363876-89388160	BL_229	SPM_229	NOTEST	0	0	0	0	1	1	no
XLOC_000575	XLOC_000575	GBP1P1	chr1:89407678-89424934	BL_229	SPM_229	NOTEST	0.0335169	0.0161469	-1.05363	0	1	1	no
XLOC_000576	XLOC_000576	LRRC8B	chr1:89524828-89597861	BL_229	SPM_229	OK	3.38844	3.90692	0.205412	1.09067	0.05685	0.123672	no
XLOC_000577	XLOC_000577	LRRC8C	chr1:89633119-89719531	BL_229	SPM_229	OK	7.83695	5.70234	-0.45874	-2.59908	5e-05	0.000316788	yes
XLOC_000578	XLOC_000578	LRRC8D	chr1:89821031-89936611	BL_229	SPM_229	OK	12.309	11.7597	-0.0658677	-0.37626	0.51445	0.649124	no
XLOC_000579	XLOC_000579	ZNF326	chr1:89995094-90035533	BL_229	SPM_229	OK	8.23229	7.66538	-0.102936	-0.395684	0.4966	0.634196	no
XLOC_000580	XLOC_000580	SNORD3G	chr1:90657749-90657963	BL_229	SPM_229	NOTEST	0	0	0	0	1	1	no
XLOC_000581	XLOC_000581	LINC01763	chr1:90851758-90854899	BL_229	SPM_229	NOTEST	0	0	0	0	1	1	no
XLOC_000582	XLOC_000582	CDC7	chr1:91500846-91525764	BL_229	SPM_229	OK	18.7263	18.9047	0.0136783	0.0787857	0.89135	0.933143	no
XLOC_000583	XLOC_000583	BRDT	chr1:91949370-92014428	BL_229	SPM_229	NOTEST	0	0	0	0	1	1	no
XLOC_000584	XLOC_000584	EPHX4	chr1:92029984-92063538	BL_229	SPM_229	OK	0.623936	0.447175	-0.480558	-0.699111	0.20985	0.33902	no
XLOC_000585	XLOC_000585	BTBD8	chr1:92080344-92184723	BL_229	SPM_229	NOTEST	0.264545	0.130741	-1.01681	0	1	1	no
XLOC_000586	XLOC_000586	C1orf146	chr1:92217914-92245813	BL_229	SPM_229	NOTEST	0	0	0	0	1	1	no
XLOC_000587	XLOC_000587	RPAP2	chr1:92299058-92402056	BL_229	SPM_229	OK	1.03513	1.5709	0.601775	3.08899	5e-05	0.000316788	yes
XLOC_000588	XLOC_000588	RPL5	chr1:92831985-92961522	BL_229	SPM_229	OK	844.015	1023.1	0.277609	1.68881	0.0033	0.0121543	yes
XLOC_000589	XLOC_000589	SNORD21	chr1:92831985-92961522	BL_229	SPM_229	NOTEST	0	0	0	0	1	1	no
XLOC_000590	XLOC_000590	SNORA66	chr1:92831985-92961522	BL_229	SPM_229	NOTEST	0	0	0	0	1	1	no
XLOC_000591	XLOC_000591	MTF2	chr1:93079234-93139081	BL_229	SPM_229	OK	9.86038	9.29801	-0.0847209	-0.46454	0.42405	0.567815	no
XLOC_000592	XLOC_000592	CCDC18	chr1:93180715-93278730	BL_229	SPM_229	OK	3.50099	2.71464	-0.366999	-1.72152	0.0028	0.0105576	yes
XLOC_000593	XLOC_000593	DR1	chr1:93345906-93369493	BL_229	SPM_229	OK	18.3278	19.1467	0.0630566	0.389433	0.4934	0.630962	no
XLOC_000594	XLOC_000594	FNBP1L	chr1:93448117-93554661	BL_229	SPM_229	OK	20.1529	25.5653	0.343197	2.02081	0.0005	0.00242812	yes
XLOC_000595	XLOC_000595	BCAR3-AS1	chr1:93561740-93847219	BL_229	SPM_229	NOTEST	0.0473842	0	#NAME?	0	1	1	no
XLOC_000596	XLOC_000596	MIR760	chr1:93561740-93847219	BL_229	SPM_229	NOTEST	0	0	0	0	1	1	no
XLOC_000597	XLOC_000597	ABCD3	chr1:94418376-94518663	BL_229	SPM_229	OK	30.2155	24.2336	-0.318276	-1.33744	0.02145	0.0563945	no
XLOC_000598	XLOC_000598	MIR12133	chr1:94543701-94543779	BL_229	SPM_229	NOTEST	0	0	0	0	1	1	no
XLOC_000599	XLOC_000599	SLC44A3	chr1:94820356-94895247	BL_229	SPM_229	NOTEST	0.195155	0.306655	0.651993	0	1	1	no
XLOC_000600	XLOC_000600	LOC729970	chr1:94928027-94963270	BL_229	SPM_229	OK	0.825584	0.950742	0.20364	0.315475	0.5698	0.698148	no
XLOC_000601	XLOC_000601	ALG14-AS1	chr1:94974404-95072951	BL_229	SPM_229	NOTEST	0	0.0210798	inf	0	1	1	no
XLOC_000602	XLOC_000602	RWDD3,TLCD4,TLCD4-RWDD3	chr1:95092516-95247225	BL_229	SPM_229	OK	10.8862	12.9843	0.254266	0.970426	0.0899	0.177335	no
XLOC_000603	XLOC_000603	LINC01761	chr1:95474736-95479356	BL_229	SPM_229	NOTEST	0	0	0	0	1	1	no
XLOC_000604	XLOC_000604	LINC02607	chr1:95510115-95515464	BL_229	SPM_229	NOTEST	0	0.0511663	inf	0	1	1	no
XLOC_000605	XLOC_000605	LINC02790	chr1:95992067-96022880	BL_229	SPM_229	NOTEST	0	0	0	0	1	1	no
XLOC_000606	XLOC_000606	PTBP2	chr1:96721604-96823739	BL_229	SPM_229	OK	7.27339	8.48033	0.221493	1.09701	0.0618	0.132044	no
XLOC_000607	XLOC_000607	DPYD-AS1	chr1:97077743-97921059	BL_229	SPM_229	NOTEST	0.060651	0	#NAME?	0	1	1	no
XLOC_000608	XLOC_000608	DPYD-AS2	chr1:97077743-97921059	BL_229	SPM_229	NOTEST	0	0.0714286	inf	0	1	1	no
XLOC_000609	XLOC_000609	LINC01776	chr1:98210710-98272658	BL_229	SPM_229	NOTEST	0.150513	0.20238	0.427173	0	1	1	no
XLOC_000610	XLOC_000610	SNX7	chr1:98661720-98760500	BL_229	SPM_229	OK	38.8341	31.6536	-0.294953	-1.68485	0.00355	0.0129156	yes
XLOC_000611	XLOC_000611	LOC100129620	chr1:98890244-99148852	BL_229	SPM_229	NOTEST	0.0312395	0	#NAME?	0	1	1	no
XLOC_000612	XLOC_000612	PLPPR4	chr1:99264291-99309582	BL_229	SPM_229	NOTEST	0.183753	0.195641	0.0904425	0	1	1	no
XLOC_000613	XLOC_000613	PALMD	chr1:99516983-99766635	BL_229	SPM_229	NOTEST	0	0	0	0	1	1	no
XLOC_000614	XLOC_000614	AGL	chr1:99850360-99924023	BL_229	SPM_229	OK	5.31051	4.57904	-0.213805	-1.17538	0.044	0.100755	no
XLOC_000615	XLOC_000615	SLC35A3	chr1:99969995-100035634	BL_229	SPM_229	OK	3.05733	3.13644	0.0368542	0.20729	0.71875	0.814992	no
XLOC_000616	XLOC_000616	MFSD14A	chr1:100038094-100083373	BL_229	SPM_229	OK	24.2614	23.9334	-0.0196398	-0.113705	0.84615	0.904434	no
XLOC_000617	XLOC_000617	TRMT13	chr1:100133149-100178273	BL_229	SPM_229	OK	9.93856	14.2339	0.518223	2.76178	5e-05	0.000316788	yes
XLOC_000618	XLOC_000618	RTCA	chr1:100264741-100292769	BL_229	SPM_229	OK	18.2988	20.5261	0.165707	0.933201	0.1022	0.195939	no
XLOC_000619	XLOC_000619	MIR553	chr1:100264741-100292769	BL_229	SPM_229	NOTEST	0	0	0	0	1	1	no
XLOC_000620	XLOC_000620	CDC14A	chr1:100345014-100520277	BL_229	SPM_229	OK	2.45577	2.85698	0.218313	0.88972	0.11255	0.211051	no
XLOC_000621	XLOC_000621	GPR88	chr1:100538138-100542021	BL_229	SPM_229	NOTEST	0	0	0	0	1	1	no
XLOC_000622	XLOC_000622	VCAM1	chr1:100719639-100739046	BL_229	SPM_229	NOTEST	0	0	0	0	1	1	no
XLOC_000623	XLOC_000623	SLC30A7	chr1:100896089-100981757	BL_229	SPM_229	OK	10.2192	13.7784	0.431129	2.57636	5e-05	0.000316788	yes
XLOC_000624	XLOC_000624	LOC102606465	chr1:101025845-101087379	BL_229	SPM_229	OK	1.3485	1.41331	0.0677267	0.147347	0.79755	0.869977	no
XLOC_000625	XLOC_000625	S1PR1	chr1:101236748-101241520	BL_229	SPM_229	NOTEST	0.0684641	0.208006	1.6032	0	1	1	no
XLOC_000626	XLOC_000626	LINC01307	chr1:101323836-101377313	BL_229	SPM_229	NOTEST	0	0	0	0	1	1	no
XLOC_000627	XLOC_000627	DNAJA1P5	chr1:101802566-101997234	BL_229	SPM_229	NOTEST	0	0	0	0	1	1	no
XLOC_000628	XLOC_000628	AMY2B,RNPC3	chr1:103525698-103579534	BL_229	SPM_229	OK	6.35679	9.10134	0.517781	2.48549	5e-05	0.000316788	yes
XLOC_000629	XLOC_000629	ACTG1P4	chr1:103525698-103579534	BL_229	SPM_229	NOTEST	0.0404139	0.02034	-0.990531	0	1	1	no
XLOC_000630	XLOC_000630	AMY2A	chr1:103617331-103625780	BL_229	SPM_229	NOTEST	0	0	0	0	1	1	no
XLOC_000631	XLOC_000631	AMY1C	chr1:103655515-103664554	BL_229	SPM_229	NOTEST	0	0	0	0	1	1	no
XLOC_000632	XLOC_000632	AMY1C	chr1:103749653-103758692	BL_229	SPM_229	NOTEST	0	0	0	0	1	1	no
XLOC_000633	XLOC_000633	LOC100129138	chr1:104073022-104077071	BL_229	SPM_229	NOTEST	0	0.0342802	inf	0	1	1	no
XLOC_000634	XLOC_000634	LINC01661	chr1:106818238-106838193	BL_229	SPM_229	NOTEST	0	0	0	0	1	1	no
XLOC_000635	XLOC_000635	PRMT6	chr1:107056673-107059294	BL_229	SPM_229	OK	21.6309	24.9384	0.205278	1.17101	0.0409	0.0950989	no
XLOC_000636	XLOC_000636	NTNG1	chr1:107140087-107484923	BL_229	SPM_229	OK	2.89757	1.67761	-0.788434	-3.62405	5e-05	0.000316788	yes
XLOC_000637	XLOC_000637	MIR7852	chr1:107571160-107994607	BL_229	SPM_229	NOTEST	0	0	0	0	1	1	no
XLOC_000638	XLOC_000638	VAV3-AS1	chr1:107571160-107994607	BL_229	SPM_229	NOTEST	0	0	0	0	1	1	no
XLOC_000639	XLOC_000639	NBPF6	chr1:108450281-108470638	BL_229	SPM_229	NOTEST	0	0	0	0	1	1	no
XLOC_000640	XLOC_000640	FAM102B	chr1:108560099-108639320	BL_229	SPM_229	OK	10.4216	5.76947	-0.853063	-4.76769	5e-05	0.000316788	yes
XLOC_000641	XLOC_000641	PRPF38B	chr1:108692309-108702928	BL_229	SPM_229	OK	21.1938	26.9346	0.34582	2.07928	0.00025	0.0013251	yes
XLOC_000642	XLOC_000642	FNDC7	chr1:108712907-108742745	BL_229	SPM_229	NOTEST	0	0.0340081	inf	0	1	1	no
XLOC_000643	XLOC_000643	STXBP3	chr1:108746673-108809519	BL_229	SPM_229	OK	18.6668	21.569	0.208484	1.16882	0.04405	0.100794	no
XLOC_000644	XLOC_000644	SPATA42	chr1:108815902-108858524	BL_229	SPM_229	NOTEST	0	0	0	0	1	1	no
XLOC_000645	XLOC_000645	GPSM2	chr1:108876984-108963499	BL_229	SPM_229	OK	16.1026	15.6798	-0.0383908	-0.1688	0.7687	0.851188	no
XLOC_000646	XLOC_000646	TMEM167B	chr1:109090763-109096934	BL_229	SPM_229	OK	17.861	20.4017	0.191873	1.09503	0.05745	0.124689	no
XLOC_000647	XLOC_000647	SCARNA2	chr1:109100192-109100612	BL_229	SPM_229	NOTEST	0.560292	0	#NAME?	0	1	1	no
XLOC_000648	XLOC_000648	KIAA1324	chr1:109114114-109206781	BL_229	SPM_229	OK	0.735261	0.853174	0.214583	0.789249	0.1591	0.274513	no
XLOC_000649	XLOC_000649	SARS1	chr1:109213892-109238182	BL_229	SPM_229	OK	98.5885	127.611	0.372259	2.23568	0.0001	0.000590439	yes
XLOC_000650	XLOC_000650	CELSR2	chr1:109249538-109275751	BL_229	SPM_229	OK	5.71493	3.80134	-0.58823	-3.38999	5e-05	0.000316788	yes
XLOC_000651	XLOC_000651	SYPL2	chr1:109466545-109482134	BL_229	SPM_229	NOTEST	0.49613	0.475164	-0.0622942	0	1	1	no
XLOC_000652	XLOC_000652	ATXN7L2	chr1:109483904-109492798	BL_229	SPM_229	OK	3.56868	6.0757	0.767662	3.58885	5e-05	0.000316788	yes
XLOC_000653	XLOC_000653	CYB561D1	chr1:109494035-109500441	BL_229	SPM_229	OK	4.74479	7.84047	0.724596	3.88708	5e-05	0.000316788	yes
XLOC_000654	XLOC_000654	GPR61	chr1:109539871-109545848	BL_229	SPM_229	NOTEST	0.0193096	0	#NAME?	0	1	1	no
XLOC_000655	XLOC_000655	GNAI3	chr1:109548614-109600193	BL_229	SPM_229	OK	18.722	21.9895	0.232077	1.30201	0.0192	0.0515768	no
XLOC_000656	XLOC_000656	AMPD2	chr1:109619812-109632055	BL_229	SPM_229	OK	15.8126	15.5856	-0.0208577	-0.120681	0.83395	0.896093	no
XLOC_000657	XLOC_000657	GSTM4	chr1:109656075-109665497	BL_229	SPM_229	OK	8.62631	6.92196	-0.317562	-1.40098	0.0164	0.0453298	yes
XLOC_000658	XLOC_000658	GSTM2	chr1:109668021-109683997	BL_229	SPM_229	OK	0.795926	0.801995	0.0109585	0.0186647	0.9719	0.982994	no
XLOC_000659	XLOC_000659	GSTM1	chr1:109687816-109693745	BL_229	SPM_229	NOTEST	0	0	0	0	1	1	no
XLOC_000660	XLOC_000660	GSTM5	chr1:109712250-109718268	BL_229	SPM_229	NOTEST	0	0	0	0	1	1	no
XLOC_000661	XLOC_000661	CSF1	chr1:109910848-109930992	BL_229	SPM_229	OK	7.25325	8.4315	0.217161	1.12021	0.0531	0.116887	no
XLOC_000662	XLOC_000662	AHCYL1	chr1:109984764-110023742	BL_229	SPM_229	OK	40.1833	37.0946	-0.115386	-0.698315	0.2247	0.357346	no
XLOC_000663	XLOC_000663	STRIP1	chr1:110031576-110054641	BL_229	SPM_229	OK	9.67906	11.7776	0.283101	1.57167	0.0064	0.0210828	yes
XLOC_000664	XLOC_000664	LINC01397	chr1:110082687-110109719	BL_229	SPM_229	NOTEST	0	0	0	0	1	1	no
XLOC_000665	XLOC_000665	UBL4B	chr1:110112442-110113947	BL_229	SPM_229	NOTEST	0	0	0	0	1	1	no
XLOC_000666	XLOC_000666	SLC6A17	chr1:110150493-110202201	BL_229	SPM_229	NOTEST	0.0597651	0.0143674	-2.0565	0	1	1	no
XLOC_000667	XLOC_000667	KCNC4	chr1:110210313-110249124	BL_229	SPM_229	OK	10.7552	6.71075	-0.680483	-3.53081	5e-05	0.000316788	yes
XLOC_000668	XLOC_000668	RBM15	chr1:110339322-110346681	BL_229	SPM_229	OK	7.78229	6.44427	-0.272179	-1.40006	0.0144	0.0407694	yes
XLOC_000669	XLOC_000669	LAMTOR5-AS1	chr1:110401254-110416274	BL_229	SPM_229	NOTEST	0.243503	0.188515	-0.369255	0	1	1	no
XLOC_000670	XLOC_000670	PROK1	chr1:110451148-110457358	BL_229	SPM_229	NOTEST	0	0.0151602	inf	0	1	1	no
XLOC_000671	XLOC_000671	CYMP	chr1:110480765-110491269	BL_229	SPM_229	NOTEST	0	0	0	0	1	1	no
XLOC_000672	XLOC_000672	CD53	chr1:110871198-110899936	BL_229	SPM_229	NOTEST	0.0463928	0.0603906	0.380422	0	1	1	no
XLOC_000673	XLOC_000673	CEPT1	chr1:111117169-111185104	BL_229	SPM_229	OK	17.0277	17.6913	0.0551537	0.244483	0.66835	0.777305	no
XLOC_000674	XLOC_000674	CHI3L2	chr1:111227658-111243440	BL_229	SPM_229	OK	2.51222	2.50602	-0.00356947	-0.0108782	0.98505	0.990151	no
XLOC_000675	XLOC_000675	CHIAP2	chr1:111280523-111286108	BL_229	SPM_229	NOTEST	0	0	0	0	1	1	no
XLOC_000676	XLOC_000676	CHIA	chr1:111290850-111320563	BL_229	SPM_229	NOTEST	0	0.0190096	inf	0	1	1	no
XLOC_000677	XLOC_000677	PIFO	chr1:111346559-111353017	BL_229	SPM_229	NOTEST	0.370201	0.23178	-0.675555	0	1	1	no
XLOC_000678	XLOC_000678	ATP5PB	chr1:111449463-111462773	BL_229	SPM_229	OK	87.4411	86.3623	-0.0179099	-0.110038	0.8444	0.903195	no
XLOC_000679	XLOC_000679	C1orf162	chr1:111473983-111478512	BL_229	SPM_229	NOTEST	0.138065	0.137809	-0.00267965	0	1	1	no
XLOC_000680	XLOC_000680	RAP1A	chr1:111483347-111716695	BL_229	SPM_229	OK	23.7033	23.3106	-0.0241016	-0.145706	0.8046	0.874391	no
XLOC_000681	XLOC_000681	INKA2-AS1	chr1:111722063-111755797	BL_229	SPM_229	NOTEST	0.175534	0.119183	-0.558562	0	1	1	no
XLOC_000682	XLOC_000682	DDX20	chr1:111755900-111768000	BL_229	SPM_229	OK	14.3207	22.9576	0.680863	3.94375	5e-05	0.000316788	yes
XLOC_000683	XLOC_000683	KCND3-AS1	chr1:111775831-111989155	BL_229	SPM_229	NOTEST	0	0	0	0	1	1	no
XLOC_000684	XLOC_000684	LINC01750	chr1:111990535-111998841	BL_229	SPM_229	NOTEST	0	0	0	0	1	1	no
XLOC_000685	XLOC_000685	CTTNBP2NL	chr1:112396213-112461164	BL_229	SPM_229	OK	7.33227	11.219	0.613606	3.51518	5e-05	0.000316788	yes
XLOC_000686	XLOC_000686	WNT2B	chr1:112466540-112619418	BL_229	SPM_229	NOTEST	0.300657	0.184441	-0.704957	0	1	1	no
XLOC_000687	XLOC_000687	CAPZA1	chr1:112619831-112671614	BL_229	SPM_229	OK	130.383	131.365	0.0108267	0.0669469	0.90795	0.944645	no
XLOC_000688	XLOC_000688	MOV10	chr1:112674311-112700746	BL_229	SPM_229	OK	7.90407	5.88596	-0.425317	-2.23284	0.0001	0.000590439	yes
XLOC_000689	XLOC_000689	TAFA3	chr1:112720566-112727234	BL_229	SPM_229	OK	7.1409	4.74415	-0.589954	-2.15596	5e-05	0.000316788	yes
XLOC_000690	XLOC_000690	MIR11399	chr1:112882049-112882129	BL_229	SPM_229	NOTEST	0	0	0	0	1	1	no
XLOC_000691	XLOC_000691	AKR7A2P1	chr1:112911847-112956196	BL_229	SPM_229	NOTEST	0	0	0	0	1	1	no
XLOC_000692	XLOC_000692	SLC16A1-AS1	chr1:112956414-112964068	BL_229	SPM_229	NOTEST	0	0	0	0	1	1	no
XLOC_000693	XLOC_000693	LRIG2	chr1:113073197-113132260	BL_229	SPM_229	OK	2.26786	2.69843	0.250786	1.34632	0.01925	0.051643	no
XLOC_000694	XLOC_000694	MAGI3	chr1:113390514-113685923	BL_229	SPM_229	OK	4.13617	2.66403	-0.634686	-3.27877	5e-05	0.000316788	yes
XLOC_000695	XLOC_000695	AP4B1-AS1	chr1:113812611-113914086	BL_229	SPM_229	OK	0.588577	0.759516	0.367849	0.190322	0.7701	0.851966	no
XLOC_000696	XLOC_000696	DCLRE1B	chr1:113812611-113914086	BL_229	SPM_229	OK	14.4164	12.763	-0.17575	-0.663345	0.2512	0.388623	no
XLOC_000697	XLOC_000697	HIPK1	chr1:113924000-113977869	BL_229	SPM_229	OK	16.2839	15.0826	-0.110562	-0.656257	0.2568	0.395236	no
XLOC_000698	XLOC_000698	OLFML3	chr1:113979390-113982254	BL_229	SPM_229	OK	11.7975	6.97963	-0.757258	-3.6012	5e-05	0.000316788	yes
XLOC_000699	XLOC_000699	SYCP1	chr1:114854802-114995369	BL_229	SPM_229	NOTEST	0	0	0	0	1	1	no
XLOC_000700	XLOC_000700	TSHB	chr1:115029825-115034309	BL_229	SPM_229	NOTEST	0	0	0	0	1	1	no
XLOC_000701	XLOC_000701	NGF-AS1	chr1:115283033-115368072	BL_229	SPM_229	NOTEST	0	0	0	0	1	1	no
XLOC_000702	XLOC_000702	VANGL1	chr1:115641969-115698224	BL_229	SPM_229	OK	10.6611	8.08588	-0.398877	-2.37295	5e-05	0.000316788	yes
XLOC_000703	XLOC_000703	LINC01649	chr1:115919375-116070054	BL_229	SPM_229	NOTEST	0	0	0	0	1	1	no
XLOC_000704	XLOC_000704	SLC22A15	chr1:115919375-116070054	BL_229	SPM_229	OK	1.22191	1.24409	0.0259597	0.0939873	0.8661	0.917232	no
XLOC_000705	XLOC_000705	MAB21L3	chr1:116111754-116135240	BL_229	SPM_229	NOTEST	0.170587	0.159252	-0.0991988	0	1	1	no
XLOC_000706	XLOC_000706	ATP1A1	chr1:116373243-116418622	BL_229	SPM_229	OK	401.878	404.558	0.00958735	0.0564107	0.9236	0.954725	no
XLOC_000707	XLOC_000707	MIR320B1	chr1:116671745-116671817	BL_229	SPM_229	NOTEST	0	0	0	0	1	1	no
XLOC_000708	XLOC_000708	LINC02868	chr1:116694111-116706603	BL_229	SPM_229	NOTEST	0	0	0	0	1	1	no
XLOC_000709	XLOC_000709	CD2	chr1:116754429-116769229	BL_229	SPM_229	NOTEST	0	0	0	0	1	1	no
XLOC_000710	XLOC_000710	PTGFRN	chr1:116909915-116990352	BL_229	SPM_229	OK	40.4878	22.9784	-0.817208	-4.99276	5e-05	0.000316788	yes
XLOC_000711	XLOC_000711	CD101	chr1:117001749-117059490	BL_229	SPM_229	NOTEST	0.37347	0.272257	-0.456024	0	1	1	no
XLOC_000712	XLOC_000712	TTF2	chr1:117060325-117107453	BL_229	SPM_229	OK	8.97298	7.56808	-0.245661	-1.45866	0.0105	0.0314383	yes
XLOC_000713	XLOC_000713	MIR942	chr1:117060325-117107453	BL_229	SPM_229	NOTEST	0	0	0	0	1	1	no
XLOC_000714	XLOC_000714	LINC01525	chr1:117295465-117321336	BL_229	SPM_229	NOTEST	0	0	0	0	1	1	no
XLOC_000715	XLOC_000715	MAN1A2	chr1:117367448-117528870	BL_229	SPM_229	OK	15.861	10.4623	-0.60028	-3.64266	5e-05	0.000316788	yes
XLOC_000716	XLOC_000716	TENT5C	chr1:117606047-117628389	BL_229	SPM_229	NOTEST	0.192625	0.0887547	-1.1179	0	1	1	no
XLOC_000717	XLOC_000717	WDR3	chr1:117929738-118185228	BL_229	SPM_229	OK	12.444	15.6945	0.334815	2.0387	0.0006	0.00283165	yes
XLOC_000718	XLOC_000718	WARS2-IT1	chr1:119031215-119275973	BL_229	SPM_229	NOTEST	0	0	0	0	1	1	no
XLOC_000719	XLOC_000719	WARS2-AS1	chr1:119031215-119275973	BL_229	SPM_229	OK	1.08038	0.852276	-0.342143	-0.347533	0.5166	0.650699	no
XLOC_000720	XLOC_000720	LINC01780	chr1:119328251-119356182	BL_229	SPM_229	NOTEST	0	0	0	0	1	1	no
XLOC_000721	XLOC_000721	HAO2	chr1:119368784-119394130	BL_229	SPM_229	NOTEST	0	0	0	0	1	1	no
XLOC_000722	XLOC_000722	HAO2-IT1	chr1:119368784-119394130	BL_229	SPM_229	NOTEST	0	0	0	0	1	1	no
XLOC_000723	XLOC_000723	HSD3B2	chr1:119414930-119423039	BL_229	SPM_229	NOTEST	0	0	0	0	1	1	no
XLOC_000724	XLOC_000724	HSD3B1	chr1:119507202-119515058	BL_229	SPM_229	NOTEST	0	0	0	0	1	1	no
XLOC_000725	XLOC_000725	HSD3BP4	chr1:119563879-119572576	BL_229	SPM_229	NOTEST	0.273469	0.247448	-0.144249	0	1	1	no
XLOC_000726	XLOC_000726	PHGDH	chr1:119711933-119744215	BL_229	SPM_229	OK	74.4792	69.3995	-0.101914	-0.618849	0.28325	0.424875	no
XLOC_000727	XLOC_000727	NBPF8	chr1:120415026-120665436	BL_229	SPM_229	OK	13.8579	11.6226	-0.25377	-1.3843	0.0171	0.0469674	yes
XLOC_000728	XLOC_000728	NOTCH2NLR	chr1:120723938-120793889	BL_229	SPM_229	OK	4.96295	4.95638	-0.00191027	-0.00653542	0.98535	0.99029	no
XLOC_000729	XLOC_000729	NBPF26	chr1:120805555-120842215	BL_229	SPM_229	OK	4.17959	4.021	-0.0558079	-0.289882	0.6193	0.73917	no
XLOC_000730	XLOC_000730	PPIAL4A	chr1:120889745-120890405	BL_229	SPM_229	NOTEST	0	0	0	0	1	1	no
XLOC_000731	XLOC_000731	LINC00623	chr1:120912237-120955811	BL_229	SPM_229	OK	4.46251	4.58196	0.0381098	0.178422	0.7532	0.840724	no
XLOC_000732	XLOC_000732	RNVU1-4	chr1:120912237-120955811	BL_229	SPM_229	NOTEST	0	0	0	0	1	1	no
XLOC_000733	XLOC_000733	LOC105369199	chr1:120963647-120973936	BL_229	SPM_229	NOTEST	0.363313	0.254868	-0.511465	0	1	1	no
XLOC_000734	XLOC_000734	FCGR1B	chr1:121059762-121118626	BL_229	SPM_229	NOTEST	0.146568	0	#NAME?	0	1	1	no
XLOC_000735	XLOC_000735	SRGAP2C	chr1:121184974-121397905	BL_229	SPM_229	OK	6.06244	6.31209	0.0582205	0.327427	0.57625	0.703583	no
XLOC_000736	XLOC_000736	EMBP1	chr1:121519111-121571888	BL_229	SPM_229	NOTEST	0.158748	0.120846	-0.393572	0	1	1	no
XLOC_000737	XLOC_000737	LOC105369140	chr1:143744834-143756665	BL_229	SPM_229	NOTEST	0	0.0141538	inf	0	1	1	no
XLOC_000738	XLOC_000738	LOC644634	chr1:143793599-143797107	BL_229	SPM_229	NOTEST	0	0	0	0	1	1	no
XLOC_000739	XLOC_000739	FCGR1CP	chr1:143846901-143905977	BL_229	SPM_229	NOTEST	0	0	0	0	1	1	no
XLOC_000740	XLOC_000740	SRGAP2D	chr1:143955363-144069704	BL_229	SPM_229	OK	5.62309	3.41601	-0.719049	-2.769	5e-05	0.000316788	yes
XLOC_000741	XLOC_000741	RNVU1-15	chr1:144412575-144412740	BL_229	SPM_229	NOTEST	0	0	0	0	1	1	no
XLOC_000742	XLOC_000742	PPIAL4E	chr1:144592867-144593652	BL_229	SPM_229	NOTEST	0	0	0	0	1	1	no
XLOC_000743	XLOC_000743	SRGAP2-AS1	chr1:144641368-145112696	BL_229	SPM_229	NOTEST	0.0153008	0.00813668	-0.911091	0	1	1	no
XLOC_000744	XLOC_000744	LOC105371215	chr1:144641368-145112696	BL_229	SPM_229	NOTEST	0	0	0	0	1	1	no
XLOC_000745	XLOC_000745	DRD5P2,LOC101927429	chr1:144641368-145112696	BL_229	SPM_229	NOTEST	0	0	0	0	1	1	no
XLOC_000746	XLOC_000746	LSP1P5	chr1:144641368-145112696	BL_229	SPM_229	NOTEST	0	0	0	0	1	1	no
XLOC_000747	XLOC_000747	FAM72C,FAM72D	chr1:144641368-145112696	BL_229	SPM_229	OK	5.00262	4.29888	-0.218726	-0.417679	0.4543	0.596305	no
XLOC_000748	XLOC_000748	LOC100996740	chr1:145164098-145216577	BL_229	SPM_229	OK	6.62963	7.3661	0.151974	0.48601	0.3997	0.543905	no
XLOC_000749	XLOC_000749	RNVU1-14	chr1:145281115-145281279	BL_229	SPM_229	NOTEST	0	0	0	0	1	1	no
XLOC_000750	XLOC_000750	GPR89A	chr1:145607959-145670650	BL_229	SPM_229	OK	4.06853	3.01786	-0.430983	-1.63856	0.0048	0.0166273	yes
XLOC_000751	XLOC_000751	CD160	chr1:145719498-145824095	BL_229	SPM_229	NOTEST	0.182031	0.118347	-0.621156	0	1	1	no
XLOC_000752	XLOC_000752	POLR3C	chr1:145824199-145844401	BL_229	SPM_229	OK	16.2181	25.2162	0.636745	3.73743	5e-05	0.000316788	yes
XLOC_000753	XLOC_000753	NUDT17	chr1:145845629-145859081	BL_229	SPM_229	OK	1.03176	1.19555	0.212568	0.231448	0.689	0.793846	no
XLOC_000754	XLOC_000754	GNRHR2	chr1:145919012-145958017	BL_229	SPM_229	OK	11.1598	15.6121	0.484352	0.600895	0.29845	0.441394	no
XLOC_000755	XLOC_000755	LIX1L-AS1	chr1:145919012-145958017	BL_229	SPM_229	NOTEST	0.0438387	0	#NAME?	0	1	1	no
XLOC_000756	XLOC_000756	POLR3GL	chr1:145964681-145978848	BL_229	SPM_229	OK	10.6984	12.0032	0.166018	0.735519	0.19695	0.322738	no
XLOC_000757	XLOC_000757	LINC01719	chr1:146052595-146058799	BL_229	SPM_229	OK	1.63554	1.20382	-0.442151	-0.651238	0.25855	0.397279	no
XLOC_000758	XLOC_000758	NUDT4B	chr1:146297772-146301640	BL_229	SPM_229	NOTEST	0	0	0	0	1	1	no
XLOC_000759	XLOC_000759	RNU1-1	chr1:146376806-146376970	BL_229	SPM_229	NOTEST	0	0	0	0	1	1	no
XLOC_000760	XLOC_000760	HYDIN2	chr1:146486331-146822034	BL_229	SPM_229	NOTEST	0.00491049	0.00159659	-1.62087	0	1	1	no
XLOC_000761	XLOC_000761	NBPF12	chr1:146938544-146996093	BL_229	SPM_229	OK	2.5481	2.64668	0.054761	0.275727	0.63265	0.750417	no
XLOC_000762	XLOC_000762	CHD1L	chr1:147172746-147295766	BL_229	SPM_229	OK	27.3181	26.9164	-0.0213723	-0.117168	0.83515	0.897067	no
XLOC_000763	XLOC_000763	PDIA3P1	chr1:147172746-147295766	BL_229	SPM_229	OK	2.98307	2.54898	-0.226878	-0.316769	0.5866	0.712855	no
XLOC_000764	XLOC_000764	BCL9	chr1:147541500-147626214	BL_229	SPM_229	OK	9.13882	6.42003	-0.509428	-2.89888	5e-05	0.000316788	yes
XLOC_000765	XLOC_000765	GJA8	chr1:147902794-147909268	BL_229	SPM_229	NOTEST	0	0	0	0	1	1	no
XLOC_000766	XLOC_000766	GPR89B	chr1:147928373-147993592	BL_229	SPM_229	OK	2.51742	2.09357	-0.265977	-0.860805	0.11685	0.217679	no
XLOC_000767	XLOC_000767	PDE4DIPP1	chr1:148049301-148094777	BL_229	SPM_229	NOTEST	0.0172929	0.00958696	-0.851036	0	1	1	no
XLOC_000768	XLOC_000768	LINC02805	chr1:148162709-148163412	BL_229	SPM_229	NOTEST	0	0	0	0	1	1	no
XLOC_000769	XLOC_000769	MIR6077	chr1:148388281-148388363	BL_229	SPM_229	NOTEST	0	0	0	0	1	1	no
XLOC_000770	XLOC_000770	LOC100132057	chr1:148402482-148432545	BL_229	SPM_229	NOTEST	0.220441	0.241468	0.131439	0	1	1	no
XLOC_000771	XLOC_000771	RNVU1-3	chr1:148402482-148432545	BL_229	SPM_229	NOTEST	0	0	0	0	1	1	no
XLOC_000772	XLOC_000772	NUDT4B	chr1:148748555-148752423	BL_229	SPM_229	NOTEST	0.00625707	0	#NAME?	0	1	1	no
XLOC_000773	XLOC_000773	PDE4DIP	chr1:148808180-149033019	BL_229	SPM_229	OK	15.5058	15.7383	0.0214713	0.111661	0.84515	0.903602	no
XLOC_000774	XLOC_000774	SEC22B3P	chr1:149338282-149363915	BL_229	SPM_229	NOTEST	0.00495871	0.00315728	-0.651282	0	1	1	no
XLOC_000775	XLOC_000775	NOTCH2NLC	chr1:149390620-149471833	BL_229	SPM_229	OK	0.961442	1.048	0.124372	0.487852	0.3894	0.534229	no
XLOC_000776	XLOC_000776	NBPF19	chr1:149475897-149556361	BL_229	SPM_229	OK	1.543	1.10852	-0.477094	-2.37635	5e-05	0.000316788	yes
XLOC_000777	XLOC_000777	PPIAL4C	chr1:149583822-149584607	BL_229	SPM_229	NOTEST	0	0	0	0	1	1	no
XLOC_000778	XLOC_000778	LINC00869	chr1:149607011-149679523	BL_229	SPM_229	OK	4.30935	3.14892	-0.452613	-1.37057	0.01775	0.0483832	yes
XLOC_000779	XLOC_000779	LOC644634	chr1:149702208-149705716	BL_229	SPM_229	NOTEST	0	0	0	0	1	1	no
XLOC_000780	XLOC_000780	FCGR1A	chr1:149782688-149812373	BL_229	SPM_229	NOTEST	0.00866891	0.00957432	0.143319	0	1	1	no
XLOC_000781	XLOC_000781	H4C15	chr1:149832656-149833052	BL_229	SPM_229	NOTEST	0	0	0	0	1	1	no
XLOC_000782	XLOC_000782	H2AC18	chr1:149851060-149851594	BL_229	SPM_229	NOTEST	0	0	0	0	1	1	no
XLOC_000783	XLOC_000783	H3C15	chr1:149852618-149853125	BL_229	SPM_229	NOTEST	0	0	0	0	1	1	no
XLOC_000784	XLOC_000784	H2AC20	chr1:149886974-149887411	BL_229	SPM_229	OK	3.46497	1.80627	-0.939829	-1.23621	0.03815	0.0898148	no
XLOC_000785	XLOC_000785	BOLA1	chr1:149899567-149900795	BL_229	SPM_229	OK	10.5383	9.49205	-0.150856	-0.599307	0.29915	0.442055	no
XLOC_000786	XLOC_000786	VPS45	chr1:150067381-150145329	BL_229	SPM_229	OK	21.5957	25.0611	0.214705	1.22708	0.0337	0.0813912	no
XLOC_000787	XLOC_000787	PLEKHO1	chr1:150149433-150160065	BL_229	SPM_229	OK	6.75987	3.37682	-1.00133	-4.37525	5e-05	0.000316788	yes
XLOC_000788	XLOC_000788	LOC105371433	chr1:150160727-150181228	BL_229	SPM_229	NOTEST	0	0	0	0	1	1	no
XLOC_000789	XLOC_000789	CA14	chr1:150257773-150265078	BL_229	SPM_229	NOTEST	0.0335648	0.0767724	1.19364	0	1	1	no
XLOC_000790	XLOC_000790	SNORD13C	chr1:150257773-150265078	BL_229	SPM_229	NOTEST	0	0	0	0	1	1	no
XLOC_000791	XLOC_000791	C1orf54	chr1:150272283-150280924	BL_229	SPM_229	OK	2.54759	1.03522	-1.2992	-1.10889	0.01895	0.0510398	no
XLOC_000792	XLOC_000792	CIART	chr1:150282553-150287092	BL_229	SPM_229	OK	6.7617	11.291	0.739712	2.97053	5e-05	0.000316788	yes
XLOC_000793	XLOC_000793	MRPS21	chr1:150293841-150308979	BL_229	SPM_229	OK	65.8093	64.1585	-0.0366513	-0.206268	0.71815	0.814614	no
XLOC_000794	XLOC_000794	PRPF3	chr1:150321467-150353233	BL_229	SPM_229	OK	26.4443	26.3474	-0.00529383	-0.0309806	0.9577	0.975785	no
XLOC_000795	XLOC_000795	RPRD2	chr1:150364110-150476565	BL_229	SPM_229	OK	11.047	9.45067	-0.22516	-1.3374	0.0208	0.0549811	no
XLOC_000796	XLOC_000796	TARS2	chr1:150487418-150507602	BL_229	SPM_229	OK	13.9093	16.3447	0.232774	1.29916	0.02235	0.058434	no
XLOC_000797	XLOC_000797	MIR6878	chr1:150487418-150507602	BL_229	SPM_229	NOTEST	0	0	0	0	1	1	no
XLOC_000798	XLOC_000798	ECM1	chr1:150508108-150513789	BL_229	SPM_229	OK	102.332	82.9498	-0.302941	-1.8601	0.00105	0.00461351	yes
XLOC_000799	XLOC_000799	FALEC	chr1:150515756-150518032	BL_229	SPM_229	NOTEST	0.391438	0.113088	-1.79134	0	1	1	no
XLOC_000800	XLOC_000800	ADAMTSL4	chr1:150549368-150579738	BL_229	SPM_229	NOTEST	0.183543	0.189571	0.04662	0	1	1	no
XLOC_000801	XLOC_000801	MIR4257	chr1:150549368-150579738	BL_229	SPM_229	NOTEST	0	0	0	0	1	1	no
XLOC_000802	XLOC_000802	CTXND2	chr1:150887252-150912512	BL_229	SPM_229	NOTEST	0	0	0	0	1	1	no
XLOC_000803	XLOC_000803	SETDB1	chr1:150926262-150964737	BL_229	SPM_229	OK	10.757	12.3151	0.195162	0.842928	0.14135	0.25168	no
XLOC_000804	XLOC_000804	ANXA9	chr1:150982291-150995633	BL_229	SPM_229	NOTEST	0.201127	0.206995	0.0414876	0	1	1	no
XLOC_000805	XLOC_000805	PRUNE1	chr1:151008448-151035713	BL_229	SPM_229	OK	7.44764	6.62393	-0.169096	-0.860526	0.1301	0.236524	no
XLOC_000806	XLOC_000806	BNIPL,C1orf56	chr1:151036585-151059649	BL_229	SPM_229	OK	7.12309	7.25198	0.0258712	0.0399639	0.9408	0.965839	no
XLOC_000807	XLOC_000807	MLLT11	chr1:151060396-151069544	BL_229	SPM_229	OK	5.96754	5.12401	-0.219864	-1.01405	0.07605	0.1553	no
XLOC_000808	XLOC_000808	GABPB2	chr1:151070760-151125542	BL_229	SPM_229	NOTEST	0.0067829	0	#NAME?	0	1	1	no
XLOC_000809	XLOC_000809	SCNM1,TNFAIP8L2,TNFAIP8L2-SCNM1	chr1:151156648-151175981	BL_229	SPM_229	OK	15.8251	17.8812	0.176226	0.849013	0.14165	0.251978	no
XLOC_000810	XLOC_000810	PIP5K1A	chr1:151198551-151249531	BL_229	SPM_229	OK	36.9344	53.4163	0.532315	3.21028	5e-05	0.000316788	yes
XLOC_000811	XLOC_000811	PSMD4	chr1:151254733-151267460	BL_229	SPM_229	OK	142.556	145.765	0.0321088	0.197945	0.7295	0.822908	no
XLOC_000812	XLOC_000812	ZNF687	chr1:151280024-151327715	BL_229	SPM_229	OK	8.63183	9.09038	0.0746741	0.254188	0.65755	0.769133	no
XLOC_000813	XLOC_000813	GBAT2	chr1:151340639-151347891	BL_229	SPM_229	OK	1.48749	1.45195	-0.0348869	-0.0136037	0.9681	0.981179	no
XLOC_000814	XLOC_000814	PSMB4	chr1:151399572-151401937	BL_229	SPM_229	OK	878.358	869.833	-0.0140706	-0.0865764	0.87995	0.925777	no
XLOC_000815	XLOC_000815	CGN	chr1:151511386-151538691	BL_229	SPM_229	OK	0.991249	0.799115	-0.310844	-1.09471	0.06165	0.131793	no
XLOC_000816	XLOC_000816	TUFT1	chr1:151540308-151583583	BL_229	SPM_229	OK	8.42472	11.5554	0.455866	2.4243	5e-05	0.000316788	yes
XLOC_000817	XLOC_000817	MIR554	chr1:151540308-151583583	BL_229	SPM_229	NOTEST	0	0	0	0	1	1	no
XLOC_000818	XLOC_000818	SNX27	chr1:151612049-151699080	BL_229	SPM_229	OK	6.54368	5.74704	-0.187283	-1.03905	0.0693	0.14446	no
XLOC_000819	XLOC_000819	RIIAD1	chr1:151721521-151729805	BL_229	SPM_229	NOTEST	0	0	0	0	1	1	no
XLOC_000820	XLOC_000820	OAZ3	chr1:151759646-151771330	BL_229	SPM_229	OK	0.955058	1.46765	0.619845	0.309595	0.72325	0.818274	no
XLOC_000821	XLOC_000821	TDRKH-AS1	chr1:151790748-151794402	BL_229	SPM_229	OK	1.70679	2.89627	0.762911	1.46681	0.0116	0.0341466	yes
XLOC_000822	XLOC_000822	C2CD4D-AS1	chr1:151837862-151853712	BL_229	SPM_229	NOTEST	0.513574	0.518446	0.0136203	0	1	1	no
XLOC_000823	XLOC_000823	NBPF18P	chr1:152018277-152022509	BL_229	SPM_229	NOTEST	0.0213125	0	#NAME?	0	1	1	no
XLOC_000824	XLOC_000824	FLG-AS1	chr1:152302164-152366692	BL_229	SPM_229	NOTEST	0.0368349	0.0445053	0.272904	0	1	1	no
XLOC_000825	XLOC_000825	LCE5A	chr1:152510802-152512177	BL_229	SPM_229	NOTEST	0	0	0	0	1	1	no
XLOC_000826	XLOC_000826	CRCT1	chr1:152514481-152516008	BL_229	SPM_229	NOTEST	0	0	0	0	1	1	no
XLOC_000827	XLOC_000827	LCE3C	chr1:152600233-152601086	BL_229	SPM_229	NOTEST	0	0	0	0	1	1	no
XLOC_000828	XLOC_000828	LCE3B	chr1:152613810-152614098	BL_229	SPM_229	NOTEST	0	0	0	0	1	1	no
XLOC_000829	XLOC_000829	LINC00302	chr1:152655476-152656804	BL_229	SPM_229	NOTEST	0	0	0	0	1	1	no
XLOC_000830	XLOC_000830	LCE2D	chr1:152663379-152664659	BL_229	SPM_229	NOTEST	0	0	0	0	1	1	no
XLOC_000831	XLOC_000831	LCE2C	chr1:152675314-152676573	BL_229	SPM_229	NOTEST	0	0	0	0	1	1	no
XLOC_000832	XLOC_000832	LCE2B	chr1:152686122-152687397	BL_229	SPM_229	NOTEST	0	0	0	0	1	1	no
XLOC_000833	XLOC_000833	LCE2A	chr1:152698344-152699442	BL_229	SPM_229	NOTEST	0	0	0	0	1	1	no
XLOC_000834	XLOC_000834	LCE4A	chr1:152709046-152709434	BL_229	SPM_229	NOTEST	0	0	0	0	1	1	no
XLOC_000835	XLOC_000835	C1orf68	chr1:152719521-152720470	BL_229	SPM_229	NOTEST	0	0	0	0	1	1	no
XLOC_000836	XLOC_000836	KPRP	chr1:152758024-152762052	BL_229	SPM_229	NOTEST	0	0	0	0	1	1	no
XLOC_000837	XLOC_000837	LCE1F	chr1:152776371-152776969	BL_229	SPM_229	NOTEST	0	0	0	0	1	1	no
XLOC_000838	XLOC_000838	LCE1E	chr1:152786256-152788425	BL_229	SPM_229	NOTEST	0	0	0	0	1	1	no
XLOC_000839	XLOC_000839	LCE1D	chr1:152796720-152798181	BL_229	SPM_229	NOTEST	0	0	0	0	1	1	no
XLOC_000840	XLOC_000840	LCE1B	chr1:152811970-152813108	BL_229	SPM_229	NOTEST	0	0	0	0	1	1	no
XLOC_000841	XLOC_000841	LCE1A	chr1:152827472-152828097	BL_229	SPM_229	NOTEST	0	0	0	0	1	1	no
XLOC_000842	XLOC_000842	LCE6A	chr1:152842855-152843983	BL_229	SPM_229	NOTEST	0	0	0	0	1	1	no
XLOC_000843	XLOC_000843	SMCP	chr1:152878321-152885047	BL_229	SPM_229	NOTEST	0	0	0	0	1	1	no
XLOC_000844	XLOC_000844	IVL	chr1:152908544-152911886	BL_229	SPM_229	NOTEST	0	0.00722705	inf	0	1	1	no
XLOC_000845	XLOC_000845	SPRR4	chr1:152970647-152972573	BL_229	SPM_229	NOTEST	0	0	0	0	1	1	no
XLOC_000846	XLOC_000846	SPRR1A	chr1:152984080-152985814	BL_229	SPM_229	NOTEST	0	0	0	0	1	1	no
XLOC_000847	XLOC_000847	SPRR3	chr1:153001746-153003856	BL_229	SPM_229	NOTEST	0	0	0	0	1	1	no
XLOC_000848	XLOC_000848	SPRR1B	chr1:153031202-153032900	BL_229	SPM_229	NOTEST	0	0	0	0	1	1	no
XLOC_000849	XLOC_000849	LOC101928009	chr1:153174517-153191676	BL_229	SPM_229	NOTEST	0	0	0	0	1	1	no
XLOC_000850	XLOC_000850	LELP1	chr1:153203429-153205120	BL_229	SPM_229	NOTEST	0	0	0	0	1	1	no
XLOC_000851	XLOC_000851	PRR9	chr1:153217583-153219310	BL_229	SPM_229	NOTEST	0	0.0323865	inf	0	1	1	no
XLOC_000852	XLOC_000852	LORICRIN	chr1:153259686-153262124	BL_229	SPM_229	NOTEST	0	0	0	0	1	1	no
XLOC_000853	XLOC_000853	S100A9	chr1:153357853-153361023	BL_229	SPM_229	NOTEST	0	0	0	0	1	1	no
XLOC_000854	XLOC_000854	S100A7A	chr1:153390031-153423222	BL_229	SPM_229	NOTEST	0	0	0	0	1	1	no
XLOC_000855	XLOC_000855	LOC101928034	chr1:153543620-153551769	BL_229	SPM_229	NOTEST	0.0249421	0.050447	1.01618	0	1	1	no
XLOC_000856	XLOC_000856	S100A1	chr1:153618799-153646306	BL_229	SPM_229	OK	108.968	97.2188	-0.1646	-0.397269	0.49055	0.628766	no
XLOC_000857	XLOC_000857	CHTOP	chr1:153618799-153646306	BL_229	SPM_229	OK	40.6577	43.6935	0.103889	0.407857	0.4761	0.616384	no
XLOC_000858	XLOC_000858	SNAPIN	chr1:153658653-153671028	BL_229	SPM_229	OK	24.301	26.9302	0.148206	0.24384	0.67715	0.784406	no
XLOC_000859	XLOC_000859	NPR1	chr1:153678687-153693992	BL_229	SPM_229	NOTEST	0	0	0	0	1	1	no
XLOC_000860	XLOC_000860	INTS3	chr1:153728049-153774808	BL_229	SPM_229	NOTEST	0	0	0	0	1	1	no
XLOC_000861	XLOC_000861	SLC27A3	chr1:153775406-153780160	BL_229	SPM_229	NOTEST	0	0	0	0	1	1	no
XLOC_000862	XLOC_000862	LOC343052	chr1:153793946-153796302	BL_229	SPM_229	NOTEST	0	0	0	0	1	1	no
XLOC_000863	XLOC_000863	CREB3L4	chr1:153959098-153977674	BL_229	SPM_229	OK	2.59851	2.36731	-0.134439	-0.112599	0.86425	0.916543	no
XLOC_000864	XLOC_000864	RPS27	chr1:153990754-153992155	BL_229	SPM_229	OK	2714.81	3630.14	0.419172	2.54003	5e-05	0.000316788	yes
XLOC_000865	XLOC_000865	UBAP2L	chr1:154206721-154271510	BL_229	SPM_229	OK	57.991	53.1875	-0.124744	-0.514404	0.37945	0.524758	no
XLOC_000866	XLOC_000866	SNORA58B	chr1:154206721-154271510	BL_229	SPM_229	NOTEST	0	0	0	0	1	1	no
XLOC_000867	XLOC_000867	HAX1	chr1:154272628-154275875	BL_229	SPM_229	OK	73.7897	78.89	0.0964221	0.567632	0.3226	0.467166	no
XLOC_000868	XLOC_000868	AQP10	chr1:154321092-154325325	BL_229	SPM_229	NOTEST	0.0122245	0	#NAME?	0	1	1	no
XLOC_000869	XLOC_000869	ATP8B2	chr1:154325524-154351304	BL_229	SPM_229	OK	15.7384	12.1593	-0.372228	-1.93312	0.0009	0.00402973	yes
XLOC_000870	XLOC_000870	IL6R	chr1:154402322-154469450	BL_229	SPM_229	OK	4.50818	4.74513	0.0739011	0.311707	0.5899	0.715108	no
XLOC_000871	XLOC_000871	TDRD10	chr1:154479482-154548147	BL_229	SPM_229	NOTEST	0	0	0	0	1	1	no
XLOC_000872	XLOC_000872	UBE2Q1-AS1	chr1:154548576-154558662	BL_229	SPM_229	NOTEST	0	0.0774994	inf	0	1	1	no
XLOC_000873	XLOC_000873	CHRNB2	chr1:154567777-154580010	BL_229	SPM_229	NOTEST	0.164727	0.250044	0.602104	0	1	1	no
XLOC_000874	XLOC_000874	LOC101928120	chr1:154957025-154974376	BL_229	SPM_229	OK	4.89346	5.68617	0.216603	0.161838	0.7772	0.85703	no
XLOC_000875	XLOC_000875	CKS1B	chr1:154974641-154979251	BL_229	SPM_229	OK	202.206	200.98	-0.00877469	-0.0527594	0.92445	0.955309	no
XLOC_000876	XLOC_000876	MIR4258	chr1:154974641-154979251	BL_229	SPM_229	NOTEST	0	0	0	0	1	1	no
XLOC_000877	XLOC_000877	FLAD1	chr1:154983343-154993111	BL_229	SPM_229	OK	14.8728	16.2617	0.128798	0.685351	0.2351	0.369417	no
XLOC_000878	XLOC_000878	LENEP	chr1:154993585-154994321	BL_229	SPM_229	NOTEST	0.0392953	0	#NAME?	0	1	1	no
XLOC_000879	XLOC_000879	ZBTB7B	chr1:155002629-155018525	BL_229	SPM_229	OK	5.4279	5.70989	0.0730684	0.371462	0.52025	0.654084	no
XLOC_000880	XLOC_000880	DCST1	chr1:155033805-155069553	BL_229	SPM_229	NOTEST	0.0670427	0.0621636	-0.10901	0	1	1	no
XLOC_000881	XLOC_000881	ADAM15	chr1:155033805-155069553	BL_229	SPM_229	OK	52.4185	39.978	-0.390871	-2.32769	5e-05	0.000316788	yes
XLOC_000882	XLOC_000882	EFNA4	chr1:155033805-155069553	BL_229	SPM_229	OK	3.9608	3.43865	-0.20395	-0.208067	0.72505	0.819476	no
XLOC_000883	XLOC_000883	EFNA3	chr1:155078836-155087538	BL_229	SPM_229	OK	0.679895	0.55803	-0.284968	-0.532339	0.36855	0.514056	no
XLOC_000884	XLOC_000884	EFNA1	chr1:155127875-155134899	BL_229	SPM_229	OK	7.79607	11.2351	0.5272	2.52583	5e-05	0.000316788	yes
XLOC_000885	XLOC_000885	SLC50A1	chr1:155135374-155138858	BL_229	SPM_229	OK	24.0346	33.6589	0.485876	2.60236	5e-05	0.000316788	yes
XLOC_000886	XLOC_000886	TRIM46	chr1:155173786-155184971	BL_229	SPM_229	OK	1.94226	1.49935	-0.373399	-1.27163	0.02365	0.0611659	no
XLOC_000887	XLOC_000887	MIR92B	chr1:155195176-155195272	BL_229	SPM_229	NOTEST	0	0	0	0	1	1	no
XLOC_000888	XLOC_000888	MTX1	chr1:155208698-155227534	BL_229	SPM_229	OK	12.229	12.6043	0.0436142	0.217883	0.7083	0.807938	no
XLOC_000889	XLOC_000889	HCN3	chr1:155277462-155301438	BL_229	SPM_229	NOTEST	0	0	0	0	1	1	no
XLOC_000890	XLOC_000890	FDPS	chr1:155308747-155331118	BL_229	SPM_229	OK	139.325	143.625	0.0438542	0.228601	0.69435	0.798055	no
XLOC_000891	XLOC_000891	RUSC1	chr1:155308747-155331118	BL_229	SPM_229	OK	26.9303	22.7144	-0.245622	-0.731835	0.2082	0.336978	no
XLOC_000892	XLOC_000892	POU5F1P4	chr1:155335267-155563944	BL_229	SPM_229	NOTEST	0.0387693	0	#NAME?	0	1	1	no
XLOC_000893	XLOC_000893	ASH1L-AS1	chr1:155335267-155563944	BL_229	SPM_229	OK	2.18336	1.86105	-0.230437	-0.13655	0.80685	0.876058	no
XLOC_000894	XLOC_000894	MSTO1	chr1:155610169-155614967	BL_229	SPM_229	OK	11.8459	11.9538	0.0130827	0.0702887	0.90415	0.941573	no
XLOC_000895	XLOC_000895	DAP3	chr1:155689090-155739009	BL_229	SPM_229	OK	75.3279	81.8345	0.119525	0.722415	0.2115	0.3411	no
XLOC_000896	XLOC_000896	MSTO2P	chr1:155745767-155859400	BL_229	SPM_229	OK	0.742105	0.79664	0.102305	0.0866247	0.88085	0.926222	no
XLOC_000897	XLOC_000897	SYT11	chr1:155859566-155885199	BL_229	SPM_229	OK	10.4918	8.93734	-0.231349	-1.32321	0.0235	0.0609067	no
XLOC_000898	XLOC_000898	RXFP4	chr1:155941688-155942834	BL_229	SPM_229	NOTEST	0.0324103	0.0865299	1.41675	0	1	1	no
XLOC_000899	XLOC_000899	LAMTOR2	chr1:156054781-156058506	BL_229	SPM_229	OK	48.6936	61.8433	0.344886	1.77534	0.00205	0.0081467	yes
XLOC_000900	XLOC_000900	RAB25	chr1:156061159-156070504	BL_229	SPM_229	NOTEST	0.0169731	0.115444	2.76587	0	1	1	no
XLOC_000901	XLOC_000901	LMNA	chr1:156082545-156140089	BL_229	SPM_229	OK	541.199	511.935	-0.0801991	-0.45866	0.4225	0.566235	no
XLOC_000902	XLOC_000902	SEMA4A	chr1:156149943-156177751	BL_229	SPM_229	NOTEST	0.128244	0.107019	-0.261019	0	1	1	no
XLOC_000903	XLOC_000903	SLC25A44	chr1:156193931-156212796	BL_229	SPM_229	OK	25.3201	28.5388	0.172642	1.0295	0.0732	0.150638	no
XLOC_000904	XLOC_000904	BGLAP,PMF1,PMF1-BGLAP	chr1:156212987-156248117	BL_229	SPM_229	OK	56.781	53.8023	-0.0777407	-0.433668	0.4568	0.598623	no
XLOC_000905	XLOC_000905	TMEM79	chr1:156249223-156292443	BL_229	SPM_229	OK	7.3693	8.07671	0.13224	0.192026	0.74355	0.833834	no
XLOC_000906	XLOC_000906	TSACC	chr1:156308960-156346994	BL_229	SPM_229	OK	0.215136	0.827838	1.9441	0.258255	0.0052	0.0177912	yes
XLOC_000907	XLOC_000907	RHBG	chr1:156369210-156385219	BL_229	SPM_229	NOTEST	0	0.0107321	inf	0	1	1	no
XLOC_000908	XLOC_000908	TTC24	chr1:156581364-156587726	BL_229	SPM_229	NOTEST	0	0.00650699	inf	0	1	1	no
XLOC_000909	XLOC_000909	NAXE	chr1:156591775-156594299	BL_229	SPM_229	OK	37.6966	39.9351	0.083223	0.46024	0.4226	0.566307	no
XLOC_000910	XLOC_000910	HAPLN2	chr1:156614741-156625725	BL_229	SPM_229	NOTEST	0	0.031245	inf	0	1	1	no
XLOC_000911	XLOC_000911	BCAN	chr1:156642116-156659528	BL_229	SPM_229	NOTEST	0.115661	0.291969	1.33591	0	1	1	no
XLOC_000912	XLOC_000912	RRNAD1	chr1:156721890-156736960	BL_229	SPM_229	OK	5.75342	7.33953	0.351269	0.679071	0.24545	0.381561	no
XLOC_000913	XLOC_000913	PRCC	chr1:156767534-156800814	BL_229	SPM_229	OK	46.3353	54.2123	0.226507	1.37007	0.0165	0.045565	yes
XLOC_000914	XLOC_000914	NTRK1	chr1:156806242-156881850	BL_229	SPM_229	NOTEST	0.0301016	0.0137742	-1.12787	0	1	1	no
XLOC_000915	XLOC_000915	PEAR1	chr1:156893717-156916434	BL_229	SPM_229	NOTEST	0.0419733	0.0469905	0.162898	0	1	1	no
XLOC_000916	XLOC_000916	LRRC71	chr1:156920631-156933094	BL_229	SPM_229	NOTEST	0.00870032	0	#NAME?	0	1	1	no
XLOC_000917	XLOC_000917	CYCSP52	chr1:157121190-157138591	BL_229	SPM_229	OK	1.60838	0.318558	-2.33598	-1.01262	0.43785	0.580886	no
XLOC_000918	XLOC_000918	LOC105371458	chr1:157925966-157949071	BL_229	SPM_229	NOTEST	0	0	0	0	1	1	no
XLOC_000919	XLOC_000919	KIRREL1	chr1:157993272-158100262	BL_229	SPM_229	OK	42.018	38.9943	-0.107745	-0.665449	0.24255	0.378497	no
XLOC_000920	XLOC_000920	KIRREL1-IT1	chr1:157993272-158100262	BL_229	SPM_229	NOTEST	0.175622	0.261133	0.572311	0	1	1	no
XLOC_000921	XLOC_000921	CD1D	chr1:158178029-158186426	BL_229	SPM_229	NOTEST	0	0.0107193	inf	0	1	1	no
XLOC_000922	XLOC_000922	CD1A	chr1:158248335-158258268	BL_229	SPM_229	NOTEST	0	0	0	0	1	1	no
XLOC_000923	XLOC_000923	CD1C	chr1:158289922-158294774	BL_229	SPM_229	NOTEST	0	0	0	0	1	1	no
XLOC_000924	XLOC_000924	CD1E	chr1:158353695-158357553	BL_229	SPM_229	NOTEST	0	0	0	0	1	1	no
XLOC_000925	XLOC_000925	OR10K1	chr1:158465561-158466503	BL_229	SPM_229	NOTEST	0	0	0	0	1	1	no
XLOC_000926	XLOC_000926	OR10R2	chr1:158479877-158480885	BL_229	SPM_229	NOTEST	0	0	0	0	1	1	no
XLOC_000927	XLOC_000927	OR10Z1	chr1:158606438-158607380	BL_229	SPM_229	NOTEST	0	0	0	0	1	1	no
XLOC_000928	XLOC_000928	OR6K6	chr1:158754815-158755847	BL_229	SPM_229	NOTEST	0	0	0	0	1	1	no
XLOC_000929	XLOC_000929	MNDA	chr1:158831350-158849502	BL_229	SPM_229	NOTEST	0	0	0	0	1	1	no
XLOC_000930	XLOC_000930	PYHIN1	chr1:158931551-158977059	BL_229	SPM_229	NOTEST	0	0	0	0	1	1	no
XLOC_000931	XLOC_000931	IFI16	chr1:158999970-159055150	BL_229	SPM_229	OK	43.5342	40.7549	-0.0951739	-0.57622	0.31905	0.463287	no
XLOC_000932	XLOC_000932	CADM3	chr1:159171614-159203313	BL_229	SPM_229	OK	27.7675	20.3505	-0.448333	-2.6792	5e-05	0.000316788	yes
XLOC_000933	XLOC_000933	ACKR1	chr1:159204874-159206500	BL_229	SPM_229	OK	2.51023	1.48458	-0.757765	-1.84283	0.002	0.00797132	yes
XLOC_000934	XLOC_000934	FCER1A	chr1:159289713-159308224	BL_229	SPM_229	NOTEST	0	0	0	0	1	1	no
XLOC_000935	XLOC_000935	OR10J1	chr1:159397464-159440967	BL_229	SPM_229	NOTEST	0	0	0	0	1	1	no
XLOC_000936	XLOC_000936	OR10J4	chr1:159397464-159440967	BL_229	SPM_229	NOTEST	0	0	0	0	1	1	no
XLOC_000937	XLOC_000937	APCS	chr1:159587825-159588865	BL_229	SPM_229	NOTEST	0	0	0	0	1	1	no
XLOC_000938	XLOC_000938	DUSP23	chr1:159780961-159782543	BL_229	SPM_229	OK	19.5674	17.968	-0.123024	-0.538244	0.3512	0.496356	no
XLOC_000939	XLOC_000939	FCRL6	chr1:159800511-159816257	BL_229	SPM_229	NOTEST	0.0189571	0	#NAME?	0	1	1	no
XLOC_000940	XLOC_000940	SLAMF8	chr1:159826872-159862657	BL_229	SPM_229	NOTEST	0.10083	0.0804985	-0.324896	0	1	1	no
XLOC_000941	XLOC_000941	LINC01133	chr1:159961223-159979086	BL_229	SPM_229	NOTEST	0	0.016713	inf	0	1	1	no
XLOC_000942	XLOC_000942	KCNJ9	chr1:160081537-160090563	BL_229	SPM_229	NOTEST	0.00495934	0	#NAME?	0	1	1	no
XLOC_000943	XLOC_000943	ATP1A2	chr1:160115758-160143584	BL_229	SPM_229	NOTEST	0.00612169	0	#NAME?	0	1	1	no
XLOC_000944	XLOC_000944	ATP1A4	chr1:160151602-160186980	BL_229	SPM_229	NOTEST	0	0	0	0	1	1	no
XLOC_000945	XLOC_000945	CASQ1	chr1:160190574-160201886	BL_229	SPM_229	NOTEST	0	0	0	0	1	1	no
XLOC_000946	XLOC_000946	PEA15	chr1:160202198-160215372	BL_229	SPM_229	OK	133.81	153.127	0.194542	1.20158	0.03715	0.0878836	no
XLOC_000947	XLOC_000947	LOC100287049	chr1:160215719-160262778	BL_229	SPM_229	NOTEST	0.396389	0.0583239	-2.76476	0	1	1	no
XLOC_000948	XLOC_000948	SUMO1P3	chr1:160288593-160343250	BL_229	SPM_229	NOTEST	0.0230686	0.0210146	-0.13454	0	1	1	no
XLOC_000949	XLOC_000949	NCSTN	chr1:160343382-160358949	BL_229	SPM_229	OK	35.1362	28.3012	-0.312096	-1.8502	0.0015	0.00626007	yes
XLOC_000950	XLOC_000950	NHLH1	chr1:160367070-160372846	BL_229	SPM_229	NOTEST	0.214314	0.0785666	-1.44774	0	1	1	no
XLOC_000951	XLOC_000951	VANGL2	chr1:160400563-160428670	BL_229	SPM_229	OK	2.75645	1.95717	-0.494039	-2.25097	5e-05	0.000316788	yes
XLOC_000952	XLOC_000952	SLAMF7	chr1:160739056-160754818	BL_229	SPM_229	NOTEST	0.083992	0.0477148	-0.815816	0	1	1	no
XLOC_000953	XLOC_000953	LY9	chr1:160796173-160828255	BL_229	SPM_229	NOTEST	0	0	0	0	1	1	no
XLOC_000954	XLOC_000954	LOC101928372	chr1:160932464-160954809	BL_229	SPM_229	NOTEST	0	0	0	0	1	1	no
XLOC_000955	XLOC_000955	KLHDC9	chr1:161098360-161100346	BL_229	SPM_229	NOTEST	0	0	0	0	1	1	no
XLOC_000956	XLOC_000956	NIT1	chr1:161118104-161132688	BL_229	SPM_229	OK	12.8463	13.6681	0.0894585	0.256622	0.65455	0.767208	no
XLOC_000957	XLOC_000957	LOC112543491	chr1:161135149-161137942	BL_229	SPM_229	NOTEST	0.185473	0.214823	0.211938	0	1	1	no
XLOC_000958	XLOC_000958	UFC1	chr1:161153977-161158856	BL_229	SPM_229	OK	87.9236	70.8734	-0.311005	-1.77902	0.0018	0.00729788	yes
XLOC_000959	XLOC_000959	USP21	chr1:161159499-161165719	BL_229	SPM_229	OK	13.3136	12.9608	-0.0387487	-0.207021	0.71555	0.813022	no
XLOC_000960	XLOC_000960	PPOX	chr1:161166425-161171220	BL_229	SPM_229	OK	4.19931	4.79666	0.191878	0.762527	0.1776	0.299131	no
XLOC_000961	XLOC_000961	NDUFS2	chr1:161199314-161214394	BL_229	SPM_229	OK	59.9119	70.6567	0.237984	1.44225	0.0116	0.0341466	yes
XLOC_000962	XLOC_000962	FCER1G	chr1:161215294-161219245	BL_229	SPM_229	NOTEST	0.102666	0.0992989	-0.0481109	0	1	1	no
XLOC_000963	XLOC_000963	TOMM40L	chr1:161225938-161238210	BL_229	SPM_229	OK	8.75375	10.3183	0.237236	0.961595	0.059	0.127397	no
XLOC_000964	XLOC_000964	PCP4L1	chr1:161258744-161285450	BL_229	SPM_229	NOTEST	0	0.0133384	inf	0	1	1	no
XLOC_000965	XLOC_000965	SDHC	chr1:161314375-161375340	BL_229	SPM_229	OK	44.6506	46.023	0.0436759	0.247143	0.67175	0.779998	no
XLOC_000966	XLOC_000966	FCGR2A	chr1:161505456-161519829	BL_229	SPM_229	OK	0.882242	0.592817	-0.573588	-1.36026	0.01495	0.042054	yes
XLOC_000967	XLOC_000967	HSPA6	chr1:161524539-161526893	BL_229	SPM_229	OK	1.44916	0.875361	-0.727271	-2.02709	0.00165	0.00677736	yes
XLOC_000968	XLOC_000968	FCGR2C	chr1:161581338-161601220	BL_229	SPM_229	NOTEST	0	0	0	0	1	1	no
XLOC_000969	XLOC_000969	HSPA7	chr1:161606058-161608551	BL_229	SPM_229	NOTEST	0.0405777	0.0702053	0.790895	0	1	1	no
XLOC_000970	XLOC_000970	FCGR2B	chr1:161663114-161678654	BL_229	SPM_229	NOTEST	0	0	0	0	1	1	no
XLOC_000971	XLOC_000971	FCRLA	chr1:161707228-161714352	BL_229	SPM_229	OK	22.4455	18.115	-0.309236	-1.68636	0.0033	0.0121543	yes
XLOC_000972	XLOC_000972	FCRLB	chr1:161721543-161728143	BL_229	SPM_229	OK	1.84394	2.02879	0.137826	0.404706	0.4494	0.591843	no
XLOC_000973	XLOC_000973	DUSP12	chr1:161749785-161757238	BL_229	SPM_229	OK	36.0346	47.1242	0.387085	2.18029	0.00025	0.0013251	yes
XLOC_000974	XLOC_000974	ATF6	chr1:161766319-161964070	BL_229	SPM_229	OK	14.2612	14.2028	-0.00591184	-0.035757	0.94985	0.971622	no
XLOC_000975	XLOC_000975	NOS1AP	chr1:162069690-162370475	BL_229	SPM_229	NOTEST	0.531679	0.513575	-0.0499823	0	1	1	no
XLOC_000976	XLOC_000976	MIR4654	chr1:162069690-162370475	BL_229	SPM_229	NOTEST	0	0	0	0	1	1	no
XLOC_000977	XLOC_000977	MIR556	chr1:162069690-162370475	BL_229	SPM_229	NOTEST	0	0	0	0	1	1	no
XLOC_000978	XLOC_000978	C1orf226	chr1:162378840-162386818	BL_229	SPM_229	OK	1.32692	1.15789	-0.196585	-0.737904	0.1949	0.320457	no
XLOC_000979	XLOC_000979	UHMK1	chr1:162497173-162529631	BL_229	SPM_229	OK	62.3525	51.6623	-0.271335	-1.70764	0.00265	0.0100697	yes
XLOC_000980	XLOC_000980	UAP1	chr1:162561439-162599843	BL_229	SPM_229	OK	87.0741	87.7375	0.0109498	0.0668492	0.9083	0.944848	no
XLOC_000981	XLOC_000981	DDR2	chr1:162630862-162787405	BL_229	SPM_229	OK	10.6329	10.7922	0.0214552	0.129473	0.8232	0.888892	no
XLOC_000982	XLOC_000982	HSD17B7	chr1:162790701-162812818	BL_229	SPM_229	OK	7.95837	15.1137	0.925315	4.24217	5e-05	0.000316788	yes
XLOC_000983	XLOC_000983	RGS4	chr1:163068605-163076802	BL_229	SPM_229	OK	11.495	14.8127	0.365825	2.01315	0.0005	0.00242812	yes
XLOC_000984	XLOC_000984	LOC101928404	chr1:163142298-163321791	BL_229	SPM_229	NOTEST	0	0.0083374	inf	0	1	1	no
XLOC_000985	XLOC_000985	NUF2	chr1:163321953-163355759	BL_229	SPM_229	OK	33.784	27.5861	-0.2924	-1.66737	0.00435	0.0153202	yes
XLOC_000986	XLOC_000986	PBX1	chr1:164559183-164886047	BL_229	SPM_229	NOTEST	0.016621	0.0197296	0.247351	0	1	1	no
XLOC_000987	XLOC_000987	LRRC52	chr1:165476841-165582155	BL_229	SPM_229	NOTEST	0	0	0	0	1	1	no
XLOC_000988	XLOC_000988	MGST3	chr1:165631233-165656135	BL_229	SPM_229	OK	50.3463	43.3228	-0.216758	-1.2177	0.03425	0.0824265	no
XLOC_000989	XLOC_000989	LOC440700	chr1:165698749-165709962	BL_229	SPM_229	NOTEST	0	0	0	0	1	1	no
XLOC_000990	XLOC_000990	TMCO1-AS1	chr1:165768928-165775448	BL_229	SPM_229	NOTEST	0.38976	0.371297	-0.0700133	0	1	1	no
XLOC_000991	XLOC_000991	UCK2	chr1:165827613-165911618	BL_229	SPM_229	OK	19.8507	21.2731	0.0998444	0.513325	0.3396	0.483482	no
XLOC_000992	XLOC_000992	FMO9P	chr1:166603915-166625236	BL_229	SPM_229	NOTEST	0	0	0	0	1	1	no
XLOC_000993	XLOC_000993	POGK	chr1:166839474-166856346	BL_229	SPM_229	OK	23.2232	23.339	0.00717917	0.0434869	0.9379	0.964319	no
XLOC_000994	XLOC_000994	MAEL	chr1:166975581-167022212	BL_229	SPM_229	NOTEST	0	0	0	0	1	1	no
XLOC_000995	XLOC_000995	DUSP27	chr1:167094074-167129165	BL_229	SPM_229	NOTEST	0.00414225	0	#NAME?	0	1	1	no
XLOC_000996	XLOC_000996	POU2F1	chr1:167220884-167427345	BL_229	SPM_229	OK	3.56685	3.54717	-0.00798393	-0.045465	0.93875	0.964787	no
XLOC_000997	XLOC_000997	RCSD1	chr1:167630192-167708696	BL_229	SPM_229	NOTEST	0	0	0	0	1	1	no
XLOC_000998	XLOC_000998	MPZL1	chr1:167721981-167791919	BL_229	SPM_229	OK	16.0889	11.6723	-0.462974	-2.71298	5e-05	0.000316788	yes
XLOC_000999	XLOC_000999	DCAF6	chr1:167916674-168075843	BL_229	SPM_229	OK	12.1038	12.1858	0.00974147	0.0420501	0.94485	0.968208	no
XLOC_001000	XLOC_001000	MIR1255B2	chr1:167916674-168075843	BL_229	SPM_229	NOTEST	0	0	0	0	1	1	no
XLOC_001001	XLOC_001001	TIPRL	chr1:168178961-168202109	BL_229	SPM_229	OK	39.4592	53.1959	0.430953	2.01739	0.00085	0.00383677	yes
XLOC_001002	XLOC_001002	SFT2D2	chr1:168226003-168253021	BL_229	SPM_229	OK	22.4026	19.6795	-0.186975	-1.15834	0.0449	0.102356	no
XLOC_001003	XLOC_001003	TBX19	chr1:168280876-168314426	BL_229	SPM_229	OK	0.81	0.577295	-0.488614	-1.25959	0.0303	0.07482	no
XLOC_001004	XLOC_001004	MIR557	chr1:168375523-168375621	BL_229	SPM_229	NOTEST	0	0	0	0	1	1	no
XLOC_001005	XLOC_001005	XCL1	chr1:168576604-168582069	BL_229	SPM_229	NOTEST	0	0	0	0	1	1	no
XLOC_001006	XLOC_001006	LINC00626	chr1:168786940-168792888	BL_229	SPM_229	NOTEST	0	0	0	0	1	1	no
XLOC_001007	XLOC_001007	LOC101928596	chr1:169104123-169104906	BL_229	SPM_229	NOTEST	0	0	0	0	1	1	no
XLOC_001008	XLOC_001008	ATP1B1	chr1:169106689-169460669	BL_229	SPM_229	OK	84.2366	52.7963	-0.674009	-2.85736	5e-05	0.000316788	yes
XLOC_001009	XLOC_001009	BLZF1	chr1:169106689-169460669	BL_229	SPM_229	OK	26.7509	47.7925	0.837197	2.63345	5e-05	0.000316788	yes
XLOC_001010	XLOC_001010	C1orf112	chr1:169792531-169893959	BL_229	SPM_229	OK	18.0734	15.7202	-0.201251	-0.715955	0.2195	0.350947	no
XLOC_001011	XLOC_001011	METTL11B	chr1:170146046-170167782	BL_229	SPM_229	NOTEST	0	0	0	0	1	1	no
XLOC_001012	XLOC_001012	LINC01681	chr1:170174378-170241570	BL_229	SPM_229	NOTEST	0	0	0	0	1	1	no
XLOC_001013	XLOC_001013	GORAB	chr1:170461316-170553834	BL_229	SPM_229	OK	11.551	13.7356	0.249905	1.33925	0.021	0.05539	no
XLOC_001014	XLOC_001014	PRRX1	chr1:170664130-170739421	BL_229	SPM_229	OK	31.6596	24.15	-0.390619	-2.34459	5e-05	0.000316788	yes
XLOC_001015	XLOC_001015	MROH9	chr1:170935470-171064765	BL_229	SPM_229	NOTEST	0.0227206	0	#NAME?	0	1	1	no
XLOC_001016	XLOC_001016	FMO3	chr1:171090904-171117819	BL_229	SPM_229	NOTEST	0	0	0	0	1	1	no
XLOC_001017	XLOC_001017	MIR1295B	chr1:171090904-171117819	BL_229	SPM_229	NOTEST	0	0	0	0	1	1	no
XLOC_001018	XLOC_001018	FMO6P	chr1:171137739-171161563	BL_229	SPM_229	NOTEST	0	0	0	0	1	1	no
XLOC_001019	XLOC_001019	FMO2	chr1:171185207-171212685	BL_229	SPM_229	NOTEST	0	0	0	0	1	1	no
XLOC_001020	XLOC_001020	FMO1	chr1:171248470-171285978	BL_229	SPM_229	NOTEST	0	0	0	0	1	1	no
XLOC_001021	XLOC_001021	FMO4	chr1:171314182-171342084	BL_229	SPM_229	OK	0.877642	0.86052	-0.0284245	-0.0690395	0.9029	0.940832	no
XLOC_001022	XLOC_001022	PRRC2C	chr1:171485529-171593511	BL_229	SPM_229	OK	35.3575	39.0721	0.144123	0.888676	0.1222	0.225311	no
XLOC_001023	XLOC_001023	MYOCOS	chr1:171619762-171626888	BL_229	SPM_229	NOTEST	0	0	0	0	1	1	no
XLOC_001024	XLOC_001024	EEF1AKNMT	chr1:171781659-171797716	BL_229	SPM_229	OK	32.5201	40.5126	0.317038	1.90616	0.0008	0.00363658	yes
XLOC_001025	XLOC_001025	DNM3	chr1:171841497-172418463	BL_229	SPM_229	OK	4.93478	3.6928	-0.418269	-1.53741	0.00745	0.0238291	yes
XLOC_001026	XLOC_001026	DNM3-IT1	chr1:171841497-172418463	BL_229	SPM_229	NOTEST	0.289454	0.465681	0.686007	0	1	1	no
XLOC_001027	XLOC_001027	MIR3120	chr1:171841497-172418463	BL_229	SPM_229	NOTEST	0	0	0	0	1	1	no
XLOC_001028	XLOC_001028	C1orf105	chr1:172420684-172468829	BL_229	SPM_229	NOTEST	0	0	0	0	1	1	no
XLOC_001029	XLOC_001029	SUCO	chr1:172532348-172611833	BL_229	SPM_229	OK	20.6398	18.2168	-0.180156	-1.08939	0.0644	0.136408	no
XLOC_001030	XLOC_001030	FASLG	chr1:172659007-172666876	BL_229	SPM_229	NOTEST	0.0207249	0	#NAME?	0	1	1	no
XLOC_001031	XLOC_001031	PRDX6	chr1:173477334-173488815	BL_229	SPM_229	OK	123.293	108.11	-0.189592	-1.1647	0.04045	0.0941959	no
XLOC_001032	XLOC_001032	TEX50	chr1:173608335-173669851	BL_229	SPM_229	NOTEST	0	0	0	0	1	1	no
XLOC_001033	XLOC_001033	KLHL20	chr1:173714980-173786687	BL_229	SPM_229	OK	12.0758	13.4531	0.155825	0.866	0.13235	0.239511	no
XLOC_001034	XLOC_001034	DARS2	chr1:173824672-173858546	BL_229	SPM_229	OK	23.3138	16.9491	-0.459978	-2.66217	5e-05	0.000316788	yes
XLOC_001035	XLOC_001035	GAS5-AS1	chr1:173863247-173917378	BL_229	SPM_229	OK	1.54248	1.52189	-0.0193814	-0.00800478	0.97565	0.985319	no
XLOC_001036	XLOC_001036	ZBTB37	chr1:173863247-173917378	BL_229	SPM_229	OK	1.94545	1.97933	0.0249131	0.068433	0.90415	0.941573	no
XLOC_001037	XLOC_001037	RABGAP1L	chr1:174159413-174995308	BL_229	SPM_229	OK	5.13724	5.70243	0.150583	0.56443	0.30185	0.445023	no
XLOC_001038	XLOC_001038	GPR52	chr1:174159413-174995308	BL_229	SPM_229	NOTEST	0.0159819	0.0446641	1.48268	0	1	1	no
XLOC_001039	XLOC_001039	CACYBP	chr1:174999434-175012027	BL_229	SPM_229	OK	83.4867	79.3224	-0.0738188	-0.45488	0.43245	0.575283	no
XLOC_001040	XLOC_001040	TNN	chr1:175067832-175148068	BL_229	SPM_229	NOTEST	0.377026	0.197007	-0.936415	0	1	1	no
XLOC_001041	XLOC_001041	LINC01657	chr1:175877342-175880464	BL_229	SPM_229	NOTEST	0	0	0	0	1	1	no
XLOC_001042	XLOC_001042	PAPPA2	chr1:176463174-176845601	BL_229	SPM_229	NOTEST	0.0353687	0.0263504	-0.42465	0	1	1	no
XLOC_001043	XLOC_001043	BRINP2	chr1:177170957-177282422	BL_229	SPM_229	OK	0.726379	0.571953	-0.344825	-0.994679	0.0851	0.169867	no
XLOC_001044	XLOC_001044	LINC01645	chr1:177351585-177366458	BL_229	SPM_229	NOTEST	0	0	0	0	1	1	no
XLOC_001045	XLOC_001045	LINC01741	chr1:177700523-177710330	BL_229	SPM_229	NOTEST	0	0	0	0	1	1	no
XLOC_001046	XLOC_001046	RASAL2	chr1:178094103-178484149	BL_229	SPM_229	OK	11.5311	23.8322	1.04738	6.5087	5e-05	0.000316788	yes
XLOC_001047	XLOC_001047	TEX35	chr1:178513108-178523506	BL_229	SPM_229	NOTEST	0	0	0	0	1	1	no
XLOC_001048	XLOC_001048	C1orf220	chr1:178542795-178548889	BL_229	SPM_229	OK	0.572627	0.742553	0.374899	0.877109	0.12915	0.235322	no
XLOC_001049	XLOC_001049	MIR4424	chr1:178677748-178677834	BL_229	SPM_229	NOTEST	0	0	0	0	1	1	no
XLOC_001050	XLOC_001050	RALGPS2	chr1:178725146-178921842	BL_229	SPM_229	OK	7.14109	6.9616	-0.0367247	-0.204224	0.72715	0.821015	no
XLOC_001051	XLOC_001051	FAM20B	chr1:179025803-179076574	BL_229	SPM_229	OK	33.1344	19.6188	-0.756092	-4.62493	5e-05	0.000316788	yes
XLOC_001052	XLOC_001052	TOR3A	chr1:179082069-179095994	BL_229	SPM_229	OK	24.1717	21.568	-0.16443	-0.925163	0.1041	0.198679	no
XLOC_001053	XLOC_001053	SOAT1	chr1:179293713-179358679	BL_229	SPM_229	OK	16.3865	17.6914	0.110535	0.673418	0.2442	0.380102	no
XLOC_001054	XLOC_001054	AXDND1	chr1:179365970-179575948	BL_229	SPM_229	NOTEST	0.00688546	0.0184894	1.42508	0	1	1	no
XLOC_001055	XLOC_001055	TDRD5	chr1:179591612-179691273	BL_229	SPM_229	NOTEST	0	0	0	0	1	1	no
XLOC_001056	XLOC_001056	FAM163A	chr1:179727775-179816198	BL_229	SPM_229	NOTEST	0.00718878	0	#NAME?	0	1	1	no
XLOC_001057	XLOC_001057	MIR12116	chr1:179727775-179816198	BL_229	SPM_229	NOTEST	0	0	0	0	1	1	no
XLOC_001058	XLOC_001058	TOR1AIP1	chr1:179882041-179920077	BL_229	SPM_229	OK	34.83	33.038	-0.076205	-0.465261	0.4212	0.564988	no
XLOC_001059	XLOC_001059	CEP350	chr1:179954809-180114875	BL_229	SPM_229	OK	8.46039	8.84905	0.0647985	0.394166	0.4935	0.630962	no
XLOC_001060	XLOC_001060	QSOX1	chr1:180154832-180204030	BL_229	SPM_229	OK	87.7028	74.2262	-0.240695	-1.36327	0.0178	0.0484655	yes
XLOC_001061	XLOC_001061	LHX4	chr1:180230263-180278984	BL_229	SPM_229	OK	1.64613	1.70361	0.0495183	0.164568	0.77935	0.85836	no
XLOC_001062	XLOC_001062	OVAAL	chr1:180558973-180566518	BL_229	SPM_229	NOTEST	0.0677041	0.147355	1.12198	0	1	1	no
XLOC_001063	XLOC_001063	XPR1	chr1:180632021-180890279	BL_229	SPM_229	OK	7.43336	6.6993	-0.150006	-0.814168	0.16215	0.278831	no
XLOC_001064	XLOC_001064	KIAA1614	chr1:180912896-180954887	BL_229	SPM_229	OK	1.01593	0.872765	-0.219138	-0.84543	0.1431	0.253966	no
XLOC_001065	XLOC_001065	MR1	chr1:181033424-181061938	BL_229	SPM_229	OK	1.79097	1.62196	-0.143008	-0.665502	0.24535	0.381455	no
XLOC_001066	XLOC_001066	IER5	chr1:181088699-181092900	BL_229	SPM_229	OK	18.7563	14.5488	-0.366474	-2.12881	0.0002	0.00108838	yes
XLOC_001067	XLOC_001067	LINC01732	chr1:181174483-181182206	BL_229	SPM_229	NOTEST	0.0528517	0	#NAME?	0	1	1	no
XLOC_001068	XLOC_001068	LINC01699	chr1:181236387-181238604	BL_229	SPM_229	NOTEST	0	0	0	0	1	1	no
XLOC_001069	XLOC_001069	CACNA1E	chr1:181483516-181808084	BL_229	SPM_229	NOTEST	0	0.0010805	inf	0	1	1	no
XLOC_001070	XLOC_001070	LINC00272	chr1:182407620-182414813	BL_229	SPM_229	NOTEST	0	0	0	0	1	1	no
XLOC_001071	XLOC_001071	RGSL1	chr1:182450145-182560597	BL_229	SPM_229	NOTEST	0	0	0	0	1	1	no
XLOC_001072	XLOC_001072	LINC01686	chr1:182615139-182616633	BL_229	SPM_229	OK	0.54014	0.603294	0.159526	0.265756	0.6371	0.753999	no
XLOC_001073	XLOC_001073	LINC01688	chr1:182712861-182714541	BL_229	SPM_229	NOTEST	0	0	0	0	1	1	no
XLOC_001074	XLOC_001074	NPL	chr1:182789448-182830384	BL_229	SPM_229	OK	2.57442	2.71384	0.0760898	0.243008	0.66645	0.775759	no
XLOC_001075	XLOC_001075	DHX9	chr1:182833671-182887982	BL_229	SPM_229	OK	106.45	94.4666	-0.172304	-1.0644	0.06405	0.135831	no
XLOC_001076	XLOC_001076	LAMC1	chr1:183023419-183145592	BL_229	SPM_229	OK	82.5462	68.0678	-0.278229	-1.70576	0.00225	0.00879291	yes
XLOC_001077	XLOC_001077	LAMC2	chr1:183186263-183245127	BL_229	SPM_229	NOTEST	0.322557	0.539374	0.741733	0	1	1	no
XLOC_001078	XLOC_001078	SMG7	chr1:183472498-183554191	BL_229	SPM_229	OK	28.1112	30.2493	0.105756	0.646091	0.2574	0.39596	no
XLOC_001079	XLOC_001079	RGL1	chr1:183636108-183928543	BL_229	SPM_229	OK	6.04777	4.66461	-0.374649	-1.94195	0.00065	0.00302558	yes
XLOC_001080	XLOC_001080	TSEN15	chr1:184051729-184097485	BL_229	SPM_229	OK	46.0805	63.7424	0.468097	2.76031	5e-05	0.000316788	yes
XLOC_001081	XLOC_001081	C1orf21	chr1:184387028-184629019	BL_229	SPM_229	OK	12.6711	8.13706	-0.638964	-3.85508	5e-05	0.000316788	yes
XLOC_001082	XLOC_001082	LINC01633	chr1:185001526-185008678	BL_229	SPM_229	NOTEST	0	0	0	0	1	1	no
XLOC_001083	XLOC_001083	RNF2	chr1:185045557-185102603	BL_229	SPM_229	OK	13.1813	18.0151	0.450716	2.55093	5e-05	0.000316788	yes
XLOC_001084	XLOC_001084	SWT1	chr1:185118085-185291781	BL_229	SPM_229	OK	0.59102	0.518351	-0.189277	-0.198831	0.73	0.823169	no
XLOC_001085	XLOC_001085	HMCN1	chr1:185734390-186190949	BL_229	SPM_229	OK	18.8031	13.316	-0.497816	-3.07403	5e-05	0.000316788	yes
XLOC_001086	XLOC_001086	PRG4	chr1:186296272-186375253	BL_229	SPM_229	NOTEST	0.0127475	0.0174979	0.456969	0	1	1	no
XLOC_001087	XLOC_001087	ODR4	chr1:186375757-186421375	BL_229	SPM_229	OK	13.4804	17.511	0.377404	2.18109	0.00015	0.000844864	yes
XLOC_001088	XLOC_001088	PDC-AS1	chr1:186435160-186470291	BL_229	SPM_229	NOTEST	0.132946	0	#NAME?	0	1	1	no
XLOC_001089	XLOC_001089	PACERR	chr1:186680653-186681446	BL_229	SPM_229	NOTEST	0.378694	0.211499	-0.840381	0	1	1	no
XLOC_001090	XLOC_001090	PLA2G4A	chr1:186828899-186988981	BL_229	SPM_229	OK	4.88034	4.39355	-0.151596	-0.692971	0.2309	0.364975	no
XLOC_001091	XLOC_001091	LINC01036	chr1:187092841-187360244	BL_229	SPM_229	NOTEST	0	0	0	0	1	1	no
XLOC_001092	XLOC_001092	LINC01037	chr1:187443627-187477222	BL_229	SPM_229	NOTEST	0	0.107456	inf	0	1	1	no
XLOC_001093	XLOC_001093	LINC01351	chr1:190478259-190481394	BL_229	SPM_229	NOTEST	0.0678387	0.0754082	0.152614	0	1	1	no
XLOC_001094	XLOC_001094	LINC01720	chr1:190624889-190801658	BL_229	SPM_229	NOTEST	0	0	0	0	1	1	no
XLOC_001095	XLOC_001095	RGS18	chr1:192158461-192185815	BL_229	SPM_229	NOTEST	0	0	0	0	1	1	no
XLOC_001096	XLOC_001096	RGS21	chr1:192316991-192367284	BL_229	SPM_229	NOTEST	0	0	0	0	1	1	no
XLOC_001097	XLOC_001097	RGS1	chr1:192575772-192580024	BL_229	SPM_229	NOTEST	0	0	0	0	1	1	no
XLOC_001098	XLOC_001098	RGS13	chr1:192636146-192660310	BL_229	SPM_229	NOTEST	0	0	0	0	1	1	no
XLOC_001099	XLOC_001099	MIR4426	chr1:192716327-192716390	BL_229	SPM_229	NOTEST	0	0	0	0	1	1	no
XLOC_001100	XLOC_001100	RGS2	chr1:192809038-192812275	BL_229	SPM_229	OK	7.1834	8.5782	0.256009	1.09653	0.0581	0.125765	no
XLOC_001101	XLOC_001101	RO60	chr1:193012253-193091776	BL_229	SPM_229	OK	11.9314	14.4024	0.271544	0.894754	0.12315	0.226652	no
XLOC_001102	XLOC_001102	CDC73	chr1:193121957-193254812	BL_229	SPM_229	OK	17.2226	22.754	0.40182	2.34436	5e-05	0.000316788	yes
XLOC_001103	XLOC_001103	MIR1278	chr1:193121957-193254812	BL_229	SPM_229	NOTEST	0	0	0	0	1	1	no
XLOC_001104	XLOC_001104	LINC01031	chr1:193304744-193365953	BL_229	SPM_229	NOTEST	0	0	0	0	1	1	no
XLOC_001105	XLOC_001105	CFH	chr1:196651877-196747504	BL_229	SPM_229	OK	5.66146	4.10659	-0.463235	-1.70645	0.0032	0.0118646	yes
XLOC_001106	XLOC_001106	CFHR3	chr1:196774799-196794073	BL_229	SPM_229	NOTEST	0	0	0	0	1	1	no
XLOC_001107	XLOC_001107	CFHR1	chr1:196819730-196832189	BL_229	SPM_229	OK	1.26235	1.07305	-0.234395	-0.45712	0.4382	0.581225	no
XLOC_001108	XLOC_001108	CFHR4	chr1:196888051-196918633	BL_229	SPM_229	NOTEST	0	0	0	0	1	1	no
XLOC_001109	XLOC_001109	CFHR2	chr1:196943737-196959620	BL_229	SPM_229	NOTEST	0	0	0	0	1	1	no
XLOC_001110	XLOC_001110	CFHR5	chr1:196977555-197009678	BL_229	SPM_229	NOTEST	0	0	0	0	1	1	no
XLOC_001111	XLOC_001111	CRB1	chr1:197201503-197478455	BL_229	SPM_229	NOTEST	0.156744	0.0642253	-1.2872	0	1	1	no
XLOC_001112	XLOC_001112	C1orf53	chr1:197902629-197907359	BL_229	SPM_229	OK	10.4274	8.84578	-0.237322	-0.775284	0.17865	0.300321	no
XLOC_001113	XLOC_001113	LHX9	chr1:197912504-197935478	BL_229	SPM_229	OK	0.596722	0.31277	-0.931959	-1.5253	0.01165	0.034269	yes
XLOC_001114	XLOC_001114	NEK7	chr1:198156997-198322418	BL_229	SPM_229	OK	36.3861	28.0906	-0.3733	-2.27048	0.0002	0.00108838	yes
XLOC_001115	XLOC_001115	PTPRC	chr1:198638967-198757476	BL_229	SPM_229	NOTEST	0.00506516	0	#NAME?	0	1	1	no
XLOC_001116	XLOC_001116	LINC01221	chr1:198992588-199076735	BL_229	SPM_229	NOTEST	0	0	0	0	1	1	no
XLOC_001117	XLOC_001117	LINC02789	chr1:199148597-199393307	BL_229	SPM_229	NOTEST	0	0	0	0	1	1	no
XLOC_001118	XLOC_001118	NR5A2	chr1:200027709-200177422	BL_229	SPM_229	NOTEST	0.306669	0.243573	-0.332328	0	1	1	no
XLOC_001119	XLOC_001119	DDX59-AS1	chr1:200640804-200694250	BL_229	SPM_229	NOTEST	0.215925	0.0543304	-1.9907	0	1	1	no
XLOC_001120	XLOC_001120	CAMSAP2	chr1:200739571-200860703	BL_229	SPM_229	OK	27.2623	26.9318	-0.0175925	-0.108777	0.84485	0.903597	no
XLOC_001121	XLOC_001121	GPR25	chr1:200872980-200874178	BL_229	SPM_229	NOTEST	0	0	0	0	1	1	no
XLOC_001122	XLOC_001122	INAVA	chr1:200891530-200915742	BL_229	SPM_229	OK	4.0524	3.10954	-0.382073	-1.82915	0.00155	0.00643579	yes
XLOC_001123	XLOC_001123	MROH3P	chr1:200928943-200966668	BL_229	SPM_229	NOTEST	0	0	0	0	1	1	no
XLOC_001124	XLOC_001124	IGFN1	chr1:201190823-201228952	BL_229	SPM_229	NOTEST	0.00155732	0	#NAME?	0	1	1	no
XLOC_001125	XLOC_001125	PKP1	chr1:201283451-201332993	BL_229	SPM_229	OK	0.879842	0.480252	-0.873452	-2.82194	5e-05	0.000316788	yes
XLOC_001126	XLOC_001126	LOC107985246	chr1:201507212-201534784	BL_229	SPM_229	OK	3.36749	3.57563	0.0865223	0.194651	0.73455	0.826698	no
XLOC_001127	XLOC_001127	RPS10P7	chr1:201507212-201534784	BL_229	SPM_229	OK	3.16262	5.02507	0.668021	1.18499	0.0443	0.101196	no
XLOC_001128	XLOC_001128	NAV1	chr1:201648321-201884290	BL_229	SPM_229	OK	13.1386	9.74741	-0.430725	-1.55124	0.00695	0.0225125	yes
XLOC_001129	XLOC_001129	MIR5191	chr1:201648321-201884290	BL_229	SPM_229	NOTEST	0	0	0	0	1	1	no
XLOC_001130	XLOC_001130	MIR1231	chr1:201648321-201884290	BL_229	SPM_229	NOTEST	0	0	0	0	1	1	no
XLOC_001131	XLOC_001131	IPO9	chr1:201648321-201884290	BL_229	SPM_229	OK	22.8813	19.8371	-0.20597	-0.973779	0.0893	0.176464	no
XLOC_001132	XLOC_001132	MIR6739	chr1:201648321-201884290	BL_229	SPM_229	NOTEST	0	0	0	0	1	1	no
XLOC_001133	XLOC_001133	SHISA4	chr1:201888668-201892587	BL_229	SPM_229	OK	16.8951	14.8636	-0.184824	-0.972055	0.0917	0.17987	no
XLOC_001134	XLOC_001134	TIMM17A	chr1:201955502-201970664	BL_229	SPM_229	OK	74.1226	86.149	0.21692	1.30346	0.02135	0.0561799	no
XLOC_001135	XLOC_001135	SNORA70H	chr1:201978460-201978595	BL_229	SPM_229	NOTEST	0	0	0	0	1	1	no
XLOC_001136	XLOC_001136	RNPEP	chr1:201982647-202010353	BL_229	SPM_229	OK	37.0322	33.454	-0.146601	-0.874978	0.1286	0.234495	no
XLOC_001137	XLOC_001137	MIR6740	chr1:201982647-202010353	BL_229	SPM_229	NOTEST	0	0	0	0	1	1	no
XLOC_001138	XLOC_001138	ELF3	chr1:202010586-202017180	BL_229	SPM_229	NOTEST	0.0122416	0	#NAME?	0	1	1	no
XLOC_001139	XLOC_001139	GPR37L1	chr1:202122916-202144743	BL_229	SPM_229	NOTEST	0.00702203	0.0049502	-0.504401	0	1	1	no
XLOC_001140	XLOC_001140	PTPRVP	chr1:202168050-202189449	BL_229	SPM_229	NOTEST	0	0.00441173	inf	0	1	1	no
XLOC_001141	XLOC_001141	LGR6	chr1:202193989-202319761	BL_229	SPM_229	NOTEST	0	0	0	0	1	1	no
XLOC_001142	XLOC_001142	PPP1R12B	chr1:202348698-202710454	BL_229	SPM_229	OK	5.38328	5.16673	-0.0592338	-0.202681	0.7227	0.817878	no
XLOC_001143	XLOC_001143	PCAT6	chr1:202810945-202811913	BL_229	SPM_229	NOTEST	0.325871	0.196603	-0.729013	0	1	1	no
XLOC_001144	XLOC_001144	MGAT4EP	chr1:202820256-202827213	BL_229	SPM_229	NOTEST	0	0	0	0	1	1	no
XLOC_001145	XLOC_001145	LOC148709	chr1:202861753-202875241	BL_229	SPM_229	NOTEST	0.503921	0.401765	-0.326845	0	1	1	no
XLOC_001146	XLOC_001146	TMEM183A	chr1:203007366-203024848	BL_229	SPM_229	OK	31.3259	30.9186	-0.0188822	-0.112155	0.84955	0.907116	no
XLOC_001147	XLOC_001147	PPFIA4	chr1:203026490-203078736	BL_229	SPM_229	OK	0.588634	0.444829	-0.40412	-1.28749	0.02285	0.0594615	no
XLOC_001148	XLOC_001148	MYOPARR	chr1:203083128-203088340	BL_229	SPM_229	NOTEST	0	0	0	0	1	1	no
XLOC_001149	XLOC_001149	ADORA1	chr1:203127725-203167405	BL_229	SPM_229	OK	1.99986	1.32396	-0.595045	-2.02655	0.00045	0.00221522	yes
XLOC_001150	XLOC_001150	LINC01353	chr1:203287151-203288796	BL_229	SPM_229	NOTEST	0	0	0	0	1	1	no
XLOC_001151	XLOC_001151	BTG2	chr1:203305518-203309601	BL_229	SPM_229	OK	2.04245	1.78047	-0.198041	-0.723748	0.20765	0.336598	no
XLOC_001152	XLOC_001152	PRELP	chr1:203475805-203491351	BL_229	SPM_229	NOTEST	0.318439	0.227889	-0.482685	0	1	1	no
XLOC_001153	XLOC_001153	OPTC	chr1:203494152-203508949	BL_229	SPM_229	NOTEST	0	0	0	0	1	1	no
XLOC_001154	XLOC_001154	ATP2B4	chr1:203626786-203744081	BL_229	SPM_229	OK	26.0315	18.4026	-0.500347	-3.01202	5e-05	0.000316788	yes
XLOC_001155	XLOC_001155	SNORA77	chr1:203626786-203744081	BL_229	SPM_229	NOTEST	0	0	0	0	1	1	no
XLOC_001156	XLOC_001156	LINC00260	chr1:203626786-203744081	BL_229	SPM_229	OK	1.15708	0.811911	-0.511092	-0.237607	0.8212	0.887335	no
XLOC_001157	XLOC_001157	LAX1	chr1:203765182-203776352	BL_229	SPM_229	NOTEST	0	0.0199523	inf	0	1	1	no
XLOC_001158	XLOC_001158	ZC3H11A	chr1:203795536-203854128	BL_229	SPM_229	OK	47.7741	50.1482	0.0699672	0.364211	0.52355	0.657421	no
XLOC_001159	XLOC_001159	ZBED6	chr1:203795536-203854128	BL_229	SPM_229	OK	12.2424	11.1807	-0.130873	-0.25583	0.6608	0.771459	no
XLOC_001160	XLOC_001160	SNRPE	chr1:203861598-203871152	BL_229	SPM_229	OK	65.0686	71.7506	0.14103	0.826032	0.1512	0.264692	no
XLOC_001161	XLOC_001161	SOX13	chr1:204073114-204127743	BL_229	SPM_229	OK	4.41732	4.06958	-0.118292	-0.590275	0.30265	0.44588	no
XLOC_001162	XLOC_001162	ERLNC1	chr1:204131061-204152044	BL_229	SPM_229	NOTEST	0.17519	0.0202008	-3.11644	0	1	1	no
XLOC_001163	XLOC_001163	MDM4	chr1:204516378-204558120	BL_229	SPM_229	OK	7.37766	8.50761	0.20559	1.21158	0.03255	0.0792556	no
XLOC_001164	XLOC_001164	NFASC	chr1:204828651-205022822	BL_229	SPM_229	OK	10.9261	10.3548	-0.0774806	-0.347818	0.542	0.673877	no
XLOC_001165	XLOC_001165	CNTN2	chr1:205042948-205078289	BL_229	SPM_229	NOTEST	0.00962001	0.00858879	-0.163584	0	1	1	no
XLOC_001166	XLOC_001166	TMCC2	chr1:205227945-205273343	BL_229	SPM_229	OK	2.57418	1.83846	-0.485613	-2.03311	0.00045	0.00221522	yes
XLOC_001167	XLOC_001167	LEMD1-AS1	chr1:205373251-205422056	BL_229	SPM_229	NOTEST	0	0	0	0	1	1	no
XLOC_001168	XLOC_001168	LEMD1-DT	chr1:205434885-205469024	BL_229	SPM_229	NOTEST	0	0	0	0	1	1	no
XLOC_001169	XLOC_001169	CDK18	chr1:205504668-205532789	BL_229	SPM_229	OK	1.86642	1.2594	-0.567536	-2.01301	0.0007	0.00323492	yes
XLOC_001170	XLOC_001170	MFSD4A	chr1:205554271-205602918	BL_229	SPM_229	NOTEST	0.189205	0.228433	0.271823	0	1	1	no
XLOC_001171	XLOC_001171	LOC284581	chr1:205862078-205896087	BL_229	SPM_229	OK	1.47511	1.129	-0.385777	-1.10002	0.0553	0.120773	no
XLOC_001172	XLOC_001172	SLC26A9-AS1	chr1:205913047-206003395	BL_229	SPM_229	NOTEST	0	0.0243412	inf	0	1	1	no
XLOC_001173	XLOC_001173	LOC103021295	chr1:205913047-206003395	BL_229	SPM_229	NOTEST	0	0	0	0	1	1	no
XLOC_001174	XLOC_001174	RHEX	chr1:206053172-206102449	BL_229	SPM_229	NOTEST	0	0	0	0	1	1	no
XLOC_001175	XLOC_001175	SRGAP2	chr1:206205428-206464443	BL_229	SPM_229	OK	21.7311	21.2492	-0.0323523	-0.19249	0.7343	0.826606	no
XLOC_001176	XLOC_001176	IKBKE	chr1:206470475-206496889	BL_229	SPM_229	OK	3.51838	2.9117	-0.273048	-1.21196	0.03495	0.0836174	no
XLOC_001177	XLOC_001177	MIR6769B	chr1:206470475-206496889	BL_229	SPM_229	NOTEST	0	0	0	0	1	1	no
XLOC_001178	XLOC_001178	RASSF5	chr1:206507530-206589447	BL_229	SPM_229	OK	1.60883	0.989885	-0.700683	-2.43863	5e-05	0.000316788	yes
XLOC_001179	XLOC_001179	DYRK3	chr1:206635535-206655175	BL_229	SPM_229	OK	4.28136	5.47384	0.354482	1.96268	0.0005	0.00242812	yes
XLOC_001180	XLOC_001180	MAPKAPK2	chr1:206684904-206734281	BL_229	SPM_229	OK	37.8879	36.6211	-0.0490635	-0.296593	0.6108	0.73217	no
XLOC_001181	XLOC_001181	IL19	chr1:206767601-206842981	BL_229	SPM_229	NOTEST	0	0	0	0	1	1	no
XLOC_001182	XLOC_001182	IL20	chr1:206865808-206869223	BL_229	SPM_229	NOTEST	0.0226919	0.182232	3.00553	0	1	1	no
XLOC_001183	XLOC_001183	IL24	chr1:206897442-206921941	BL_229	SPM_229	OK	0.410744	1.6336	1.99175	3.03857	5e-05	0.000316788	yes
XLOC_001184	XLOC_001184	PFKFB2	chr1:207053274-207081024	BL_229	SPM_229	OK	3.35615	3.8054	0.181242	0.906811	0.1179	0.219234	no
XLOC_001185	XLOC_001185	C4BPB	chr1:207088859-207099992	BL_229	SPM_229	NOTEST	0	0	0	0	1	1	no
XLOC_001186	XLOC_001186	C4BPA	chr1:207104232-207144972	BL_229	SPM_229	NOTEST	0	0	0	0	1	1	no
XLOC_001187	XLOC_001187	CD55	chr1:207321677-207360966	BL_229	SPM_229	OK	46.2131	51.2303	0.148696	0.84464	0.14115	0.251491	no
XLOC_001188	XLOC_001188	CR2	chr1:207454327-207489892	BL_229	SPM_229	NOTEST	0	0	0	0	1	1	no
XLOC_001189	XLOC_001189	CR1	chr1:207496156-207641765	BL_229	SPM_229	NOTEST	0	0.00449079	inf	0	1	1	no
XLOC_001190	XLOC_001190	CR1L	chr1:207645132-207723703	BL_229	SPM_229	NOTEST	0	0.044919	inf	0	1	1	no
XLOC_001191	XLOC_001191	CD46	chr1:207752037-207795516	BL_229	SPM_229	OK	51.5005	42.9953	-0.260408	-1.59798	0.00685	0.0222416	yes
XLOC_001192	XLOC_001192	LOC148696	chr1:207801517-207822703	BL_229	SPM_229	NOTEST	0.0474723	0.00865057	-2.45622	0	1	1	no
XLOC_001193	XLOC_001193	LINC01717	chr1:208728687-208733184	BL_229	SPM_229	NOTEST	0	0	0	0	1	1	no
XLOC_001194	XLOC_001194	LINC01774	chr1:208972453-208975307	BL_229	SPM_229	NOTEST	0	0	0	0	1	1	no
XLOC_001195	XLOC_001195	LINC01696	chr1:209325455-209328532	BL_229	SPM_229	NOTEST	0	0	0	0	1	1	no
XLOC_001196	XLOC_001196	LINC01698	chr1:209372054-209379690	BL_229	SPM_229	NOTEST	0	0	0	0	1	1	no
XLOC_001197	XLOC_001197	MIR205,MIR205HG	chr1:209428819-209432547	BL_229	SPM_229	NOTEST	0	0	0	0	1	1	no
XLOC_001198	XLOC_001198	CAMK1G	chr1:209583713-209613939	BL_229	SPM_229	NOTEST	0	0.00669725	inf	0	1	1	no
XLOC_001199	XLOC_001199	G0S2	chr1:209661358-209742562	BL_229	SPM_229	NOTEST	0	0	0	0	1	1	no
XLOC_001200	XLOC_001200	HSD11B1	chr1:209661358-209742562	BL_229	SPM_229	NOTEST	0	0	0	0	1	1	no
XLOC_001201	XLOC_001201	TRAF3IP3	chr1:209756052-209784559	BL_229	SPM_229	NOTEST	0.487907	0.266604	-0.871911	0	1	1	no
XLOC_001202	XLOC_001202	UTP25	chr1:209827971-209857565	BL_229	SPM_229	OK	8.56199	12.1772	0.508164	3.0191	5e-05	0.000316788	yes
XLOC_001203	XLOC_001203	SYT14	chr1:209938173-210171389	BL_229	SPM_229	OK	1.3747	2.54866	0.890619	4.00542	5e-05	0.000316788	yes
XLOC_001204	XLOC_001204	SERTAD4	chr1:210231455-210246631	BL_229	SPM_229	NOTEST	0	0	0	0	1	1	no
XLOC_001205	XLOC_001205	HHAT	chr1:210328251-210676296	BL_229	SPM_229	NOTEST	0	0	0	0	1	1	no
XLOC_001206	XLOC_001206	RCOR3	chr1:211259276-211316383	BL_229	SPM_229	OK	15.7604	20.0349	0.346211	1.78389	0.0023	0.00895967	yes
XLOC_001207	XLOC_001207	TRAF5	chr1:211326614-211374944	BL_229	SPM_229	OK	6.35886	6.71183	0.0779361	0.407098	0.47485	0.615287	no
XLOC_001208	XLOC_001208	LINC00467	chr1:211382754-211432535	BL_229	SPM_229	OK	14.3954	13.5872	-0.0833548	-0.337672	0.5563	0.686483	no
XLOC_001209	XLOC_001209	LINC01693	chr1:211639807-211654621	BL_229	SPM_229	NOTEST	0	0	0	0	1	1	no
XLOC_001210	XLOC_001210	LOC91548	chr1:211675761-211687459	BL_229	SPM_229	NOTEST	0.0513463	0	#NAME?	0	1	1	no
XLOC_001211	XLOC_001211	LPGAT1-AS1	chr1:211743456-211853703	BL_229	SPM_229	NOTEST	0	0	0	0	1	1	no
XLOC_001212	XLOC_001212	DTL	chr1:211940398-212105013	BL_229	SPM_229	OK	27.3653	28.0521	0.0357612	0.168225	0.7721	0.853484	no
XLOC_001213	XLOC_001213	MIR3122	chr1:211940398-212105013	BL_229	SPM_229	NOTEST	0	0	0	0	1	1	no
XLOC_001214	XLOC_001214	PPP2R5A	chr1:212285409-212361853	BL_229	SPM_229	OK	22.1335	22.5976	0.0299369	0.164117	0.7796	0.85836	no
XLOC_001215	XLOC_001215	SNORA16B	chr1:212285409-212361853	BL_229	SPM_229	NOTEST	0	0	0	0	1	1	no
XLOC_001216	XLOC_001216	NENF	chr1:212432919-212446379	BL_229	SPM_229	OK	87.2987	93.4886	0.09883	0.58836	0.3117	0.455808	no
XLOC_001217	XLOC_001217	LINC01740	chr1:212545693-212556066	BL_229	SPM_229	NOTEST	0	0	0	0	1	1	no
XLOC_001218	XLOC_001218	ATF3	chr1:212565333-212620777	BL_229	SPM_229	OK	11.289	16.1298	0.514815	2.7167	5e-05	0.000316788	yes
XLOC_001219	XLOC_001219	FAM71A	chr1:212624473-212626774	BL_229	SPM_229	NOTEST	0.0230102	0	#NAME?	0	1	1	no
XLOC_001220	XLOC_001220	TATDN3	chr1:212791827-212816830	BL_229	SPM_229	OK	5.46688	6.26412	0.196394	0.917184	0.11345	0.21238	no
XLOC_001221	XLOC_001221	FLVCR1	chr1:212858274-212899363	BL_229	SPM_229	OK	8.25568	9.88005	0.259131	1.47229	0.011	0.0326238	yes
XLOC_001222	XLOC_001222	VASH2	chr1:212950540-212991585	BL_229	SPM_229	OK	0.724878	0.275127	-1.39764	-2.87628	5e-05	0.000316788	yes
XLOC_001223	XLOC_001223	RPS6KC1	chr1:213051232-213274774	BL_229	SPM_229	OK	9.98782	9.59478	-0.0579193	-0.32886	0.56825	0.697157	no
XLOC_001224	XLOC_001224	LINC00538	chr1:213819640-213986153	BL_229	SPM_229	NOTEST	0.0777854	0	#NAME?	0	1	1	no
XLOC_001225	XLOC_001225	PROX1	chr1:213987972-214041504	BL_229	SPM_229	OK	1.99723	2.03277	0.0254467	0.123691	0.82795	0.892233	no
XLOC_001226	XLOC_001226	SMYD2	chr1:214281158-214337131	BL_229	SPM_229	OK	44.656	40.2906	-0.148412	-0.869272	0.1265	0.231494	no
XLOC_001227	XLOC_001227	CENPF	chr1:214603194-214664571	BL_229	SPM_229	OK	43.4285	32.5162	-0.417485	-2.58807	5e-05	0.000316788	yes
XLOC_001228	XLOC_001228	KCNK2	chr1:215005541-215237090	BL_229	SPM_229	OK	1.16657	0.852478	-0.452543	-1.395	0.0172	0.0471573	yes
XLOC_001229	XLOC_001229	KCTD3	chr1:215567303-215621807	BL_229	SPM_229	OK	30.7081	27.1006	-0.180294	-1.08943	0.0592	0.127717	no
XLOC_001230	XLOC_001230	LOC102723833	chr1:215622890-216423448	BL_229	SPM_229	NOTEST	0	0	0	0	1	1	no
XLOC_001231	XLOC_001231	SPATA17	chr1:217631343-217871696	BL_229	SPM_229	NOTEST	0.0303562	0.0786772	1.37395	0	1	1	no
XLOC_001232	XLOC_001232	LINC00210	chr1:217892899-217920804	BL_229	SPM_229	NOTEST	0	0	0	0	1	1	no
XLOC_001233	XLOC_001233	LINC01653	chr1:218043504-218059140	BL_229	SPM_229	NOTEST	0	0	0	0	1	1	no
XLOC_001234	XLOC_001234	RRP15	chr1:218285292-218337983	BL_229	SPM_229	OK	10.3008	13.3713	0.376374	2.24668	0.00015	0.000844864	yes
XLOC_001235	XLOC_001235	TGFB2	chr1:218344195-219173788	BL_229	SPM_229	OK	4.03434	5.05302	0.324814	1.02027	0.0721	0.148775	no
XLOC_001236	XLOC_001236	MIR548F3	chr1:218344195-219173788	BL_229	SPM_229	NOTEST	0	0	0	0	1	1	no
XLOC_001237	XLOC_001237	LINC02869	chr1:218344195-219173788	BL_229	SPM_229	NOTEST	0	0.034967	inf	0	1	1	no
XLOC_001238	XLOC_001238	LYPLAL1	chr1:219173830-219212865	BL_229	SPM_229	OK	6.44632	8.07969	0.325825	1.41723	0.01455	0.0411085	yes
XLOC_001239	XLOC_001239	IARS2	chr1:220094131-220148041	BL_229	SPM_229	OK	76.4182	69.9734	-0.127108	-0.783072	0.17135	0.290969	no
XLOC_001240	XLOC_001240	MARK1	chr1:220528135-220664460	BL_229	SPM_229	OK	2.27997	2.12263	-0.10316	-0.408476	0.4726	0.613346	no
XLOC_001241	XLOC_001241	C1orf115	chr1:220690362-220699153	BL_229	SPM_229	NOTEST	0	0	0	0	1	1	no
XLOC_001242	XLOC_001242	MTARC2	chr1:220748321-220784815	BL_229	SPM_229	OK	0.885408	0.770128	-0.201244	-0.44992	0.42425	0.567958	no
XLOC_001243	XLOC_001243	MTARC1	chr1:220786912-220819659	BL_229	SPM_229	NOTEST	0.00251483	0	#NAME?	0	1	1	no
XLOC_001244	XLOC_001244	RNU6ATAC35P	chr1:220824270-220826063	BL_229	SPM_229	NOTEST	0	0	0	0	1	1	no
XLOC_001245	XLOC_001245	LINC01352	chr1:220829254-220832428	BL_229	SPM_229	NOTEST	0	0	0	0	1	1	no
XLOC_001246	XLOC_001246	HLX	chr1:220832762-220885058	BL_229	SPM_229	OK	3.17175	3.91971	0.305469	1.25856	0.03315	0.0803485	no
XLOC_001247	XLOC_001247	LINC02474	chr1:221913644-221984964	BL_229	SPM_229	NOTEST	0	0	0	0	1	1	no
XLOC_001248	XLOC_001248	TAF1A-AS1	chr1:222557901-222592633	BL_229	SPM_229	OK	1.26416	1.15824	-0.126238	-0.130155	0.81255	0.880215	no
XLOC_001249	XLOC_001249	MIA3	chr1:222618096-222668012	BL_229	SPM_229	OK	13.2023	13.6373	0.0467764	0.267881	0.6476	0.762381	no
XLOC_001250	XLOC_001250	BROX	chr1:222712552-222735196	BL_229	SPM_229	OK	25.7223	27.3954	0.0909143	0.402047	0.4802	0.620509	no
XLOC_001251	XLOC_001251	FAM177B	chr1:222737215-222750805	BL_229	SPM_229	NOTEST	0	0.0328031	inf	0	1	1	no
XLOC_001252	XLOC_001252	DISP1	chr1:222815038-223005995	BL_229	SPM_229	OK	4.08866	2.8282	-0.531743	-2.59125	5e-05	0.000316788	yes
XLOC_001253	XLOC_001253	CCDC185	chr1:223393414-223395465	BL_229	SPM_229	NOTEST	0	0	0	0	1	1	no
XLOC_001254	XLOC_001254	CAPN2	chr1:223701592-223776018	BL_229	SPM_229	OK	213.185	175.834	-0.277887	-1.7015	0.0021	0.00830492	yes
XLOC_001255	XLOC_001255	LOC100287497	chr1:223992729-224033859	BL_229	SPM_229	OK	2.29217	3.1409	0.454461	1.48914	0.01175	0.0344637	yes
XLOC_001256	XLOC_001256	FBXO28	chr1:224114110-224162047	BL_229	SPM_229	OK	21.0657	31.6005	0.585048	3.58211	5e-05	0.000316788	yes
XLOC_001257	XLOC_001257	DEGS1	chr1:224183239-224193440	BL_229	SPM_229	OK	85.3215	66.9784	-0.349213	-2.11567	0.0002	0.00108838	yes
XLOC_001258	XLOC_001258	LOC101927164	chr1:224219612-224330189	BL_229	SPM_229	NOTEST	0.0885781	0.0530047	-0.74083	0	1	1	no
XLOC_001259	XLOC_001259	CNIH4	chr1:224356878-224379451	BL_229	SPM_229	OK	42.1029	47.9076	0.186334	0.720353	0.2063	0.334923	no
XLOC_001260	XLOC_001260	CNIH3	chr1:224385142-224740554	BL_229	SPM_229	NOTEST	0.152973	0.326792	1.0951	0	1	1	no
XLOC_001261	XLOC_001261	DNAH14	chr1:224929653-225399286	BL_229	SPM_229	NOTEST	0	0	0	0	1	1	no
XLOC_001262	XLOC_001262	SRP9	chr1:225777812-225790466	BL_229	SPM_229	OK	213.805	228.519	0.0960159	0.596211	0.3093	0.453111	no
XLOC_001263	XLOC_001263	EPHX1	chr1:225810073-225882380	BL_229	SPM_229	OK	34.0947	27.901	-0.289229	-1.29543	0.0245	0.0629779	no
XLOC_001264	XLOC_001264	H3-3A	chr1:226062715-226073212	BL_229	SPM_229	OK	292.374	196.949	-0.569997	-3.49522	5e-05	0.000316788	yes
XLOC_001265	XLOC_001265	LINC01703	chr1:226083574-226090289	BL_229	SPM_229	OK	1.69492	0.707001	-1.26143	-2.1381	0.0016	0.00660527	yes
XLOC_001266	XLOC_001266	ACBD3-AS1	chr1:226144678-226186741	BL_229	SPM_229	NOTEST	0	0	0	0	1	1	no
XLOC_001267	XLOC_001267	MIXL1	chr1:226223663-226227060	BL_229	SPM_229	NOTEST	0.0298732	0.0307524	0.0418486	0	1	1	no
XLOC_001268	XLOC_001268	STUM	chr1:226548763-226609229	BL_229	SPM_229	NOTEST	0	0.00693061	inf	0	1	1	no
XLOC_001269	XLOC_001269	PSEN2	chr1:226870571-226896103	BL_229	SPM_229	OK	12.6456	13.6533	0.110615	0.584425	0.3121	0.456229	no
XLOC_001270	XLOC_001270	COQ8A	chr1:226940293-226987544	BL_229	SPM_229	OK	9.766	7.60537	-0.36075	-1.88547	0.001	0.00441923	yes
XLOC_001271	XLOC_001271	ZNF678	chr1:227563555-227679669	BL_229	SPM_229	OK	3.55817	3.39053	-0.0696265	-0.341681	0.554	0.684612	no
XLOC_001272	XLOC_001272	SNAP47	chr1:227728167-227781231	BL_229	SPM_229	OK	23.1184	22.9595	-0.00995127	-0.0436317	0.94025	0.965598	no
XLOC_001273	XLOC_001273	PRSS38	chr1:227815684-227846470	BL_229	SPM_229	NOTEST	0	0	0	0	1	1	no
XLOC_001274	XLOC_001274	LOC107985355	chr1:227967010-227967920	BL_229	SPM_229	NOTEST	0	0	0	0	1	1	no
XLOC_001275	XLOC_001275	WNT3A	chr1:228006997-228061271	BL_229	SPM_229	NOTEST	0.00497901	0	#NAME?	0	1	1	no
XLOC_001276	XLOC_001276	ARF1	chr1:228082659-228099212	BL_229	SPM_229	OK	316.208	298.711	-0.082126	-0.505984	0.37935	0.524739	no
XLOC_001277	XLOC_001277	MIR3620	chr1:228082659-228099212	BL_229	SPM_229	NOTEST	0	0	0	0	1	1	no
XLOC_001278	XLOC_001278	GUK1	chr1:228140083-228148984	BL_229	SPM_229	OK	187.355	169.574	-0.143855	-0.878686	0.1343	0.242144	no
XLOC_001279	XLOC_001279	GJC2	chr1:228149929-228159826	BL_229	SPM_229	OK	0.669377	0.754063	0.171866	0.369898	0.5265	0.660244	no
XLOC_001280	XLOC_001280	IBA57	chr1:228165803-228182257	BL_229	SPM_229	OK	2.23192	4.07879	0.869858	4.52863	5e-05	0.000316788	yes
XLOC_001281	XLOC_001281	OBSCN	chr1:228203505-228378874	BL_229	SPM_229	NOTEST	0.4449	0.450857	0.0191884	0	1	1	no
XLOC_001282	XLOC_001282	H2BU1	chr1:228458106-228458558	BL_229	SPM_229	NOTEST	0	0	0	0	1	1	no
XLOC_001283	XLOC_001283	MIR4666A	chr1:228462073-228462152	BL_229	SPM_229	NOTEST	0	0	0	0	1	1	no
XLOC_001284	XLOC_001284	RNF187	chr1:228487381-228496188	BL_229	SPM_229	NOTEST	0	0	0	0	1	1	no
XLOC_001285	XLOC_001285	RHOU	chr1:228644646-228746669	BL_229	SPM_229	NOTEST	0.0755201	0.0623527	-0.276408	0	1	1	no
XLOC_001286	XLOC_001286	RAB4A	chr1:229256891-229305893	BL_229	SPM_229	OK	10.4891	7.5203	-0.480035	-2.29762	0.0002	0.00108838	yes
XLOC_001287	XLOC_001287	LOC101927478	chr1:229508429-229514087	BL_229	SPM_229	NOTEST	0	0	0	0	1	1	no
XLOC_001288	XLOC_001288	URB2	chr1:229626215-229660200	BL_229	SPM_229	OK	12.9167	12.3696	-0.0624438	-0.368516	0.52355	0.657421	no
XLOC_001289	XLOC_001289	LINC01736	chr1:230002716-230007162	BL_229	SPM_229	NOTEST	0	0	0	0	1	1	no
XLOC_001290	XLOC_001290	GALNT2	chr1:230057788-230282122	BL_229	SPM_229	OK	169.882	127.858	-0.409991	-2.47069	5e-05	0.000316788	yes
XLOC_001291	XLOC_001291	COG2	chr1:230642480-230693982	BL_229	SPM_229	OK	12.8856	15.011	0.220263	1.22507	0.0331	0.080291	no
XLOC_001292	XLOC_001292	CAPN9	chr1:230747383-230801988	BL_229	SPM_229	NOTEST	0	0	0	0	1	1	no
XLOC_001293	XLOC_001293	LOC101927604	chr1:230874845-230879015	BL_229	SPM_229	NOTEST	0.132343	0.12255	-0.110909	0	1	1	no
XLOC_001294	XLOC_001294	ARV1	chr1:230979093-231000733	BL_229	SPM_229	OK	16.0519	26.5073	0.723643	3.76199	5e-05	0.000316788	yes
XLOC_001295	XLOC_001295	TRIM67	chr1:231162927-231221564	BL_229	SPM_229	NOTEST	0.043009	0.0406186	-0.0824997	0	1	1	no
XLOC_001296	XLOC_001296	GNPAT	chr1:231241211-231277973	BL_229	SPM_229	OK	27.7724	26.5055	-0.0673617	-0.392798	0.492	0.63016	no
XLOC_001297	XLOC_001297	SPRTN	chr1:231338292-231355023	BL_229	SPM_229	OK	9.57267	13.6338	0.510197	2.75054	5e-05	0.000316788	yes
XLOC_001298	XLOC_001298	DISC1,TSNAX	chr1:231528652-232041273	BL_229	SPM_229	OK	41.9303	48.1389	0.199211	1.16642	0.04225	0.0976622	no
XLOC_001299	XLOC_001299	DISC1-IT1	chr1:231528652-232041273	BL_229	SPM_229	NOTEST	0.093751	0.0655365	-0.516536	0	1	1	no
XLOC_001300	XLOC_001300	LINC01745	chr1:232718070-232722249	BL_229	SPM_229	NOTEST	0	0	0	0	1	1	no
XLOC_001301	XLOC_001301	MAP10	chr1:232804891-232810346	BL_229	SPM_229	NOTEST	0	0	0	0	1	1	no
XLOC_001302	XLOC_001302	NTPCR	chr1:232950610-233295725	BL_229	SPM_229	OK	11.3758	15.0136	0.4003	1.06522	0.0664	0.139484	no
XLOC_001303	XLOC_001303	MAP3K21	chr1:233327723-233385148	BL_229	SPM_229	OK	1.44533	1.20794	-0.25885	-1.04773	0.06815	0.142597	no
XLOC_001304	XLOC_001304	KCNK1	chr1:233614105-233672514	BL_229	SPM_229	OK	0.824432	0.499779	-0.722109	-1.38259	0.01925	0.051643	no
XLOC_001305	XLOC_001305	MIR4427	chr1:233614105-233672514	BL_229	SPM_229	NOTEST	0	0	0	0	1	1	no
XLOC_001306	XLOC_001306	SLC35F3	chr1:233904675-234324518	BL_229	SPM_229	NOTEST	0.142952	0.124407	-0.200466	0	1	1	no
XLOC_001307	XLOC_001307	MIR4671	chr1:233904675-234324518	BL_229	SPM_229	NOTEST	0	0	0	0	1	1	no
XLOC_001308	XLOC_001308	COA6	chr1:234372806-234385080	BL_229	SPM_229	OK	21.2277	28.4115	0.420524	1.5467	0.0069	0.0223742	yes
XLOC_001309	XLOC_001309	LINC00184	chr1:234629310-234634780	BL_229	SPM_229	NOTEST	0.0982762	0.0708761	-0.471542	0	1	1	no
XLOC_001310	XLOC_001310	LOC101927787	chr1:234646288-234660924	BL_229	SPM_229	NOTEST	0	0	0	0	1	1	no
XLOC_001311	XLOC_001311	LINC01132	chr1:234724041-234731643	BL_229	SPM_229	NOTEST	0.00997833	0.0147865	0.567409	0	1	1	no
XLOC_001312	XLOC_001312	GGPS1	chr1:235166894-235344529	BL_229	SPM_229	OK	10.4993	12.5384	0.256065	0.864455	0.1319	0.238944	no
XLOC_001313	XLOC_001313	TBCE	chr1:235367359-235504452	BL_229	SPM_229	NOTEST	0	0	0	0	1	1	no
XLOC_001314	XLOC_001314	GPR137B	chr1:236142538-236208907	BL_229	SPM_229	OK	8.65852	7.87765	-0.136354	-0.653431	0.25325	0.391003	no
XLOC_001315	XLOC_001315	EDARADD	chr1:236394285-236484930	BL_229	SPM_229	OK	0.534134	0.608625	0.188351	0.449993	0.42575	0.569281	no
XLOC_001316	XLOC_001316	LGALS8	chr1:236518213-236604516	BL_229	SPM_229	OK	14.6309	18.281	0.321328	1.21104	0.03475	0.0833509	no
XLOC_001317	XLOC_001317	ACTN2	chr1:236686453-236764627	BL_229	SPM_229	OK	1.94824	3.77708	0.955097	4.36269	5e-05	0.000316788	yes
XLOC_001318	XLOC_001318	MTR	chr1:236795280-236903981	BL_229	SPM_229	OK	13.6207	12.0462	-0.17722	-1.07996	0.0637	0.1353	no
XLOC_001319	XLOC_001319	RYR2	chr1:237042183-237833988	BL_229	SPM_229	NOTEST	0.292954	0.390173	0.413437	0	1	1	no
XLOC_001320	XLOC_001320	MIR4428	chr1:237042183-237833988	BL_229	SPM_229	NOTEST	0	0	0	0	1	1	no
XLOC_001321	XLOC_001321	LOC100130331	chr1:237862174-237928319	BL_229	SPM_229	NOTEST	0.00592482	0	#NAME?	0	1	1	no
XLOC_001322	XLOC_001322	CHRM3	chr1:239386567-239915449	BL_229	SPM_229	OK	4.84489	5.82605	0.266055	0.951092	0.09615	0.186771	no
XLOC_001323	XLOC_001323	RPS7P5	chr1:240007523-240013260	BL_229	SPM_229	NOTEST	0	0	0	0	1	1	no
XLOC_001324	XLOC_001324	FMN2	chr1:240091882-240475185	BL_229	SPM_229	OK	5.61182	7.43573	0.406006	2.04855	0.0006	0.00283165	yes
XLOC_001325	XLOC_001325	MIR3123	chr1:240774741-241357230	BL_229	SPM_229	NOTEST	0	0	0	0	1	1	no
XLOC_001326	XLOC_001326	KMO	chr1:241532377-241640369	BL_229	SPM_229	NOTEST	0.137104	0.419977	1.61504	0	1	1	no
XLOC_001327	XLOC_001327	WDR64	chr1:241652280-241802777	BL_229	SPM_229	NOTEST	0.00352585	0.00406597	0.205628	0	1	1	no
XLOC_001328	XLOC_001328	EXO1	chr1:241848190-241889939	BL_229	SPM_229	OK	32.3385	27.682	-0.224303	-1.32705	0.02015	0.0536106	no
XLOC_001329	XLOC_001329	BECN2	chr1:241957766-241959062	BL_229	SPM_229	NOTEST	0	0	0	0	1	1	no
XLOC_001330	XLOC_001330	SDCCAG8	chr1:243256004-243851079	BL_229	SPM_229	NOTEST	0	0	0	0	1	1	no
XLOC_001331	XLOC_001331	MIR4677	chr1:243256004-243851079	BL_229	SPM_229	NOTEST	0	0	0	0	1	1	no
XLOC_001332	XLOC_001332	LINC02774	chr1:243917401-244047318	BL_229	SPM_229	NOTEST	0	0	0	0	1	1	no
XLOC_001333	XLOC_001333	ZBTB18	chr1:244048938-244057478	BL_229	SPM_229	OK	15.2448	12.8801	-0.243177	-1.38012	0.01545	0.0432416	yes
XLOC_001334	XLOC_001334	C1orf100	chr1:244352634-244389663	BL_229	SPM_229	NOTEST	0.13898	0.131335	-0.0816288	0	1	1	no
XLOC_001335	XLOC_001335	CATSPERE	chr1:244461272-244640504	BL_229	SPM_229	NOTEST	0.0311274	0.022343	-0.478364	0	1	1	no
XLOC_001336	XLOC_001336	DESI2	chr1:244653125-244709032	BL_229	SPM_229	OK	32.8056	30.6334	-0.0988376	-0.598533	0.30055	0.443588	no
XLOC_001337	XLOC_001337	COX20	chr1:244835305-244845063	BL_229	SPM_229	OK	31.9934	36.5008	0.190155	1.11585	0.0548	0.119917	no
XLOC_001338	XLOC_001338	EFCAB2	chr1:244965203-245125228	BL_229	SPM_229	OK	5.62979	4.28164	-0.394918	-1.18346	0.03665	0.0868688	no
XLOC_001339	XLOC_001339	KIF26B	chr1:245154984-245709432	BL_229	SPM_229	NOTEST	0.0648941	0.0255137	-1.34681	0	1	1	no
XLOC_001340	XLOC_001340	CNST	chr1:246566336-246668595	BL_229	SPM_229	OK	8.94672	13.3257	0.574778	3.23837	5e-05	0.000316788	yes
XLOC_001341	XLOC_001341	SCCPDH	chr1:246724408-246768137	BL_229	SPM_229	OK	43.5469	45.3641	0.058982	0.350708	0.536	0.66866	no
XLOC_001342	XLOC_001342	LINC01341	chr1:246789616-246791486	BL_229	SPM_229	NOTEST	0.0184177	0.106016	2.52511	0	1	1	no
XLOC_001343	XLOC_001343	FLJ39095	chr1:247104510-247109561	BL_229	SPM_229	NOTEST	0.39194	0.471734	0.267339	0	1	1	no
XLOC_001344	XLOC_001344	VN1R5	chr1:247256071-247257145	BL_229	SPM_229	NOTEST	0	0	0	0	1	1	no
XLOC_001345	XLOC_001345	NLRP3	chr1:247416155-247449104	BL_229	SPM_229	OK	0.689555	0.51059	-0.4335	-1.15308	0.0331	0.080291	no
XLOC_001346	XLOC_001346	OR2W5	chr1:247491067-247492409	BL_229	SPM_229	NOTEST	0	0	0	0	1	1	no
XLOC_001347	XLOC_001347	GCSAML	chr1:247507057-247577690	BL_229	SPM_229	OK	0.432473	0.910868	1.07463	2.5139	5e-05	0.000316788	yes
XLOC_001348	XLOC_001348	OR2G2	chr1:247588359-247589313	BL_229	SPM_229	NOTEST	0	0	0	0	1	1	no
XLOC_001349	XLOC_001349	OR2G3	chr1:247605585-247606515	BL_229	SPM_229	NOTEST	0	0	0	0	1	1	no
XLOC_001350	XLOC_001350	OR14K1	chr1:247722956-247748158	BL_229	SPM_229	NOTEST	0.0795019	0	#NAME?	0	1	1	no
XLOC_001351	XLOC_001351	TRIM58	chr1:247857186-247880136	BL_229	SPM_229	NOTEST	0.00376745	0	#NAME?	0	1	1	no
XLOC_001352	XLOC_001352	OR2W3	chr1:247895586-247896531	BL_229	SPM_229	NOTEST	0.0208014	0	#NAME?	0	1	1	no
XLOC_001353	XLOC_001353	OR2T8	chr1:247921017-247921956	BL_229	SPM_229	NOTEST	0.0219433	0.0263065	0.261639	0	1	1	no
XLOC_001354	XLOC_001354	OR2AJ1	chr1:247933765-247934755	BL_229	SPM_229	NOTEST	0	0	0	0	1	1	no
XLOC_001355	XLOC_001355	OR2L13	chr1:247937028-248100922	BL_229	SPM_229	NOTEST	0.103807	0.0844596	-0.297563	0	1	1	no
XLOC_001356	XLOC_001356	OR2L8	chr1:247937028-248100922	BL_229	SPM_229	NOTEST	0	0	0	0	1	1	no
XLOC_001357	XLOC_001357	OR2AK2	chr1:247937028-248100922	BL_229	SPM_229	NOTEST	0	0	0	0	1	1	no
XLOC_001358	XLOC_001358	OR2L1P	chr1:247937028-248100922	BL_229	SPM_229	NOTEST	0	0.0582142	inf	0	1	1	no
XLOC_001359	XLOC_001359	OR2L5	chr1:247937028-248100922	BL_229	SPM_229	NOTEST	0	0.0294926	inf	0	1	1	no
XLOC_001360	XLOC_001360	OR2L2	chr1:247937028-248100922	BL_229	SPM_229	NOTEST	0.0219671	0.0212609	-0.0471446	0	1	1	no
XLOC_001361	XLOC_001361	OR2L3	chr1:247937028-248100922	BL_229	SPM_229	NOTEST	0	0	0	0	1	1	no
XLOC_001362	XLOC_001362	OR2M1P	chr1:248122135-248122780	BL_229	SPM_229	NOTEST	0	0	0	0	1	1	no
XLOC_001363	XLOC_001363	OR2M5	chr1:248145147-248146086	BL_229	SPM_229	NOTEST	0	0	0	0	1	1	no
XLOC_001364	XLOC_001364	OR2M2	chr1:248179985-248181029	BL_229	SPM_229	NOTEST	0	0	0	0	1	1	no
XLOC_001365	XLOC_001365	OR2M3	chr1:248203067-248204006	BL_229	SPM_229	NOTEST	0	0	0	0	1	1	no
XLOC_001366	XLOC_001366	OR2M4	chr1:248238928-248239864	BL_229	SPM_229	NOTEST	0.0268748	0.0262677	-0.0329668	0	1	1	no
XLOC_001367	XLOC_001367	OR14C36	chr1:248348774-248349713	BL_229	SPM_229	NOTEST	0	0	0	0	1	1	no
XLOC_001368	XLOC_001368	OR2T4	chr1:248361580-248362627	BL_229	SPM_229	NOTEST	0	0	0	0	1	1	no
XLOC_001369	XLOC_001369	OR2T6	chr1:248387608-248388535	BL_229	SPM_229	NOTEST	0	0	0	0	1	1	no
XLOC_001370	XLOC_001370	OR2T1	chr1:248405994-248407104	BL_229	SPM_229	NOTEST	0	0	0	0	1	1	no
XLOC_001371	XLOC_001371	OR2T7	chr1:248441116-248442133	BL_229	SPM_229	NOTEST	0	0	0	0	1	1	no
XLOC_001372	XLOC_001372	OR2T2	chr1:248452797-248453772	BL_229	SPM_229	NOTEST	0	0	0	0	1	1	no
XLOC_001373	XLOC_001373	OR2T3	chr1:248473350-248474307	BL_229	SPM_229	NOTEST	0	0	0	0	1	1	no
XLOC_001374	XLOC_001374	OR2T5	chr1:248488588-248491113	BL_229	SPM_229	NOTEST	0	0	0	0	1	1	no
XLOC_001375	XLOC_001375	OR2G6	chr1:248521646-248522597	BL_229	SPM_229	NOTEST	0	0	0	0	1	1	no
XLOC_001376	XLOC_001376	LYPD9P	chr1:248697061-248699110	BL_229	SPM_229	NOTEST	0	0	0	0	1	1	no
XLOC_001377	XLOC_001377	MIR3124	chr1:248826376-248826443	BL_229	SPM_229	NOTEST	0	0	0	0	1	1	no
XLOC_001378	XLOC_001378	ZNF672	chr1:248838223-248849517	BL_229	SPM_229	OK	28.5238	27.6482	-0.0449798	-0.270833	0.63795	0.754713	no
XLOC_001379	XLOC_001379	PGBD2	chr1:248906234-248919146	BL_229	SPM_229	OK	3.86146	3.75375	-0.0408155	-0.170411	0.76915	0.851334	no
XLOC_001380	XLOC_001380	WASH7P	chr1:11873-29370	BL_229	SPM_229	OK	9.34914	9.79019	0.0665045	0.329538	0.56935	0.697728	no
XLOC_001381	XLOC_001381	MIR6859-4	chr1:11873-29370	BL_229	SPM_229	NOTEST	0	0	0	0	1	1	no
XLOC_001382	XLOC_001382	FAM138C	chr1:34610-36081	BL_229	SPM_229	NOTEST	0	0	0	0	1	1	no
XLOC_001383	XLOC_001383	LOC729737	chr1:134772-140566	BL_229	SPM_229	NOTEST	0.346931	0.423	0.286009	0	1	1	no
XLOC_001384	XLOC_001384	MIR6859-4	chr1:187890-187958	BL_229	SPM_229	NOTEST	0	0	0	0	1	1	no
XLOC_001385	XLOC_001385	FAM138D	chr1:205128-206597	BL_229	SPM_229	NOTEST	0	0	0	0	1	1	no
XLOC_001386	XLOC_001386	OR4F3	chr1:450739-451678	BL_229	SPM_229	NOTEST	0	0	0	0	1	1	no
XLOC_001387	XLOC_001387	LOC100132062	chr1:490755-495445	BL_229	SPM_229	NOTEST	0.0187586	0.0302991	0.691724	0	1	1	no
XLOC_001388	XLOC_001388	LOC101928626	chr1:627379-629009	BL_229	SPM_229	NOTEST	0	0	0	0	1	1	no
XLOC_001389	XLOC_001389	MIR12136	chr1:632614-632685	BL_229	SPM_229	NOTEST	0	0	0	0	1	1	no
XLOC_001390	XLOC_001390	OR4F3	chr1:685715-686654	BL_229	SPM_229	NOTEST	0	0	0	0	1	1	no
XLOC_001391	XLOC_001391	LOC100133331	chr1:725758-730351	BL_229	SPM_229	OK	1.2175	1.12182	-0.118072	-0.445176	0.45375	0.595969	no
XLOC_001392	XLOC_001392	LOC100288069	chr1:764864-778688	BL_229	SPM_229	OK	1.21699	1.7434	0.518588	1.23316	0.03705	0.0876809	no
XLOC_001393	XLOC_001393	LINC00115	chr1:826205-827522	BL_229	SPM_229	OK	1.07424	0.980971	-0.131031	-0.268538	0.6385	0.754939	no
XLOC_001394	XLOC_001394	FAM41C	chr1:868070-876802	BL_229	SPM_229	OK	0.550868	0.680557	0.30501	0.564436	0.32275	0.467273	no
XLOC_001395	XLOC_001395	LINC02593	chr1:916817-919692	BL_229	SPM_229	NOTEST	0.052827	0	#NAME?	0	1	1	no
XLOC_001396	XLOC_001396	NOC2L	chr1:925730-959256	BL_229	SPM_229	OK	62.9628	65.1744	0.0498058	0.306444	0.59205	0.717075	no
XLOC_001397	XLOC_001397	PERM1	chr1:966481-982093	BL_229	SPM_229	OK	0.703937	0.758207	0.107145	0.186555	0.73855	0.829882	no
XLOC_001398	XLOC_001398	HES4	chr1:998963-1000097	BL_229	SPM_229	OK	6.32712	5.43975	-0.218008	-0.771638	0.1922	0.317683	no
XLOC_001399	XLOC_001399	RNF223	chr1:1070966-1074306	BL_229	SPM_229	NOTEST	0.0322567	0.0198074	-0.703556	0	1	1	no
XLOC_001400	XLOC_001400	C1orf159	chr1:1081822-1116089	BL_229	SPM_229	OK	8.3483	6.12911	-0.445806	-2.06207	0.00045	0.00221522	yes
XLOC_001401	XLOC_001401	TNFRSF18	chr1:1203507-1206592	BL_229	SPM_229	NOTEST	0.0249452	0	#NAME?	0	1	1	no
XLOC_001402	XLOC_001402	TNFRSF4	chr1:1211339-1214153	BL_229	SPM_229	NOTEST	0.0463343	0.0209832	-1.14284	0	1	1	no
XLOC_001403	XLOC_001403	SDF4	chr1:1216907-1232067	BL_229	SPM_229	OK	139.485	91.3921	-0.609964	-3.75253	5e-05	0.000316788	yes
XLOC_001404	XLOC_001404	C1QTNF12	chr1:1242452-1246722	BL_229	SPM_229	NOTEST	0.0176856	0.149302	3.07759	0	1	1	no
XLOC_001405	XLOC_001405	UBE2J2	chr1:1253911-1273854	BL_229	SPM_229	OK	31.1995	30.5376	-0.0309339	-0.180267	0.75505	0.841943	no
XLOC_001406	XLOC_001406	ACAP3	chr1:1292390-1307930	BL_229	SPM_229	OK	12.8941	12.8848	-0.00104119	-0.00603234	0.99225	0.994364	no
XLOC_001407	XLOC_001407	MIR6726	chr1:1292390-1307930	BL_229	SPM_229	NOTEST	0	0	0	0	1	1	no
XLOC_001408	XLOC_001408	SNORD167	chr1:1292390-1307930	BL_229	SPM_229	NOTEST	0	0	0	0	1	1	no
XLOC_001409	XLOC_001409	INTS11	chr1:1308579-1324687	BL_229	SPM_229	OK	23.5557	23.2292	-0.020135	-0.100437	0.8599	0.914415	no
XLOC_001410	XLOC_001410	MIR6727	chr1:1308579-1324687	BL_229	SPM_229	NOTEST	0	0	0	0	1	1	no
XLOC_001411	XLOC_001411	DVL1	chr1:1331279-1349418	BL_229	SPM_229	OK	15.1544	11.6266	-0.382304	-2.20279	0.0001	0.000590439	yes
XLOC_001412	XLOC_001412	MIR6808	chr1:1331279-1349418	BL_229	SPM_229	NOTEST	0	0	0	0	1	1	no
XLOC_001413	XLOC_001413	MXRA8	chr1:1352688-1363541	BL_229	SPM_229	NOTEST	0.292463	0.253196	-0.208002	0	1	1	no
XLOC_001414	XLOC_001414	AURKAIP1	chr1:1373735-1375207	BL_229	SPM_229	OK	113.008	91.163	-0.309903	-1.79593	0.0024	0.00929297	yes
XLOC_001415	XLOC_001415	CCNL2	chr1:1385710-1399342	BL_229	SPM_229	OK	49.8038	51.489	0.0480087	0.242292	0.6736	0.78096	no
XLOC_001416	XLOC_001416	MRPL20	chr1:1399529-1407293	BL_229	SPM_229	OK	127.747	131.533	0.0421292	0.234131	0.6793	0.786375	no
XLOC_001417	XLOC_001417	ANKRD65	chr1:1418419-1421444	BL_229	SPM_229	NOTEST	0.0379684	0.0453467	0.256199	0	1	1	no
XLOC_001418	XLOC_001418	LINC01770	chr1:1430156-1434573	BL_229	SPM_229	OK	0.578499	0.570849	-0.0192054	-0.0237447	0.9641	0.979032	no
XLOC_001419	XLOC_001419	TMEM240	chr1:1534777-1540624	BL_229	SPM_229	NOTEST	0.32162	0.168191	-0.935253	0	1	1	no
XLOC_001420	XLOC_001420	SSU72	chr1:1541672-1574863	BL_229	SPM_229	OK	75.2289	77.6714	0.0460965	0.275971	0.62955	0.748264	no
XLOC_001421	XLOC_001421	FNDC10	chr1:1598011-1607210	BL_229	SPM_229	OK	14.3456	8.16665	-0.812797	-4.21784	5e-05	0.000316788	yes
XLOC_001422	XLOC_001422	CDK11B	chr1:1635224-1659004	BL_229	SPM_229	OK	22.2895	17.1039	-0.382039	-2.20928	0.00025	0.0013251	yes
XLOC_001423	XLOC_001423	SLC35E2B	chr1:1661477-1692795	BL_229	SPM_229	OK	10.1091	7.88182	-0.359057	-2.06401	0.0003	0.00155507	yes
XLOC_001424	XLOC_001424	CDK11A	chr1:1702378-1724357	BL_229	SPM_229	OK	5.39132	5.07082	-0.0884206	-0.421996	0.4606	0.602183	no
XLOC_001425	XLOC_001425	SLC35E2A	chr1:1724837-1745999	BL_229	SPM_229	OK	2.44098	2.125	-0.199998	-0.678543	0.2328	0.366887	no
XLOC_001426	XLOC_001426	NADK	chr1:1751231-1780031	BL_229	SPM_229	OK	20.0377	18.0679	-0.149294	-0.873815	0.12865	0.234516	no
XLOC_001427	XLOC_001427	GNB1	chr1:1785284-1891117	BL_229	SPM_229	OK	161.791	142.095	-0.187275	-1.14397	0.0464	0.105031	no
XLOC_001428	XLOC_001428	TMEM52	chr1:1917590-1919279	BL_229	SPM_229	NOTEST	0	0.0414583	inf	0	1	1	no
XLOC_001429	XLOC_001429	CFAP74	chr1:1921956-2003786	BL_229	SPM_229	NOTEST	0	0.00354918	inf	0	1	1	no
XLOC_001430	XLOC_001430	LOC105378591	chr1:2049200-2050070	BL_229	SPM_229	NOTEST	0	0	0	0	1	1	no
XLOC_001431	XLOC_001431	PRKCZ-AS1	chr1:2050410-2212720	BL_229	SPM_229	NOTEST	0.444787	0.320016	-0.474969	0	1	1	no
XLOC_001432	XLOC_001432	FAAP20	chr1:2050410-2212720	BL_229	SPM_229	OK	50.7832	47.1794	-0.106195	-0.485238	0.413	0.556676	no
XLOC_001433	XLOC_001433	MORN1	chr1:2321252-2391554	BL_229	SPM_229	OK	1.3013	1.37583	0.0803533	0.189111	0.74015	0.831089	no
XLOC_001434	XLOC_001434	LOC100129534	chr1:2321252-2391554	BL_229	SPM_229	NOTEST	0.393348	0.193172	-1.02592	0	1	1	no
XLOC_001435	XLOC_001435	PEX10	chr1:2391840-2413827	BL_229	SPM_229	OK	5.18314	6.73839	0.378576	0.737295	0.2078	0.336598	no
XLOC_001436	XLOC_001436	PANK4	chr1:2508536-2526596	BL_229	SPM_229	NOTEST	0	0	0	0	1	1	no
XLOC_001437	XLOC_001437	HES5	chr1:2528744-2530263	BL_229	SPM_229	NOTEST	0	0	0	0	1	1	no
XLOC_001438	XLOC_001438	TNFRSF14-AS1	chr1:2549919-2565622	BL_229	SPM_229	NOTEST	0	0	0	0	1	1	no
XLOC_001439	XLOC_001439	MMEL1	chr1:2586522-2633016	BL_229	SPM_229	NOTEST	0	0	0	0	1	1	no
XLOC_001440	XLOC_001440	TTC34	chr1:2641268-2800868	BL_229	SPM_229	NOTEST	0	0	0	0	1	1	no
XLOC_001441	XLOC_001441	PRDM16-DT	chr1:3059616-3067725	BL_229	SPM_229	NOTEST	0	0	0	0	1	1	no
XLOC_001442	XLOC_001442	MEGF6	chr1:3487950-3611508	BL_229	SPM_229	NOTEST	0.00869876	0.0147691	0.763696	0	1	1	no
XLOC_001443	XLOC_001443	MIR551A	chr1:3487950-3611508	BL_229	SPM_229	NOTEST	0	0	0	0	1	1	no
XLOC_001444	XLOC_001444	WRAP73	chr1:3630769-3650103	BL_229	SPM_229	OK	16.0466	15.9514	-0.00858297	-0.0450277	0.93815	0.964413	no
XLOC_001445	XLOC_001445	TP73-AS1	chr1:3652515-3747373	BL_229	SPM_229	NOTEST	0.246688	0.240565	-0.0362607	0	1	1	no
XLOC_001446	XLOC_001446	LRRC47	chr1:3778558-3796498	BL_229	SPM_229	OK	18.9986	24.7535	0.381742	2.29507	0.0001	0.000590439	yes
XLOC_001447	XLOC_001447	CEP104	chr1:3812085-3857211	BL_229	SPM_229	OK	5.12773	5.77195	0.170739	0.937539	0.10315	0.197266	no
XLOC_001448	XLOC_001448	C1orf174	chr1:3889132-3900272	BL_229	SPM_229	OK	12.5878	12.5952	0.000844027	0.0042711	0.9948	0.995696	no
XLOC_001449	XLOC_001449	LINC01345	chr1:3940611-3952583	BL_229	SPM_229	NOTEST	0	0	0	0	1	1	no
XLOC_001450	XLOC_001450	MIR4689	chr1:5862671-5862741	BL_229	SPM_229	NOTEST	0	0	0	0	1	1	no
XLOC_001451	XLOC_001451	NPHP4	chr1:5862810-5992425	BL_229	SPM_229	OK	3.74982	3.05283	-0.296675	-1.48536	0.0095	0.0289835	yes
XLOC_001452	XLOC_001452	CHD5	chr1:6101786-6180321	BL_229	SPM_229	NOTEST	0.00931087	0.00166109	-2.48678	0	1	1	no
XLOC_001453	XLOC_001453	RPL22	chr1:6185019-6199595	BL_229	SPM_229	OK	109.729	100.086	-0.132699	-0.814521	0.1508	0.264143	no
XLOC_001454	XLOC_001454	LOC102724450	chr1:6204839-6205780	BL_229	SPM_229	NOTEST	0.23232	0	#NAME?	0	1	1	no
XLOC_001455	XLOC_001455	ICMT	chr1:6206118-6235964	BL_229	SPM_229	OK	52.313	39.8282	-0.393382	-2.40607	0.0001	0.000590439	yes
XLOC_001456	XLOC_001456	GPR153	chr1:6247352-6261098	BL_229	SPM_229	OK	2.34467	1.55449	-0.592945	-2.48225	0.0001	0.000590439	yes
XLOC_001457	XLOC_001457	ACOT7	chr1:6264271-6393766	BL_229	SPM_229	OK	56.0832	46.263	-0.27771	-1.54748	0.008	0.0251864	yes
XLOC_001458	XLOC_001458	HES2	chr1:6415233-6419919	BL_229	SPM_229	NOTEST	0	0	0	0	1	1	no
XLOC_001459	XLOC_001459	MIR4252	chr1:6424775-6460944	BL_229	SPM_229	NOTEST	0	0	0	0	1	1	no
XLOC_001460	XLOC_001460	PLEKHG5,TNFRSF25	chr1:6461153-6520061	BL_229	SPM_229	OK	4.39823	3.77711	-0.21964	-0.706323	0.2114	0.341029	no
XLOC_001461	XLOC_001461	NOL9	chr1:6521346-6554513	BL_229	SPM_229	OK	7.00126	9.4539	0.433296	2.49179	5e-05	0.000316788	yes
XLOC_001462	XLOC_001462	KLHL21	chr1:6590723-6602869	BL_229	SPM_229	OK	80.479	164.849	1.03446	6.42462	5e-05	0.000316788	yes
XLOC_001463	XLOC_001463	DNAJC11	chr1:6624864-6701816	BL_229	SPM_229	OK	22.6215	24.1707	0.0955648	0.535286	0.35085	0.496034	no
XLOC_001464	XLOC_001464	CAMTA1-DT	chr1:6783891-6784980	BL_229	SPM_229	OK	0.689503	0.0709008	-3.28168	-1.26485	0.15485	0.2695	no
XLOC_001465	XLOC_001465	CAMTA1-AS2	chr1:6785323-7769706	BL_229	SPM_229	NOTEST	0	0	0	0	1	1	no
XLOC_001466	XLOC_001466	UTS2	chr1:7847611-7853491	BL_229	SPM_229	NOTEST	0	0	0	0	1	1	no
XLOC_001467	XLOC_001467	TNFRSF9	chr1:7915870-7940839	BL_229	SPM_229	NOTEST	0.0660784	0.1006	0.606383	0	1	1	no
XLOC_001468	XLOC_001468	ERRFI1	chr1:8011726-8026309	BL_229	SPM_229	OK	21.1918	40.4066	0.931082	5.51739	5e-05	0.000316788	yes
XLOC_001469	XLOC_001469	RERE	chr1:8352403-8817640	BL_229	SPM_229	OK	10.3124	7.70821	-0.419914	-2.4517	5e-05	0.000316788	yes
XLOC_001470	XLOC_001470	SNORD128	chr1:8352403-8817640	BL_229	SPM_229	NOTEST	0	0	0	0	1	1	no
XLOC_001471	XLOC_001471	ENO1	chr1:8860999-8878686	BL_229	SPM_229	OK	1389.19	1217.4	-0.190449	-1.09132	0.0574	0.124603	no
XLOC_001472	XLOC_001472	MIR6728	chr1:8860999-8878686	BL_229	SPM_229	NOTEST	0	0	0	0	1	1	no
XLOC_001473	XLOC_001473	SLC2A7	chr1:9003299-9026345	BL_229	SPM_229	NOTEST	0	0	0	0	1	1	no
XLOC_001474	XLOC_001474	SLC2A5	chr1:9035105-9072259	BL_229	SPM_229	NOTEST	0	0	0	0	1	1	no
XLOC_001475	XLOC_001475	GPR157	chr1:9100304-9129102	BL_229	SPM_229	OK	0.890652	0.879749	-0.0177704	-0.0633653	0.9065	0.943217	no
XLOC_001476	XLOC_001476	MIR34A,MIR34AHG	chr1:9148010-9192085	BL_229	SPM_229	OK	0.941537	1.03499	0.136532	0.125639	0.73655	0.828416	no
XLOC_001477	XLOC_001477	LINC02606	chr1:9425093-9428996	BL_229	SPM_229	NOTEST	0.354827	0.488423	0.461015	0	1	1	no
XLOC_001478	XLOC_001478	PIK3CD-AS1	chr1:9651730-9824526	BL_229	SPM_229	NOTEST	0	0	0	0	1	1	no
XLOC_001479	XLOC_001479	PIK3CD-AS2	chr1:9651730-9824526	BL_229	SPM_229	OK	2.12843	1.95956	-0.119259	-0.0308934	0.92215	0.954274	no
XLOC_001480	XLOC_001480	CLSTN1	chr1:9651730-9824526	BL_229	SPM_229	OK	87.0396	66.6965	-0.384061	-2.20537	0.00015	0.000844864	yes
XLOC_001481	XLOC_001481	CTNNBIP1	chr1:9848275-9910269	BL_229	SPM_229	OK	23.967	20.647	-0.215119	-1.26462	0.0284	0.0709304	no
XLOC_001482	XLOC_001482	LZIC	chr1:9922117-9985498	BL_229	SPM_229	OK	15.534	17.9315	0.207065	0.750687	0.18985	0.314735	no
XLOC_001483	XLOC_001483	TMEM274P	chr1:9922117-9985498	BL_229	SPM_229	NOTEST	0	0	0	0	1	1	no
XLOC_001484	XLOC_001484	DFFA	chr1:10456521-10472529	BL_229	SPM_229	OK	12.1979	13.8824	0.186624	1.02934	0.07495	0.153541	no
XLOC_001485	XLOC_001485	CASZ1	chr1:10636605-10796646	BL_229	SPM_229	NOTEST	0.262503	0.170326	-0.624031	0	1	1	no
XLOC_001486	XLOC_001486	C1orf127	chr1:10946472-10982037	BL_229	SPM_229	NOTEST	0	0	0	0	1	1	no
XLOC_001487	XLOC_001487	MASP2	chr1:11026522-11047239	BL_229	SPM_229	NOTEST	0.398982	0.257882	-0.62961	0	1	1	no
XLOC_001488	XLOC_001488	SRM	chr1:11054589-11060018	BL_229	SPM_229	OK	158.116	158.731	0.00559581	0.0348308	0.95095	0.972178	no
XLOC_001489	XLOC_001489	EXOSC10	chr1:11066618-11102106	BL_229	SPM_229	OK	36.4224	44.6439	0.293636	1.77605	0.00175	0.00713538	yes
XLOC_001490	XLOC_001490	MTOR	chr1:11106534-11262551	BL_229	SPM_229	OK	11.067	9.91774	-0.158185	-0.946182	0.09655	0.18728	no
XLOC_001491	XLOC_001491	FBXO2	chr1:11648386-11663327	BL_229	SPM_229	NOTEST	0.243163	0.11043	-1.13879	0	1	1	no
XLOC_001492	XLOC_001492	MAD2L2	chr1:11674479-11691621	BL_229	SPM_229	OK	53.7577	49.1445	-0.12944	-0.737195	0.20085	0.327816	no
XLOC_001493	XLOC_001493	C1orf167-AS1	chr1:11762192-11805964	BL_229	SPM_229	NOTEST	0	0	0	0	1	1	no
XLOC_001494	XLOC_001494	MTHFR	chr1:11762192-11805964	BL_229	SPM_229	OK	1.12171	1.82518	0.702339	3.10435	5e-05	0.000316788	yes
XLOC_001495	XLOC_001495	NPPA	chr1:11806095-11847783	BL_229	SPM_229	NOTEST	0.0260956	0	#NAME?	0	1	1	no
XLOC_001496	XLOC_001496	NPPB	chr1:11857463-11858945	BL_229	SPM_229	NOTEST	0	0	0	0	1	1	no
XLOC_001497	XLOC_001497	KIAA2013	chr1:11919590-11926427	BL_229	SPM_229	OK	35.3089	27.5857	-0.356112	-2.14987	0.0001	0.000590439	yes
XLOC_001498	XLOC_001498	DHRS3	chr1:12567909-12618210	BL_229	SPM_229	OK	70.9801	74.9277	0.0780848	0.442514	0.4486	0.59098	no
XLOC_001499	XLOC_001499	MIR6730	chr1:12567909-12618210	BL_229	SPM_229	NOTEST	0	0	0	0	1	1	no
XLOC_001500	XLOC_001500	LINC01784	chr1:12822685-12823223	BL_229	SPM_229	NOTEST	0	0	0	0	1	1	no
XLOC_001501	XLOC_001501	PRAMEF11	chr1:12824604-12831410	BL_229	SPM_229	NOTEST	0	0	0	0	1	1	no
XLOC_001502	XLOC_001502	HNRNPCL1	chr1:12847376-12848756	BL_229	SPM_229	NOTEST	0	0	0	0	1	1	no
XLOC_001503	XLOC_001503	PRAMEF4	chr1:12879211-12886201	BL_229	SPM_229	NOTEST	0	0	0	0	1	1	no
XLOC_001504	XLOC_001504	PRAMEF10	chr1:12892895-12898270	BL_229	SPM_229	NOTEST	0	0	0	0	1	1	no
XLOC_001505	XLOC_001505	PRAMEF6	chr1:12938471-12947580	BL_229	SPM_229	NOTEST	0	0	0	0	1	1	no
XLOC_001506	XLOC_001506	PRAMEF27	chr1:13049807-13053659	BL_229	SPM_229	NOTEST	0	0	0	0	1	1	no
XLOC_001507	XLOC_001507	PRAMEF34P	chr1:13094514-13099717	BL_229	SPM_229	NOTEST	0	0	0	0	1	1	no
XLOC_001508	XLOC_001508	HNRNPCL2,HNRNPCL3	chr1:13115487-13116854	BL_229	SPM_229	NOTEST	0	0	0	0	1	1	no
XLOC_001509	XLOC_001509	PRAMEF25	chr1:13148750-13153111	BL_229	SPM_229	NOTEST	0	0	0	0	1	1	no
XLOC_001510	XLOC_001510	HNRNPCL3	chr1:13164554-13165560	BL_229	SPM_229	NOTEST	0	0	0	0	1	1	no
XLOC_001511	XLOC_001511	PRAMEF13	chr1:13196187-13201409	BL_229	SPM_229	NOTEST	0	0	0	0	1	1	no
XLOC_001512	XLOC_001512	PRAMEF18	chr1:13222694-13226154	BL_229	SPM_229	NOTEST	0	0	0	0	1	1	no
XLOC_001513	XLOC_001513	PRAMEF8	chr1:13281303-13285137	BL_229	SPM_229	NOTEST	0	0	0	0	1	1	no
XLOC_001514	XLOC_001514	PRAMEF14	chr1:13341891-13347134	BL_229	SPM_229	NOTEST	0	0	0	0	1	1	no
XLOC_001515	XLOC_001515	PRAMEF19	chr1:13368430-13371947	BL_229	SPM_229	NOTEST	0	0	0	0	1	1	no
XLOC_001516	XLOC_001516	LRRC38	chr1:13474972-13514003	BL_229	SPM_229	NOTEST	0	0	0	0	1	1	no
XLOC_001517	XLOC_001517	KAZN-AS1	chr1:14348954-14419973	BL_229	SPM_229	NOTEST	0	0	0	0	1	1	no
XLOC_001518	XLOC_001518	TMEM51-AS1	chr1:14598684-15152464	BL_229	SPM_229	NOTEST	0	0.00264455	inf	0	1	1	no
XLOC_001519	XLOC_001519	C1orf195	chr1:15152531-15220478	BL_229	SPM_229	NOTEST	0	0	0	0	1	1	no
XLOC_001520	XLOC_001520	FHAD1-AS1	chr1:15247224-15398127	BL_229	SPM_229	NOTEST	0.0249354	0.00617514	-2.01365	0	1	1	no
XLOC_001521	XLOC_001521	CASP9	chr1:15491400-15524790	BL_229	SPM_229	OK	2.18484	2.34899	0.10451	0.403123	0.47745	0.617805	no
XLOC_001522	XLOC_001522	AGMAT	chr1:15526812-15585051	BL_229	SPM_229	OK	0.65059	0.606728	-0.100699	-0.149809	0.7939	0.867466	no
XLOC_001523	XLOC_001523	SLC25A34-AS1	chr1:15736257-15749890	BL_229	SPM_229	NOTEST	0.0414753	0	#NAME?	0	1	1	no
XLOC_001524	XLOC_001524	UQCRHL	chr1:15807161-15807699	BL_229	SPM_229	NOTEST	0.0773845	0.0814548	0.0739553	0	1	1	no
XLOC_001525	XLOC_001525	FLJ37453	chr1:15834214-15940456	BL_229	SPM_229	OK	1.87687	1.73417	-0.114083	-0.114164	0.84535	0.903737	no
XLOC_001526	XLOC_001526	ZBTB17	chr1:15941868-15976132	BL_229	SPM_229	OK	8.4705	11.7969	0.477893	2.53212	5e-05	0.000316788	yes
XLOC_001527	XLOC_001527	HSPB7	chr1:16014027-16019594	BL_229	SPM_229	NOTEST	0	0	0	0	1	1	no
XLOC_001528	XLOC_001528	FAM131C	chr1:16057768-16073651	BL_229	SPM_229	NOTEST	0.0483802	0.124374	1.36219	0	1	1	no
XLOC_001529	XLOC_001529	EPHA2	chr1:16124336-16156069	BL_229	SPM_229	OK	52.3747	59.8747	0.193076	1.20467	0.03605	0.0858293	no
XLOC_001530	XLOC_001530	ARHGEF19	chr1:16197853-16212652	BL_229	SPM_229	OK	2.25408	2.33963	0.0537406	0.22227	0.698	0.80052	no
XLOC_001531	XLOC_001531	CPLANE2	chr1:16231691-16237183	BL_229	SPM_229	OK	1.29521	1.07777	-0.265141	-0.61174	0.29285	0.435429	no
XLOC_001532	XLOC_001532	FBXO42	chr1:16246839-16352480	BL_229	SPM_229	OK	4.69719	6.37586	0.440823	2.41449	0.0001	0.000590439	yes
XLOC_001533	XLOC_001533	SPATA21	chr1:16367241-16437424	BL_229	SPM_229	NOTEST	0.00583142	0.0379898	2.70369	0	1	1	no
XLOC_001534	XLOC_001534	CROCCP3	chr1:16460947-16492701	BL_229	SPM_229	OK	0.899083	0.615804	-0.545984	-1.70805	0.00385	0.0138464	yes
XLOC_001535	XLOC_001535	RNU1-1	chr1:16514121-16514285	BL_229	SPM_229	NOTEST	0	0	0	0	1	1	no
XLOC_001536	XLOC_001536	LINC01783	chr1:16533890-16535652	BL_229	SPM_229	NOTEST	0.036287	0	#NAME?	0	1	1	no
XLOC_001537	XLOC_001537	NBPF1	chr1:16562322-16613564	BL_229	SPM_229	OK	7.2928	4.57763	-0.671872	-3.69734	5e-05	0.000316788	yes
XLOC_001538	XLOC_001538	CROCCP2	chr1:16618255-16630906	BL_229	SPM_229	OK	7.8477	8.17707	0.0593149	0.270044	0.64225	0.757615	no
XLOC_001539	XLOC_001539	RNU1-1	chr1:16666784-16666948	BL_229	SPM_229	NOTEST	0	0	0	0	1	1	no
XLOC_001540	XLOC_001540	ESPNP	chr1:16691217-16720157	BL_229	SPM_229	OK	0.630801	0.540715	-0.222317	-0.462668	0.4496	0.592043	no
XLOC_001541	XLOC_001541	MST1L	chr1:16754633-16764480	BL_229	SPM_229	NOTEST	0.230311	0.255741	0.151103	0	1	1	no
XLOC_001542	XLOC_001542	MIR3675	chr1:16858948-16859021	BL_229	SPM_229	NOTEST	0	0	0	0	1	1	no
XLOC_001543	XLOC_001543	LOC105376805	chr1:16888537-16889666	BL_229	SPM_229	NOTEST	0	0	0	0	1	1	no
XLOC_001544	XLOC_001544	MFAP2	chr1:16974503-16981586	BL_229	SPM_229	OK	1.76663	1.20863	-0.547631	-1.119	0.0437	0.100218	no
XLOC_001545	XLOC_001545	ATP13A2	chr1:16985957-17011928	BL_229	SPM_229	OK	11.218	9.65269	-0.216812	-1.21566	0.03645	0.0865458	no
XLOC_001546	XLOC_001546	SDHB	chr1:17018725-17054032	BL_229	SPM_229	OK	63.1533	70.6825	0.162494	0.93663	0.10335	0.197525	no
XLOC_001547	XLOC_001547	PADI2	chr1:17066760-17119451	BL_229	SPM_229	NOTEST	0	0	0	0	1	1	no
XLOC_001548	XLOC_001548	RCC2	chr1:17406759-17439677	BL_229	SPM_229	NOTEST	0	0	0	0	1	1	no
XLOC_001549	XLOC_001549	TAS1R2	chr1:18839598-18859661	BL_229	SPM_229	NOTEST	0	0	0	0	1	1	no
XLOC_001550	XLOC_001550	ALDH4A1	chr1:18871429-18902799	BL_229	SPM_229	OK	2.23958	2.30458	0.041274	0.146211	0.79515	0.868343	no
XLOC_001551	XLOC_001551	MIR4695	chr1:18871429-18902799	BL_229	SPM_229	NOTEST	0	0	0	0	1	1	no
XLOC_001552	XLOC_001552	MIR1290	chr1:18871429-18902799	BL_229	SPM_229	NOTEST	0	0	0	0	1	1	no
XLOC_001553	XLOC_001553	IFFO2	chr1:18904279-18956676	BL_229	SPM_229	OK	5.43094	3.24579	-0.742634	-3.87719	5e-05	0.000316788	yes
XLOC_001554	XLOC_001554	UBR4	chr1:19074510-19210266	BL_229	SPM_229	OK	15.4398	13.0317	-0.244627	-1.50301	0.0084	0.0262162	yes
XLOC_001555	XLOC_001555	EMC1	chr1:19210385-19251524	BL_229	SPM_229	OK	28.6505	26.5423	-0.110264	-0.676598	0.2429	0.378753	no
XLOC_001556	XLOC_001556	AKR7L	chr1:19265981-19274122	BL_229	SPM_229	NOTEST	0.0374358	0.046853	0.323723	0	1	1	no
XLOC_001557	XLOC_001557	AKR7A3	chr1:19282572-19288770	BL_229	SPM_229	NOTEST	0.254332	0.369752	0.539844	0	1	1	no
XLOC_001558	XLOC_001558	LOC100506730	chr1:19293246-19295736	BL_229	SPM_229	OK	0.947061	0.657779	-0.525855	-1.27587	0.027	0.0679753	no
XLOC_001559	XLOC_001559	AKR7A2	chr1:19302707-19312146	BL_229	SPM_229	OK	15.0973	12.2192	-0.305137	-1.68494	0.00295	0.0110517	yes
XLOC_001560	XLOC_001560	CAPZB	chr1:19338774-19485539	BL_229	SPM_229	OK	92.2801	86.6668	-0.090539	-0.523859	0.36445	0.510188	no
XLOC_001561	XLOC_001561	LOC105378614	chr1:19591801-19596832	BL_229	SPM_229	NOTEST	0	0	0	0	1	1	no
XLOC_001562	XLOC_001562	TMCO4	chr1:19682212-19799916	BL_229	SPM_229	OK	6.66865	5.18975	-0.36173	-1.81686	0.00155	0.00643579	yes
XLOC_001563	XLOC_001563	RNF186	chr1:19814028-19815283	BL_229	SPM_229	NOTEST	0	0	0	0	1	1	no
XLOC_001564	XLOC_001564	PLA2G2E	chr1:19920008-19923617	BL_229	SPM_229	NOTEST	0	0	0	0	1	1	no
XLOC_001565	XLOC_001565	PLA2G2A	chr1:19975430-19980434	BL_229	SPM_229	NOTEST	0	0	0	0	1	1	no
XLOC_001566	XLOC_001566	PLA2G2D	chr1:20111940-20119566	BL_229	SPM_229	NOTEST	0	0	0	0	1	1	no
XLOC_001567	XLOC_001567	PLA2G2C	chr1:20163054-20177439	BL_229	SPM_229	NOTEST	0	0	0	0	1	1	no
XLOC_001568	XLOC_001568	UBXN10-AS1	chr1:20184242-20196050	BL_229	SPM_229	NOTEST	0	0	0	0	1	1	no
XLOC_001569	XLOC_001569	LINC01141	chr1:20359800-20428794	BL_229	SPM_229	NOTEST	0	0	0	0	1	1	no
XLOC_001570	XLOC_001570	CAMK2N1	chr1:20482390-20486210	BL_229	SPM_229	OK	66.8282	77.1165	0.206583	1.25903	0.0266	0.067148	no
XLOC_001571	XLOC_001571	MUL1	chr1:20499447-20508151	BL_229	SPM_229	OK	26.7403	36.6503	0.454811	2.69108	5e-05	0.000316788	yes
XLOC_001572	XLOC_001572	DDOST	chr1:20633457-20661369	BL_229	SPM_229	OK	269.567	244.379	-0.141525	-0.84306	0.1455	0.257032	no
XLOC_001573	XLOC_001573	KIF17	chr1:20664013-20718007	BL_229	SPM_229	NOTEST	0.121519	0.165591	0.446435	0	1	1	no
XLOC_001574	XLOC_001574	SH2D5	chr1:20719730-20732703	BL_229	SPM_229	OK	1.7974	4.93035	1.45578	6.5133	5e-05	0.000316788	yes
XLOC_001575	XLOC_001575	HP1BP3	chr1:20740265-20787307	BL_229	SPM_229	OK	53.8384	46.1675	-0.221756	-1.29049	0.02415	0.0622221	no
XLOC_001576	XLOC_001576	EIF4G3	chr1:20806291-21176897	BL_229	SPM_229	OK	13.262	11.0275	-0.266186	-1.50415	0.0099	0.0299869	yes
XLOC_001577	XLOC_001577	MIR1256	chr1:20806291-21176897	BL_229	SPM_229	NOTEST	0	0	0	0	1	1	no
XLOC_001578	XLOC_001578	ECE1	chr1:21217249-21345504	BL_229	SPM_229	OK	87.789	65.9349	-0.412999	-2.53827	5e-05	0.000316788	yes
XLOC_001579	XLOC_001579	RAP1GAP	chr1:21596220-21669357	BL_229	SPM_229	OK	1.25662	0.932556	-0.430284	-1.31835	0.0117	0.0343582	yes
XLOC_001580	XLOC_001580	USP48	chr1:21678298-21783199	BL_229	SPM_229	OK	23.0395	22.2827	-0.0481864	-0.262066	0.65145	0.765219	no
XLOC_001581	XLOC_001581	HSPG2	chr1:21812264-21937310	BL_229	SPM_229	OK	60.9127	44.3036	-0.45932	-2.80446	5e-05	0.000316788	yes
XLOC_001582	XLOC_001582	LINC01635	chr1:22023993-22031224	BL_229	SPM_229	NOTEST	0.0394669	0	#NAME?	0	1	1	no
XLOC_001583	XLOC_001583	WNT4	chr1:22117312-22143097	BL_229	SPM_229	NOTEST	0.0411718	0.0466502	0.180226	0	1	1	no
XLOC_001584	XLOC_001584	MIR6127	chr1:22633257-22633366	BL_229	SPM_229	NOTEST	0	0	0	0	1	1	no
XLOC_001585	XLOC_001585	MIR4253	chr1:22710837-22921500	BL_229	SPM_229	NOTEST	0	0	0	0	1	1	no
XLOC_001586	XLOC_001586	LACTBL1	chr1:22953042-22972866	BL_229	SPM_229	NOTEST	0	0	0	0	1	1	no
XLOC_001587	XLOC_001587	TEX46	chr1:23010833-23015852	BL_229	SPM_229	NOTEST	0	0	0	0	1	1	no
XLOC_001588	XLOC_001588	LUZP1	chr1:23084022-23168858	BL_229	SPM_229	OK	14.0143	14.6438	0.0633965	0.382856	0.5073	0.642889	no
XLOC_001589	XLOC_001589	HTR1D	chr1:23191894-23194729	BL_229	SPM_229	NOTEST	0.0272012	0.094551	1.79742	0	1	1	no
XLOC_001590	XLOC_001590	LINC01355	chr1:23281308-23285518	BL_229	SPM_229	NOTEST	0	0	0	0	1	1	no
XLOC_001591	XLOC_001591	HNRNPR	chr1:23304689-23344284	BL_229	SPM_229	NOTEST	0	0	0	0	1	1	no
XLOC_001592	XLOC_001592	ZNF436	chr1:23359447-23371837	BL_229	SPM_229	NOTEST	0	0	0	0	1	1	no
XLOC_001593	XLOC_001593	TCEA3	chr1:23380908-23424748	BL_229	SPM_229	NOTEST	0	0	0	0	1	1	no
XLOC_001594	XLOC_001594	ASAP3	chr1:23428562-23484179	BL_229	SPM_229	NOTEST	0	0	0	0	1	1	no
XLOC_001595	XLOC_001595	E2F2	chr1:23506437-23531233	BL_229	SPM_229	NOTEST	0	0	0	0	1	1	no
XLOC_001596	XLOC_001596	ID3	chr1:23557925-23559501	BL_229	SPM_229	NOTEST	0	0	0	0	1	1	no
XLOC_001597	XLOC_001597	ELOA-AS1	chr1:23743365-23778297	BL_229	SPM_229	OK	12.7672	14.8536	0.218365	0.404842	0.4792	0.619611	no
XLOC_001598	XLOC_001598	GALE	chr1:23795598-23800754	BL_229	SPM_229	OK	31.8377	46.5153	0.54697	3.12366	5e-05	0.000316788	yes
XLOC_001599	XLOC_001599	HMGCL	chr1:23801876-23825459	BL_229	SPM_229	OK	10.4401	15.9124	0.608013	3.01903	5e-05	0.000316788	yes
XLOC_001600	XLOC_001600	FUCA1	chr1:23845080-23868369	BL_229	SPM_229	OK	8.71703	5.62623	-0.631668	-2.92605	5e-05	0.000316788	yes
XLOC_001601	XLOC_001601	CNR2	chr1:23870515-23913362	BL_229	SPM_229	NOTEST	0	0	0	0	1	1	no
XLOC_001602	XLOC_001602	SRSF10	chr1:23964346-23980327	BL_229	SPM_229	OK	52.4776	54.5719	0.056457	0.328173	0.5675	0.696446	no
XLOC_001603	XLOC_001603	MYOM3	chr1:24056040-24112135	BL_229	SPM_229	NOTEST	0.00828835	0	#NAME?	0	1	1	no
XLOC_001604	XLOC_001604	IL22RA1	chr1:24119770-24143140	BL_229	SPM_229	NOTEST	0.453435	0.135108	-1.74678	0	1	1	no
XLOC_001605	XLOC_001605	IFNLR1	chr1:24154171-24187289	BL_229	SPM_229	NOTEST	0.0709279	0.0531716	-0.415697	0	1	1	no
XLOC_001606	XLOC_001606	STPG1	chr1:24319356-24472983	BL_229	SPM_229	OK	3.10568	2.93486	-0.0816175	-0.172721	0.76225	0.846575	no
XLOC_001607	XLOC_001607	RCAN3AS	chr1:24496253-24556024	BL_229	SPM_229	NOTEST	0.284016	0.164395	-0.788807	0	1	1	no
XLOC_001608	XLOC_001608	NCMAP-DT	chr1:24496253-24556024	BL_229	SPM_229	NOTEST	0	0	0	0	1	1	no
XLOC_001609	XLOC_001609	RUNX3	chr1:24899510-24965010	BL_229	SPM_229	NOTEST	0.0115139	0	#NAME?	0	1	1	no
XLOC_001610	XLOC_001610	MIR6731	chr1:24899510-24965010	BL_229	SPM_229	NOTEST	0	0	0	0	1	1	no
XLOC_001611	XLOC_001611	SYF2	chr1:25222275-25232502	BL_229	SPM_229	OK	18.2515	23.6437	0.373439	2.0121	0.0005	0.00242812	yes
XLOC_001612	XLOC_001612	RSRP1	chr1:25242236-25338254	BL_229	SPM_229	OK	21.3737	20.0451	-0.0925926	-0.41796	0.4666	0.607947	no
XLOC_001613	XLOC_001613	RHCE	chr1:25338333-25420914	BL_229	SPM_229	NOTEST	0.0999327	0.0777315	-0.362457	0	1	1	no
XLOC_001614	XLOC_001614	LOC646471	chr1:25819905-25859458	BL_229	SPM_229	OK	1.61255	1.48792	-0.116043	-0.180304	0.75725	0.843704	no
XLOC_001615	XLOC_001615	AUNIP	chr1:25819905-25859458	BL_229	SPM_229	OK	6.53391	6.46157	-0.0160603	-0.0372819	0.94795	0.970216	no
XLOC_001616	XLOC_001616	PAQR7	chr1:25861483-25871253	BL_229	SPM_229	OK	8.75353	7.12955	-0.296055	-1.53537	0.0075	0.0239452	yes
XLOC_001617	XLOC_001617	STMN1	chr1:25884178-25906877	BL_229	SPM_229	OK	382.158	305.302	-0.323933	-1.99417	0.00065	0.00302558	yes
XLOC_001618	XLOC_001618	PAFAH2	chr1:25959766-25998063	BL_229	SPM_229	OK	5.03369	5.12334	0.0254686	0.126234	0.83015	0.893738	no
XLOC_001619	XLOC_001619	SLC30A2	chr1:26037251-26046118	BL_229	SPM_229	OK	0.655615	0.318924	-1.03964	-2.18803	0.00035	0.00177511	yes
XLOC_001620	XLOC_001620	TRIM63	chr1:26051304-26067634	BL_229	SPM_229	NOTEST	0	0.0498284	inf	0	1	1	no
XLOC_001621	XLOC_001621	C1orf232	chr1:26164160-26168582	BL_229	SPM_229	NOTEST	0	0	0	0	1	1	no
XLOC_001622	XLOC_001622	UBXN11	chr1:26282281-26320523	BL_229	SPM_229	OK	7.03562	8.69573	0.30563	1.33879	0.02045	0.0541965	no
XLOC_001623	XLOC_001623	CRYBG2	chr1:26321858-26354130	BL_229	SPM_229	NOTEST	0.00278535	0	#NAME?	0	1	1	no
XLOC_001624	XLOC_001624	ZNF683	chr1:26361633-26372794	BL_229	SPM_229	NOTEST	0	0	0	0	1	1	no
XLOC_001625	XLOC_001625	DHDDS-AS1	chr1:26432281-26471304	BL_229	SPM_229	OK	0.328047	0.57307	0.804807	0.266206	0.67205	0.78005	no
XLOC_001626	XLOC_001626	LOC101928728	chr1:26691909-26694131	BL_229	SPM_229	OK	0.60999	0.620399	0.0244105	0.0516956	0.90945	0.945723	no
XLOC_001627	XLOC_001627	GPN2	chr1:26876131-26890283	BL_229	SPM_229	OK	15.9406	23.1728	0.539724	3.21666	5e-05	0.000316788	yes
XLOC_001628	XLOC_001628	GPATCH3	chr1:26890487-26900467	BL_229	SPM_229	OK	6.67471	9.43446	0.499234	2.43971	0.0001	0.000590439	yes
XLOC_001629	XLOC_001629	NR0B2	chr1:26911488-26913975	BL_229	SPM_229	NOTEST	0	0.0145465	inf	0	1	1	no
XLOC_001630	XLOC_001630	KDF1	chr1:26949561-26960468	BL_229	SPM_229	NOTEST	0	0	0	0	1	1	no
XLOC_001631	XLOC_001631	TENT5B	chr1:27005019-27012850	BL_229	SPM_229	OK	4.63662	4.45427	-0.0578847	-0.262661	0.65285	0.766098	no
XLOC_001632	XLOC_001632	SLC9A1	chr1:27098808-27155125	BL_229	SPM_229	OK	10.7291	7.4029	-0.53537	-3.04829	5e-05	0.000316788	yes
XLOC_001633	XLOC_001633	MAP3K6	chr1:27355183-27366961	BL_229	SPM_229	OK	8.53933	5.96683	-0.517157	-2.81676	5e-05	0.000316788	yes
XLOC_001634	XLOC_001634	FCN3	chr1:27369109-27374852	BL_229	SPM_229	NOTEST	0.0201999	0.0685297	1.76238	0	1	1	no
XLOC_001635	XLOC_001635	CD164L2	chr1:27379175-27383333	BL_229	SPM_229	NOTEST	0	0	0	0	1	1	no
XLOC_001636	XLOC_001636	WASF2	chr1:27404229-27490167	BL_229	SPM_229	OK	28.9524	35.1674	0.280559	1.71812	0.0023	0.00895967	yes
XLOC_001637	XLOC_001637	AHDC1	chr1:27534244-27604144	BL_229	SPM_229	OK	7.48646	6.13124	-0.288106	-1.66148	0.0045	0.0157532	yes
XLOC_001638	XLOC_001638	FGR	chr1:27612063-27635185	BL_229	SPM_229	NOTEST	0	0.0146721	inf	0	1	1	no
XLOC_001639	XLOC_001639	LINC02574	chr1:27660327-27662722	BL_229	SPM_229	NOTEST	0	0	0	0	1	1	no
XLOC_001640	XLOC_001640	IFI6	chr1:27666063-27672192	BL_229	SPM_229	OK	39.2856	34.006	-0.208208	-1.04618	0.06735	0.141237	no
XLOC_001641	XLOC_001641	RPA2	chr1:27891525-27914797	BL_229	SPM_229	OK	72.049	69.1667	-0.0588995	-0.353988	0.53555	0.668235	no
XLOC_001642	XLOC_001642	EYA3	chr1:27970343-28088637	BL_229	SPM_229	OK	7.7959	8.18101	0.0695629	0.226294	0.6912	0.796006	no
XLOC_001643	XLOC_001643	PTAFR	chr1:28147165-28193936	BL_229	SPM_229	NOTEST	0.087279	0.0288547	-1.59683	0	1	1	no
XLOC_001644	XLOC_001644	DNAJC8	chr1:28200278-28233029	BL_229	SPM_229	OK	60.9527	62.5773	0.0379498	0.227296	0.6939	0.797821	no
XLOC_001645	XLOC_001645	SNHG12,SNORA44,SNORA61	chr1:28553016-28582983	BL_229	SPM_229	OK	48.8278	45.527	-0.100979	-0.429312	0.45275	0.595229	no
XLOC_001646	XLOC_001646	SNORD99	chr1:28553016-28582983	BL_229	SPM_229	NOTEST	0	0	0	0	1	1	no
XLOC_001647	XLOC_001647	SNORA16A	chr1:28553016-28582983	BL_229	SPM_229	NOTEST	0	0	0	0	1	1	no
XLOC_001648	XLOC_001648	TAF12	chr1:28602849-28643067	BL_229	SPM_229	OK	18.4819	18.2466	-0.0184796	-0.0935407	0.87455	0.921817	no
XLOC_001649	XLOC_001649	TMEM200B	chr1:28887090-29123903	BL_229	SPM_229	OK	2.16668	2.90755	0.424319	0.804385	0.16335	0.280422	no
XLOC_001650	XLOC_001650	SRSF4	chr1:29147744-29181900	BL_229	SPM_229	OK	51.0691	48.1838	-0.0839021	-0.507014	0.37075	0.516171	no
XLOC_001651	XLOC_001651	MECR	chr1:29192656-29230934	BL_229	SPM_229	OK	6.79495	7.31449	0.106294	0.502469	0.3705	0.515941	no
XLOC_001652	XLOC_001652	LINC01756	chr1:29329619-29350114	BL_229	SPM_229	NOTEST	0	0	0	0	1	1	no
XLOC_001653	XLOC_001653	LINC01648	chr1:30013951-30037612	BL_229	SPM_229	NOTEST	0	0	0	0	1	1	no
XLOC_001654	XLOC_001654	MATN1	chr1:30711276-30726746	BL_229	SPM_229	NOTEST	0.0716464	0.0864001	0.270139	0	1	1	no
XLOC_001655	XLOC_001655	LAPTM5	chr1:30732468-30757774	BL_229	SPM_229	NOTEST	0.431862	0.442732	0.0358631	0	1	1	no
XLOC_001656	XLOC_001656	MIR4420	chr1:30732468-30757774	BL_229	SPM_229	NOTEST	0	0	0	0	1	1	no
XLOC_001657	XLOC_001657	SDC3	chr1:30869465-30908758	BL_229	SPM_229	OK	27.6884	19.2135	-0.527165	-3.20207	5e-05	0.000316788	yes
XLOC_001658	XLOC_001658	PUM1	chr1:30931505-31065717	BL_229	SPM_229	OK	18.3076	22.6951	0.309937	1.87105	0.00115	0.00497425	yes
XLOC_001659	XLOC_001659	SNORD103B	chr1:30931505-31065717	BL_229	SPM_229	NOTEST	0	0	0	0	1	1	no
XLOC_001660	XLOC_001660	SNORD103B	chr1:30931505-31065717	BL_229	SPM_229	NOTEST	0	0	0	0	1	1	no
XLOC_001661	XLOC_001661	SNORD103C	chr1:30931505-31065717	BL_229	SPM_229	NOTEST	0	0	0	0	1	1	no
XLOC_001662	XLOC_001662	NKAIN1	chr1:31179744-31239887	BL_229	SPM_229	NOTEST	0.0134618	0.0449073	1.73808	0	1	1	no
XLOC_001663	XLOC_001663	SNRNP40	chr1:31259567-31296788	BL_229	SPM_229	OK	40.1418	49.7532	0.309683	1.80097	0.00145	0.00608045	yes
XLOC_001664	XLOC_001664	FABP3	chr1:31365252-31373288	BL_229	SPM_229	OK	0.64956	0.36665	-0.825058	-0.982593	0.0592	0.127717	no
XLOC_001665	XLOC_001665	PEF1	chr1:31629861-31644876	BL_229	SPM_229	OK	43.6664	50.658	0.214265	1.26242	0.02855	0.0712177	no
XLOC_001666	XLOC_001666	COL16A1	chr1:31652263-31704017	BL_229	SPM_229	OK	5.18754	5.2652	0.021437	0.115923	0.84315	0.902545	no
XLOC_001667	XLOC_001667	ADGRB2	chr1:31727104-31764340	BL_229	SPM_229	OK	4.43355	3.12837	-0.503052	-2.60752	5e-05	0.000316788	yes
XLOC_001668	XLOC_001668	MIR4254	chr1:31727104-31764340	BL_229	SPM_229	NOTEST	0	0	0	0	1	1	no
XLOC_001669	XLOC_001669	SPOCD1	chr1:31790421-31816051	BL_229	SPM_229	OK	3.13727	2.81021	-0.158831	-0.658537	0.25485	0.392878	no
XLOC_001670	XLOC_001670	PTP4A2	chr1:31906420-31938368	BL_229	SPM_229	OK	79.4397	57.1694	-0.474619	-2.91979	5e-05	0.000316788	yes
XLOC_001671	XLOC_001671	TMEM234	chr1:32209093-32231604	BL_229	SPM_229	OK	4.55128	4.7101	0.0494855	0.033213	0.95425	0.973893	no
XLOC_001672	XLOC_001672	MTMR9LP	chr1:32231659-32241710	BL_229	SPM_229	NOTEST	0.178738	0.143379	-0.318012	0	1	1	no
XLOC_001673	XLOC_001673	MARCKSL1	chr1:32333838-32336233	BL_229	SPM_229	OK	74.2076	54.3117	-0.450303	-2.5873	5e-05	0.000316788	yes
XLOC_001674	XLOC_001674	FAM229A	chr1:32361269-32362243	BL_229	SPM_229	OK	3.01706	2.31767	-0.38047	-0.805178	0.1842	0.307621	no
XLOC_001675	XLOC_001675	BSDC1	chr1:32364632-32394441	BL_229	SPM_229	OK	10.7054	11.0494	0.0456286	0.248483	0.6637	0.77409	no
XLOC_001676	XLOC_001676	ZBTB8OS	chr1:32620822-32650932	BL_229	SPM_229	OK	16.3861	14.0812	-0.218696	-1.08389	0.053	0.116751	no
XLOC_001677	XLOC_001677	SYNC	chr1:32651207-32702770	BL_229	SPM_229	OK	32.8834	45.4441	0.466733	1.87531	0.0017	0.00696169	yes
XLOC_001678	XLOC_001678	YARS1	chr1:32775238-32858879	BL_229	SPM_229	OK	55.4781	71.3429	0.362852	2.07796	0.00025	0.0013251	yes
XLOC_001679	XLOC_001679	FNDC5	chr1:32862267-32872484	BL_229	SPM_229	NOTEST	0.0810095	0.0558047	-0.537705	0	1	1	no
XLOC_001680	XLOC_001680	TMEM54	chr1:32886490-32901389	BL_229	SPM_229	OK	54.443	43.7255	-0.31627	-1.79683	0.00175	0.00713538	yes
XLOC_001681	XLOC_001681	RNF19B	chr1:32936448-32964809	BL_229	SPM_229	OK	18.2182	26.6318	0.547765	3.16643	5e-05	0.000316788	yes
XLOC_001682	XLOC_001682	AK2	chr1:33007939-33036911	BL_229	SPM_229	OK	53.0614	59.1547	0.15683	0.666941	0.2456	0.381746	no
XLOC_001683	XLOC_001683	TRIM62	chr1:33145398-33182043	BL_229	SPM_229	OK	2.20092	1.81868	-0.275212	-1.15642	0.04315	0.0993482	no
XLOC_001684	XLOC_001684	A3GALT2	chr1:33306765-33321098	BL_229	SPM_229	NOTEST	0.117809	0.114443	-0.0418251	0	1	1	no
XLOC_001685	XLOC_001685	PHC2	chr1:33323622-33375593	BL_229	SPM_229	OK	66.4101	71.7655	0.111888	0.686334	0.2376	0.372388	no
XLOC_001686	XLOC_001686	CSMD2	chr1:33513998-34165842	BL_229	SPM_229	OK	1.00701	0.642915	-0.647383	-2.96248	5e-05	0.000316788	yes
XLOC_001687	XLOC_001687	MIR552	chr1:34669598-34669694	BL_229	SPM_229	NOTEST	0	0	0	0	1	1	no
XLOC_001688	XLOC_001688	SMIM12	chr1:34850361-34859749	BL_229	SPM_229	OK	6.5034	6.98565	0.1032	0.566593	0.32595	0.470291	no
XLOC_001689	XLOC_001689	DLGAP3	chr1:34865435-34929650	BL_229	SPM_229	NOTEST	0.00756958	0.0147479	0.962226	0	1	1	no
XLOC_001690	XLOC_001690	LOC653160	chr1:34975698-34978706	BL_229	SPM_229	OK	0.951331	0.742326	-0.357895	-0.794706	0.1841	0.307496	no
XLOC_001691	XLOC_001691	TMEM35B	chr1:34981525-34985347	BL_229	SPM_229	OK	12.9693	17.0174	0.391911	1.72208	0.0029	0.0108843	yes
XLOC_001692	XLOC_001692	ZMYM6	chr1:34986165-35031945	BL_229	SPM_229	OK	3.31676	3.21751	-0.0438307	-0.214003	0.71465	0.812528	no
XLOC_001693	XLOC_001693	SFPQ	chr1:35176377-35193145	BL_229	SPM_229	OK	264.02	285.786	0.114291	0.665454	0.2509	0.388257	no
XLOC_001694	XLOC_001694	ZMYM4-AS1	chr1:35268708-35422058	BL_229	SPM_229	NOTEST	0	0	0	0	1	1	no
XLOC_001695	XLOC_001695	KIAA0319L	chr1:35433491-35557403	BL_229	SPM_229	OK	15.0639	14.3106	-0.0740123	-0.437132	0.44295	0.585936	no
XLOC_001696	XLOC_001696	PSMB2	chr1:35599540-35641526	BL_229	SPM_229	OK	57.4912	55.3858	-0.0538255	-0.332439	0.566	0.695094	no
XLOC_001697	XLOC_001697	C1orf216	chr1:35713875-35718884	BL_229	SPM_229	OK	14.8777	14.5388	-0.0332399	-0.183901	0.74225	0.832758	no
XLOC_001698	XLOC_001698	CLSPN	chr1:35720212-35769978	BL_229	SPM_229	OK	19.5075	12.9567	-0.590327	-3.36975	5e-05	0.000316788	yes
XLOC_001699	XLOC_001699	COL8A2	chr1:36095238-36125222	BL_229	SPM_229	NOTEST	0.11512	0.0615715	-0.902801	0	1	1	no
XLOC_001700	XLOC_001700	TRAPPC3	chr1:36136568-36156053	BL_229	SPM_229	OK	40.5133	43.8363	0.113732	0.636986	0.26625	0.405746	no
XLOC_001701	XLOC_001701	EVA1B	chr1:36322029-36324154	BL_229	SPM_229	OK	36.753	25.5587	-0.524051	-2.74283	5e-05	0.000316788	yes
XLOC_001702	XLOC_001702	STK40	chr1:36339627-36385924	BL_229	SPM_229	OK	7.28144	7.02185	-0.0523725	-0.280071	0.6235	0.74295	no
XLOC_001703	XLOC_001703	LSM10	chr1:36393435-36397908	BL_229	SPM_229	OK	44.1686	39.5404	-0.159695	-0.857148	0.13905	0.248365	no
XLOC_001704	XLOC_001704	OSCP1	chr1:36417905-36450485	BL_229	SPM_229	OK	2.23569	3.66026	0.711224	1.66313	0.00465	0.0161857	yes
XLOC_001705	XLOC_001705	SNORA63C	chr1:36417905-36450485	BL_229	SPM_229	NOTEST	0	0	0	0	1	1	no
XLOC_001706	XLOC_001706	MRPS15	chr1:36455717-36464384	BL_229	SPM_229	OK	81.2876	84.9597	0.0637439	0.372087	0.5106	0.645732	no
XLOC_001707	XLOC_001707	CSF3R	chr1:36466042-36483314	BL_229	SPM_229	NOTEST	0.0151463	0	#NAME?	0	1	1	no
XLOC_001708	XLOC_001708	GRIK3	chr1:36795526-37034515	BL_229	SPM_229	NOTEST	0.0134125	0	#NAME?	0	1	1	no
XLOC_001709	XLOC_001709	LINC01137	chr1:37454878-37474443	BL_229	SPM_229	OK	3.18048	2.35418	-0.434019	-1.39608	0.0163	0.0451044	yes
XLOC_001710	XLOC_001710	MEAF6	chr1:37489960-37514766	BL_229	SPM_229	OK	10.9137	13.8617	0.344965	1.99998	0.0006	0.00283165	yes
XLOC_001711	XLOC_001711	MIR5581	chr1:37489960-37514766	BL_229	SPM_229	NOTEST	0	0	0	0	1	1	no
XLOC_001712	XLOC_001712	SNIP1	chr1:37534448-37554293	BL_229	SPM_229	OK	6.15738	7.23294	0.232264	1.23353	0.03305	0.0802174	no
XLOC_001713	XLOC_001713	GNL2	chr1:37556939-37595985	BL_229	SPM_229	OK	45.8971	57.9592	0.336637	2.02918	0.0006	0.00283165	yes
XLOC_001714	XLOC_001714	RSPO1	chr1:37611349-37634892	BL_229	SPM_229	NOTEST	0.00813085	0.00830664	0.0308603	0	1	1	no
XLOC_001715	XLOC_001715	C1orf109	chr1:37681569-37692242	BL_229	SPM_229	OK	17.3367	21.9519	0.340512	1.9008	0.0011	0.00479359	yes
XLOC_001716	XLOC_001716	EPHA10	chr1:37715975-37765152	BL_229	SPM_229	NOTEST	0	0	0	0	1	1	no
XLOC_001717	XLOC_001717	YRDC	chr1:37802944-37809454	BL_229	SPM_229	OK	52.9257	65.8163	0.314476	1.51745	0.0081	0.0254162	yes
XLOC_001718	XLOC_001718	MTF1	chr1:37809574-37859592	BL_229	SPM_229	OK	4.4647	6.27313	0.490623	2.76505	5e-05	0.000316788	yes
XLOC_001719	XLOC_001719	INPP5B	chr1:37860696-37947057	BL_229	SPM_229	OK	7.98718	7.135	-0.162773	-0.876497	0.11945	0.221577	no
XLOC_001720	XLOC_001720	SF3A3	chr1:37956979-37990022	BL_229	SPM_229	OK	68.5928	76.6863	0.160912	0.988832	0.08605	0.171455	no
XLOC_001721	XLOC_001721	FHL3	chr1:37996769-38005514	BL_229	SPM_229	OK	16.6504	25.192	0.59741	3.24936	5e-05	0.000316788	yes
XLOC_001722	XLOC_001722	POU3F1	chr1:38043828-38046793	BL_229	SPM_229	NOTEST	0.0587865	0.00881939	-2.73673	0	1	1	no
XLOC_001723	XLOC_001723	LINC01343	chr1:38209033-38214767	BL_229	SPM_229	NOTEST	0	0	0	0	1	1	no
XLOC_001724	XLOC_001724	RRAGC	chr1:38838199-38859772	BL_229	SPM_229	OK	18.4845	30.0732	0.70216	4.0505	5e-05	0.000316788	yes
XLOC_001725	XLOC_001725	GJA9,MYCBP	chr1:38862489-38881626	BL_229	SPM_229	OK	18.5497	14.8147	-0.32436	-1.77332	0.00185	0.00747087	yes
XLOC_001726	XLOC_001726	RHBDL2	chr1:38885806-38941830	BL_229	SPM_229	OK	2.20883	1.65428	-0.41708	-1.24386	0.03015	0.0745097	no
XLOC_001727	XLOC_001727	PPIEL	chr1:39491635-39559698	BL_229	SPM_229	NOTEST	0.191023	0.108792	-0.812175	0	1	1	no
XLOC_001728	XLOC_001728	PABPC4	chr1:39560815-39576790	BL_229	SPM_229	OK	94.4619	84.8832	-0.154254	-0.953528	0.09625	0.186935	no
XLOC_001729	XLOC_001729	SNORA55	chr1:39560815-39576790	BL_229	SPM_229	NOTEST	0	0	0	0	1	1	no
XLOC_001730	XLOC_001730	HEYL	chr1:39623434-39639643	BL_229	SPM_229	NOTEST	0	0	0	0	1	1	no
XLOC_001731	XLOC_001731	NT5C1A	chr1:39659120-39672038	BL_229	SPM_229	NOTEST	0.116463	0	#NAME?	0	1	1	no
XLOC_001732	XLOC_001732	HPCAL4	chr1:39678647-39691485	BL_229	SPM_229	NOTEST	0.0627613	0.0421931	-0.572868	0	1	1	no
XLOC_001733	XLOC_001733	BMP8B	chr1:39738844-39788865	BL_229	SPM_229	OK	14.8952	12.0641	-0.304126	-1.22277	0.0341	0.0821302	no
XLOC_001734	XLOC_001734	OXCT2	chr1:39738844-39788865	BL_229	SPM_229	OK	1.30161	1.43066	0.13638	0.103619	0.862	0.915215	no
XLOC_001735	XLOC_001735	TRIT1	chr1:39838109-39883511	BL_229	SPM_229	OK	6.68678	10.0513	0.588	2.66166	5e-05	0.000316788	yes
XLOC_001736	XLOC_001736	MYCL	chr1:39895427-39901917	BL_229	SPM_229	NOTEST	0.167152	0.13217	-0.338765	0	1	1	no
XLOC_001737	XLOC_001737	PPT1	chr1:40040064-40097470	BL_229	SPM_229	OK	94.7866	73.3604	-0.369682	-1.27676	0.02645	0.0668798	no
XLOC_001738	XLOC_001738	COL9A2	chr1:40300488-40317286	BL_229	SPM_229	OK	3.59168	3.25399	-0.142449	-0.623378	0.28195	0.423392	no
XLOC_001739	XLOC_001739	RIMS3	chr1:40620679-40665682	BL_229	SPM_229	NOTEST	0.0919559	0.0836528	-0.136528	0	1	1	no
XLOC_001740	XLOC_001740	NFYC-AS1	chr1:40689079-40771606	BL_229	SPM_229	OK	1.63461	1.4822	-0.141211	-0.222333	0.70295	0.803709	no
XLOC_001741	XLOC_001741	CITED4	chr1:40861053-40862363	BL_229	SPM_229	OK	32.1275	23.9378	-0.424516	-2.37613	5e-05	0.000316788	yes
XLOC_001742	XLOC_001742	SLFNL1	chr1:41014589-41242306	BL_229	SPM_229	OK	0.679576	0.464219	-0.549828	-0.3902	0.48435	0.624026	no
XLOC_001743	XLOC_001743	SCMH1	chr1:41014589-41242306	BL_229	SPM_229	OK	16.2966	14.0513	-0.213876	-1.19252	0.0357	0.085112	no
XLOC_001744	XLOC_001744	FOXO6-AS1	chr1:41361433-41383590	BL_229	SPM_229	NOTEST	0	0	0	0	1	1	no
XLOC_001745	XLOC_001745	EDN2	chr1:41478774-41484683	BL_229	SPM_229	NOTEST	0.0150286	0	#NAME?	0	1	1	no
XLOC_001746	XLOC_001746	HIVEP3	chr1:41506364-42035934	BL_229	SPM_229	OK	15.4775	13.9466	-0.150252	-0.547278	0.3401	0.484025	no
XLOC_001747	XLOC_001747	GUCA2A	chr1:42162689-42164745	BL_229	SPM_229	NOTEST	0	0.0424225	inf	0	1	1	no
XLOC_001748	XLOC_001748	FOXJ3	chr1:42176538-42335880	BL_229	SPM_229	OK	21.3242	22.4558	0.074597	0.449673	0.4341	0.577038	no
XLOC_001749	XLOC_001749	ZMYND12	chr1:42430329-42657190	BL_229	SPM_229	NOTEST	0.0528146	0.104969	0.990954	0	1	1	no
XLOC_001750	XLOC_001750	CLDN19	chr1:42733092-42740254	BL_229	SPM_229	NOTEST	0	0	0	0	1	1	no
XLOC_001751	XLOC_001751	P3H1	chr1:42746334-42767084	BL_229	SPM_229	OK	66.1033	45.3553	-0.54345	-3.29905	5e-05	0.000316788	yes
XLOC_001752	XLOC_001752	TMEM269-DT	chr1:42767248-42784895	BL_229	SPM_229	NOTEST	0	0.0888999	inf	0	1	1	no
XLOC_001753	XLOC_001753	SVBP	chr1:42807051-42844991	BL_229	SPM_229	OK	8.89419	8.5353	-0.0594224	-0.172137	0.7644	0.848193	no
XLOC_001754	XLOC_001754	SLC2A1	chr1:42925374-42958868	BL_229	SPM_229	OK	74.6069	59.0279	-0.337913	-2.07834	0.0003	0.00155507	yes
XLOC_001755	XLOC_001755	EBNA1BP2	chr1:43164173-43254358	BL_229	SPM_229	OK	159.35	160.479	0.0101891	0.0622716	0.9127	0.947732	no
XLOC_001756	XLOC_001756	MIR6733	chr1:43164173-43254358	BL_229	SPM_229	NOTEST	0	0	0	0	1	1	no
XLOC_001757	XLOC_001757	C1orf210	chr1:43281879-43285581	BL_229	SPM_229	NOTEST	0	0	0	0	1	1	no
XLOC_001758	XLOC_001758	ELOVL1	chr1:43363396-43368074	BL_229	SPM_229	OK	94.4045	91.7862	-0.0405791	-0.24494	0.67405	0.781333	no
XLOC_001759	XLOC_001759	MIR6734	chr1:43363396-43368074	BL_229	SPM_229	NOTEST	0	0	0	0	1	1	no
XLOC_001760	XLOC_001760	MED8	chr1:43383916-43389800	BL_229	SPM_229	OK	25.4228	32.6903	0.362736	2.06295	0.0004	0.00200049	yes
XLOC_001761	XLOC_001761	SZT2-AS1	chr1:43389898-43454247	BL_229	SPM_229	OK	0.668282	1.26452	0.920056	0.349129	0.62925	0.748112	no
XLOC_001762	XLOC_001762	HYI	chr1:43389898-43454247	BL_229	SPM_229	OK	22.7405	19.8897	-0.193238	-0.562721	0.3295	0.473736	no
XLOC_001763	XLOC_001763	KDM4A-AS1	chr1:43650148-43707341	BL_229	SPM_229	OK	2.11574	1.62128	-0.38403	-0.455203	0.43125	0.574061	no
XLOC_001764	XLOC_001764	LOC101929592	chr1:43707496-43931165	BL_229	SPM_229	NOTEST	0	0	0	0	1	1	no
XLOC_001765	XLOC_001765	SLC6A9	chr1:43991595-44031462	BL_229	SPM_229	OK	6.10499	4.03714	-0.596656	-2.74143	5e-05	0.000316788	yes
XLOC_001766	XLOC_001766	KLF18	chr1:44137820-44141631	BL_229	SPM_229	NOTEST	0	0.00596134	inf	0	1	1	no
XLOC_001767	XLOC_001767	ERI3	chr1:44221069-44355279	BL_229	SPM_229	OK	51.9087	47.8603	-0.117148	-0.653056	0.25955	0.398315	no
XLOC_001768	XLOC_001768	ERI3-IT1	chr1:44221069-44355279	BL_229	SPM_229	NOTEST	0.201975	0.1614	-0.323537	0	1	1	no
XLOC_001769	XLOC_001769	SNORA110	chr1:44221069-44355279	BL_229	SPM_229	NOTEST	0	0	0	0	1	1	no
XLOC_001770	XLOC_001770	TMEM53	chr1:44653246-44674608	BL_229	SPM_229	OK	0.85811	0.900732	0.069935	0.167572	0.76	0.845514	no
XLOC_001771	XLOC_001771	SNORD145	chr1:44653246-44674608	BL_229	SPM_229	NOTEST	0	0	0	0	1	1	no
XLOC_001772	XLOC_001772	RNU5F-1	chr1:44674713-44725591	BL_229	SPM_229	NOTEST	0	0	0	0	1	1	no
XLOC_001773	XLOC_001773	RNU5D-1	chr1:44731068-44731168	BL_229	SPM_229	NOTEST	0	0	0	0	1	1	no
XLOC_001774	XLOC_001774	BEST4	chr1:44783584-44788170	BL_229	SPM_229	NOTEST	0.0494458	0.0723223	0.548591	0	1	1	no
XLOC_001775	XLOC_001775	TCTEX1D4	chr1:44800376-44807285	BL_229	SPM_229	NOTEST	0.189929	0.247761	0.383485	0	1	1	no
XLOC_001776	XLOC_001776	PTCH2	chr1:44819843-44843253	BL_229	SPM_229	NOTEST	0.0418398	0.0458983	0.133564	0	1	1	no
XLOC_001777	XLOC_001777	EIF2B3	chr1:44850521-44986722	BL_229	SPM_229	OK	22.6959	24.9526	0.136754	0.74315	0.1913	0.316667	no
XLOC_001778	XLOC_001778	HECTD3	chr1:45002547-45011324	BL_229	SPM_229	OK	11.0287	9.32692	-0.24179	-1.34555	0.01985	0.0529391	no
XLOC_001779	XLOC_001779	ZSWIM5	chr1:45016398-45206605	BL_229	SPM_229	OK	1.31836	1.4646	0.151756	0.635036	0.2649	0.404243	no
XLOC_001780	XLOC_001780	MUTYH	chr1:45329241-45491163	BL_229	SPM_229	OK	6.94133	7.86932	0.181027	0.464567	0.41345	0.557221	no
XLOC_001781	XLOC_001781	TESK2	chr1:45329241-45491163	BL_229	SPM_229	OK	0.852306	0.564379	-0.594708	-0.589686	0.29145	0.433558	no
XLOC_001782	XLOC_001782	CCDC163	chr1:45493865-45500073	BL_229	SPM_229	NOTEST	0.0406519	0.0501105	0.301788	0	1	1	no
XLOC_001783	XLOC_001783	PRDX1	chr1:45500299-45522890	BL_229	SPM_229	OK	489.672	430.171	-0.186906	-1.14852	0.0452	0.102906	no
XLOC_001784	XLOC_001784	CCDC17	chr1:45620043-45624054	BL_229	SPM_229	NOTEST	0.144642	0.0732821	-0.980953	0	1	1	no
XLOC_001785	XLOC_001785	GPBP1L1	chr1:45627303-45686533	BL_229	SPM_229	OK	17.6705	11.137	-0.665981	-3.78039	5e-05	0.000316788	yes
XLOC_001786	XLOC_001786	RPS15AP10	chr1:45627303-45686533	BL_229	SPM_229	NOTEST	0.248777	0.178368	-0.479993	0	1	1	no
XLOC_001787	XLOC_001787	IPP	chr1:45688180-45750813	BL_229	SPM_229	OK	5.65897	5.59195	-0.0171872	-0.0499087	0.9308	0.960572	no
XLOC_001788	XLOC_001788	LOC110117498-PIK3R3,P3R3URF,PIK3R3	chr1:46040139-46185962	BL_229	SPM_229	OK	5.12583	4.48027	-0.194201	-0.966384	0.07895	0.159993	no
XLOC_001789	XLOC_001789	POMGNT1	chr1:46188680-46221256	BL_229	SPM_229	OK	35.951	31.0999	-0.209118	-1.2511	0.0295	0.0731993	no
XLOC_001790	XLOC_001790	LRRC41	chr1:46247687-46303366	BL_229	SPM_229	OK	35.2474	45.8219	0.378522	2.01099	0.001	0.00441923	yes
XLOC_001791	XLOC_001791	LINC01398	chr1:46446672-46449704	BL_229	SPM_229	NOTEST	0	0	0	0	1	1	no
XLOC_001792	XLOC_001792	TMEM275	chr1:46532165-46535515	BL_229	SPM_229	NOTEST	0	0	0	0	1	1	no
XLOC_001793	XLOC_001793	KNCN	chr1:46538695-46604268	BL_229	SPM_229	NOTEST	0	0	0	0	1	1	no
XLOC_001794	XLOC_001794	MKNK1	chr1:46538695-46604268	BL_229	SPM_229	OK	8.8376	7.97062	-0.148962	-0.756193	0.18495	0.308619	no
XLOC_001795	XLOC_001795	MOB3C	chr1:46607714-46616891	BL_229	SPM_229	OK	8.86365	12.8248	0.532967	2.86638	5e-05	0.000316788	yes
XLOC_001796	XLOC_001796	ATPAF1	chr1:46635038-46668427	BL_229	SPM_229	OK	23.7805	24.5235	0.0443885	0.248861	0.66625	0.775748	no
XLOC_001797	XLOC_001797	EFCAB14	chr1:46674035-46719114	BL_229	SPM_229	OK	19.9523	14.8146	-0.429537	-2.57316	5e-05	0.000316788	yes
XLOC_001798	XLOC_001798	CYP4Z2P	chr1:46843094-46900475	BL_229	SPM_229	NOTEST	0	0	0	0	1	1	no
XLOC_001799	XLOC_001799	CYP4A11	chr1:46929187-46941476	BL_229	SPM_229	NOTEST	0	0	0	0	1	1	no
XLOC_001800	XLOC_001800	PDZK1IP1	chr1:47183581-47190036	BL_229	SPM_229	NOTEST	0	0	0	0	1	1	no
XLOC_001801	XLOC_001801	TAL1	chr1:47216289-47232335	BL_229	SPM_229	NOTEST	0	0	0	0	1	1	no
XLOC_001802	XLOC_001802	STIL	chr1:47250138-47314147	BL_229	SPM_229	OK	20.378	17.1289	-0.250577	-1.50739	0.0091	0.0280007	yes
XLOC_001803	XLOC_001803	LINC01389	chr1:47380795-47437317	BL_229	SPM_229	OK	3.40619	2.43508	-0.484193	-0.762897	0.18905	0.313877	no
XLOC_001804	XLOC_001804	FOXD2-AS1	chr1:47380795-47437317	BL_229	SPM_229	OK	3.18896	2.62155	-0.282669	-0.951513	0.0983	0.189891	no
XLOC_001805	XLOC_001805	TRABD2B	chr1:47760527-47997385	BL_229	SPM_229	OK	2.00919	1.37591	-0.546227	-2.57879	5e-05	0.000316788	yes
XLOC_001806	XLOC_001806	SKINT1L	chr1:48101714-48182428	BL_229	SPM_229	NOTEST	0	0	0	0	1	1	no
XLOC_001807	XLOC_001807	SPATA6	chr1:48295371-48472208	BL_229	SPM_229	OK	2.00843	1.98435	-0.0173977	-0.0733931	0.8994	0.938304	no
XLOC_001808	XLOC_001808	AGBL4	chr1:48532853-50023954	BL_229	SPM_229	NOTEST	0	0	0	0	1	1	no
XLOC_001809	XLOC_001809	BEND5	chr1:48532853-50023954	BL_229	SPM_229	OK	1.10129	0.73239	-0.588511	-1.16402	0.0246	0.0631686	no
XLOC_001810	XLOC_001810	AGBL4-IT1	chr1:48532853-50023954	BL_229	SPM_229	NOTEST	0	0	0	0	1	1	no
XLOC_001811	XLOC_001811	DMRTA2	chr1:50417549-50423443	BL_229	SPM_229	NOTEST	0	0	0	0	1	1	no
XLOC_001812	XLOC_001812	FAF1	chr1:50437027-50960267	BL_229	SPM_229	NOTEST	0.00757541	0	#NAME?	0	1	1	no
XLOC_001813	XLOC_001813	LINC01562	chr1:51195094-51235096	BL_229	SPM_229	NOTEST	0.00809446	0	#NAME?	0	1	1	no
XLOC_001814	XLOC_001814	TTC39A	chr1:51287257-51345116	BL_229	SPM_229	NOTEST	0.0124268	0.0122135	-0.0249719	0	1	1	no
XLOC_001815	XLOC_001815	EPS15	chr1:51354262-51519266	BL_229	SPM_229	OK	13.2519	12.3945	-0.0964907	-0.565884	0.3212	0.465635	no
XLOC_001816	XLOC_001816	CALR4P	chr1:51561865-51583731	BL_229	SPM_229	NOTEST	0	0	0	0	1	1	no
XLOC_001817	XLOC_001817	NRDC	chr1:51617091-51878937	BL_229	SPM_229	OK	49.7336	47.3254	-0.0716055	-0.37454	0.50855	0.643809	no
XLOC_001818	XLOC_001818	RAB3B	chr1:51907955-51990700	BL_229	SPM_229	OK	2.036	1.75351	-0.215486	-1.13122	0.04975	0.11085	no
XLOC_001819	XLOC_001819	KTI12,TXNDC12	chr1:52020131-52056171	BL_229	SPM_229	OK	94.6038	82.5325	-0.196934	-1.18079	0.04115	0.0956075	no
XLOC_001820	XLOC_001820	CC2D1B	chr1:52350592-52366205	BL_229	SPM_229	OK	12.3411	12.4974	0.0181608	0.106525	0.85415	0.910676	no
XLOC_001821	XLOC_001821	ORC1	chr1:52372828-52404471	BL_229	SPM_229	OK	20.305	13.5909	-0.579199	-3.32325	5e-05	0.000316788	yes
XLOC_001822	XLOC_001822	TUT4	chr1:52423275-52553092	BL_229	SPM_229	OK	8.20083	8.83208	0.106983	0.616265	0.28905	0.430827	no
XLOC_001823	XLOC_001823	COA7	chr1:52684448-52698347	BL_229	SPM_229	OK	17.3309	28.2406	0.704424	4.19025	5e-05	0.000316788	yes
XLOC_001824	XLOC_001824	ECHDC2	chr1:52895909-52921774	BL_229	SPM_229	NOTEST	0.100253	0	#NAME?	0	1	1	no
XLOC_001825	XLOC_001825	SLC1A7	chr1:53087182-53142638	BL_229	SPM_229	NOTEST	0	0	0	0	1	1	no
XLOC_001826	XLOC_001826	CZIB	chr1:53196823-53220639	BL_229	SPM_229	OK	29.8282	34.8855	0.225952	0.812034	0.15465	0.269228	no
XLOC_001827	XLOC_001827	MAGOH	chr1:53226899-53238518	BL_229	SPM_229	OK	68.3733	63.0183	-0.117662	-0.61446	0.284	0.425582	no
XLOC_001828	XLOC_001828	LRP8	chr1:53238609-53328070	BL_229	SPM_229	OK	29.4235	22.1804	-0.40768	-2.46808	5e-05	0.000316788	yes
XLOC_001829	XLOC_001829	SLC25A3P1	chr1:53438369-53440020	BL_229	SPM_229	NOTEST	0	0	0	0	1	1	no
XLOC_001830	XLOC_001830	GLIS1	chr1:53506232-53739164	BL_229	SPM_229	OK	2.09288	2.4469	0.225466	0.912376	0.1206	0.222932	no
XLOC_001831	XLOC_001831	NDC1	chr1:53765480-53838296	BL_229	SPM_229	OK	38.639	30.9215	-0.321447	-1.97179	0.0004	0.00200049	yes
XLOC_001832	XLOC_001832	YIPF1	chr1:53851732-53889797	BL_229	SPM_229	OK	8.55462	10.9835	0.360557	1.68434	0.0036	0.0130626	yes
XLOC_001833	XLOC_001833	HSPB11	chr1:53921560-53946308	BL_229	SPM_229	OK	86.5111	73.0605	-0.243794	-1.23168	0.03345	0.0809793	no
XLOC_001834	XLOC_001834	LDLRAD1	chr1:54007297-54018186	BL_229	SPM_229	NOTEST	0	0	0	0	1	1	no
XLOC_001835	XLOC_001835	TMEM59	chr1:54026680-54053573	BL_229	SPM_229	OK	47.2185	40.74	-0.212907	-0.663674	0.24775	0.384453	no
XLOC_001836	XLOC_001836	CDCP2	chr1:54132719-54153181	BL_229	SPM_229	NOTEST	0	0	0	0	1	1	no
XLOC_001837	XLOC_001837	CYB5RL	chr1:54169657-54200101	BL_229	SPM_229	OK	5.12596	4.60322	-0.155179	-0.398534	0.47645	0.616772	no
XLOC_001838	XLOC_001838	SSBP3	chr1:54200166-54406394	BL_229	SPM_229	OK	8.50253	4.71898	-0.849416	-1.60227	0.008	0.0251864	yes
XLOC_001839	XLOC_001839	FAM151A	chr1:54548227-54639192	BL_229	SPM_229	NOTEST	0.456194	0.532482	0.223085	0	1	1	no
XLOC_001840	XLOC_001840	PARS2	chr1:54756897-54764523	BL_229	SPM_229	OK	3.06628	4.12482	0.427842	1.77535	0.0023	0.00895967	yes
XLOC_001841	XLOC_001841	TTC22	chr1:54779712-54801323	BL_229	SPM_229	NOTEST	0	0	0	0	1	1	no
XLOC_001842	XLOC_001842	DHCR24	chr1:54849626-54887195	BL_229	SPM_229	OK	161.625	144.99	-0.156696	-0.959809	0.0944	0.184044	no
XLOC_001843	XLOC_001843	USP24	chr1:55066358-55215364	BL_229	SPM_229	OK	11.6921	13.5331	0.210967	1.28186	0.0256	0.0651888	no
XLOC_001844	XLOC_001844	LINC01753	chr1:55915608-55944963	BL_229	SPM_229	NOTEST	0	0	0	0	1	1	no
XLOC_001845	XLOC_001845	PLPP3	chr1:56494760-56579563	BL_229	SPM_229	OK	5.42838	7.94481	0.549492	2.77391	5e-05	0.000316788	yes
XLOC_001846	XLOC_001846	LOC101929935	chr1:56627790-56715335	BL_229	SPM_229	NOTEST	0	0	0	0	1	1	no
XLOC_001847	XLOC_001847	FYB2	chr1:56718790-56819404	BL_229	SPM_229	NOTEST	0.0112649	0	#NAME?	0	1	1	no
XLOC_001848	XLOC_001848	C8B	chr1:56929206-56966140	BL_229	SPM_229	NOTEST	0	0	0	0	1	1	no
XLOC_001849	XLOC_001849	DAB1	chr1:56994777-58250547	BL_229	SPM_229	OK	0.985519	0.645878	-0.609621	-1.44768	0.0065	0.0213432	yes
XLOC_001850	XLOC_001850	OMA1	chr1:58480718-58546726	BL_229	SPM_229	OK	5.04467	6.29997	0.320584	1.33245	0.02255	0.0587935	no
XLOC_001851	XLOC_001851	TACSTD2	chr1:58575432-58577252	BL_229	SPM_229	NOTEST	0	0.0114984	inf	0	1	1	no
XLOC_001852	XLOC_001852	MYSM1	chr1:58654743-58700062	BL_229	SPM_229	OK	19.1427	19.4771	0.024979	0.153995	0.79165	0.866223	no
XLOC_001853	XLOC_001853	JUN	chr1:58780790-58784047	BL_229	SPM_229	OK	94.8658	88.9345	-0.0931459	-0.578962	0.31265	0.456833	no
XLOC_001854	XLOC_001854	HSD52	chr1:59131935-59146807	BL_229	SPM_229	NOTEST	0	0	0	0	1	1	no
XLOC_001855	XLOC_001855	MIR4711	chr1:59296812-59762727	BL_229	SPM_229	NOTEST	0	0	0	0	1	1	no
XLOC_001856	XLOC_001856	CYP2J2	chr1:59893307-59926798	BL_229	SPM_229	OK	3.37419	4.31579	0.35508	1.40487	0.01345	0.0385077	yes
XLOC_001857	XLOC_001857	C1orf87	chr1:59990393-60073770	BL_229	SPM_229	NOTEST	0	0	0	0	1	1	no
XLOC_001858	XLOC_001858	LINC01748	chr1:60515715-60622685	BL_229	SPM_229	NOTEST	0	0	0	0	1	1	no
XLOC_001859	XLOC_001859	LOC101926964	chr1:60659630-60825584	BL_229	SPM_229	NOTEST	0.0185529	0.0175216	-0.0825044	0	1	1	no
XLOC_001860	XLOC_001860	NFIA-AS2	chr1:60940243-60970776	BL_229	SPM_229	OK	0.835018	0.645159	-0.372153	-0.539149	0.34985	0.49502	no
XLOC_001861	XLOC_001861	NFIA-AS1	chr1:61077226-61462788	BL_229	SPM_229	NOTEST	0	0	0	0	1	1	no
XLOC_001862	XLOC_001862	TM2D1	chr1:61681045-61725423	BL_229	SPM_229	OK	22.2989	24.7916	0.152882	0.738313	0.194	0.31945	no
XLOC_001863	XLOC_001863	MIR3116-2	chr1:61742479-62163949	BL_229	SPM_229	NOTEST	0	0	0	0	1	1	no
XLOC_001864	XLOC_001864	KANK4	chr1:62236164-62319434	BL_229	SPM_229	NOTEST	0	0	0	0	1	1	no
XLOC_001865	XLOC_001865	DOCK7	chr1:62454725-62688386	BL_229	SPM_229	OK	19.4618	19.7804	0.0234266	0.138664	0.80825	0.876868	no
XLOC_001866	XLOC_001866	LINC01739	chr1:63000496-63012471	BL_229	SPM_229	NOTEST	0.179231	0.563041	1.65142	0	1	1	no
XLOC_001867	XLOC_001867	LINC00466	chr1:63159082-63317257	BL_229	SPM_229	NOTEST	0	0	0	0	1	1	no
XLOC_001868	XLOC_001868	FOXD3-AS1	chr1:63320883-63325128	BL_229	SPM_229	OK	1.26782	1.3644	0.105918	0.10177	0.8421	0.901602	no
XLOC_001869	XLOC_001869	MIR6068	chr1:63326924-63326984	BL_229	SPM_229	NOTEST	0	0	0	0	1	1	no
XLOC_001870	XLOC_001870	ITGB3BP	chr1:63440769-63523273	BL_229	SPM_229	OK	23.8539	26.2755	0.139492	0.702919	0.21475	0.345158	no
XLOC_001871	XLOC_001871	ROR1-AS1	chr1:63774016-64181496	BL_229	SPM_229	NOTEST	0	0.0746611	inf	0	1	1	no
XLOC_001872	XLOC_001872	JAK1	chr1:64744972-65067746	BL_229	SPM_229	OK	27.0859	25.2887	-0.0990482	-0.543223	0.34705	0.491926	no
XLOC_001873	XLOC_001873	LINC01359	chr1:64744972-65067746	BL_229	SPM_229	NOTEST	0	0	0	0	1	1	no
XLOC_001874	XLOC_001874	MIR3671	chr1:64744972-65067746	BL_229	SPM_229	NOTEST	0	0	0	0	1	1	no
XLOC_001875	XLOC_001875	MIR101-1	chr1:64744972-65067746	BL_229	SPM_229	NOTEST	0	0	0	0	1	1	no
XLOC_001876	XLOC_001876	PDE4B-AS1	chr1:65792509-66374579	BL_229	SPM_229	NOTEST	0	0	0	0	1	1	no
XLOC_001877	XLOC_001877	INSL5	chr1:66797740-66801259	BL_229	SPM_229	NOTEST	0	0	0	0	1	1	no
XLOC_001878	XLOC_001878	WDR78	chr1:66812885-66924856	BL_229	SPM_229	NOTEST	0.100335	0.134118	0.418685	0	1	1	no
XLOC_001879	XLOC_001879	SLC35D1	chr1:66999349-67054148	BL_229	SPM_229	OK	8.675	6.14886	-0.496545	-2.79389	5e-05	0.000316788	yes
XLOC_001880	XLOC_001880	C1orf141	chr1:67092165-67134970	BL_229	SPM_229	NOTEST	0	0	0	0	1	1	no
XLOC_001881	XLOC_001881	SERBP1	chr1:67407809-67430402	BL_229	SPM_229	OK	122.386	100.469	-0.284689	-1.75984	0.0026	0.00991356	yes
XLOC_001882	XLOC_001882	GNG12	chr1:67701474-68232546	BL_229	SPM_229	OK	117.341	115.848	-0.0184644	-0.105527	0.85565	0.91164	no
XLOC_001883	XLOC_001883	DIRAS3	chr1:67701474-68232546	BL_229	SPM_229	NOTEST	0.180416	0.125899	-0.51906	0	1	1	no
XLOC_001884	XLOC_001884	WLS	chr1:67701474-68232546	BL_229	SPM_229	OK	31.5434	31.8141	0.0123262	0.0277824	0.96245	0.978535	no
XLOC_001885	XLOC_001885	MIR1262	chr1:67701474-68232546	BL_229	SPM_229	NOTEST	0	0	0	0	1	1	no
XLOC_001886	XLOC_001886	RPE65	chr1:68428821-68449954	BL_229	SPM_229	NOTEST	0	0	0	0	1	1	no
XLOC_001887	XLOC_001887	DEPDC1	chr1:68474151-68538627	BL_229	SPM_229	OK	19.7928	19.8737	0.00588246	0.0348212	0.9518	0.972884	no
XLOC_001888	XLOC_001888	LRRC40	chr1:70144804-70205579	BL_229	SPM_229	OK	15.4889	19.8055	0.354668	2.00775	0.0008	0.00363658	yes
XLOC_001889	XLOC_001889	ANKRD13C	chr1:70258998-70354722	BL_229	SPM_229	OK	12.5713	14.2574	0.181581	1.06913	0.06265	0.133534	no
XLOC_001890	XLOC_001890	PTGER3	chr1:70852357-71081035	BL_229	SPM_229	NOTEST	0.226616	0.432766	0.933338	0	1	1	no
XLOC_001891	XLOC_001891	ZRANB2	chr1:70852357-71081035	BL_229	SPM_229	OK	40.1775	51.6246	0.361673	2.15547	0.00025	0.0013251	yes
XLOC_001892	XLOC_001892	MIR186	chr1:70852357-71081035	BL_229	SPM_229	NOTEST	0	0	0	0	1	1	no
XLOC_001893	XLOC_001893	NEGR1	chr1:71395942-72282539	BL_229	SPM_229	OK	4.85933	4.11634	-0.239397	-1.38455	0.0173	0.047336	yes
XLOC_001894	XLOC_001894	NEGR1-IT1	chr1:71395942-72282539	BL_229	SPM_229	NOTEST	0	0	0	0	1	1	no
XLOC_001895	XLOC_001895	LRRIQ3	chr1:74026017-74198176	BL_229	SPM_229	OK	0.589377	0.504917	-0.223142	-0.421643	0.46065	0.602184	no
XLOC_001896	XLOC_001896	LRRC53	chr1:74198211-74544432	BL_229	SPM_229	NOTEST	0	0	0	0	1	1	no
XLOC_001897	XLOC_001897	ERICH3	chr1:74568122-74673792	BL_229	SPM_229	NOTEST	0.0245179	0.0134916	-0.861772	0	1	1	no
XLOC_001898	XLOC_001898	CRYZ	chr1:74705487-74766676	BL_229	SPM_229	OK	36.2707	32.012	-0.180194	-0.704413	0.2299	0.363865	no
XLOC_001899	XLOC_001899	SLC44A5	chr1:75202128-75616163	BL_229	SPM_229	OK	1.89046	1.95212	0.0463057	0.181931	0.75265	0.840417	no
XLOC_001900	XLOC_001900	DLSTP1	chr1:75724346-75763678	BL_229	SPM_229	OK	0.679202	0.766397	0.17425	0.18243	0.75445	0.841791	no
XLOC_001901	XLOC_001901	ASB17	chr1:75918872-75932404	BL_229	SPM_229	NOTEST	0	0	0	0	1	1	no
XLOC_001902	XLOC_001902	LINC02567	chr1:76758123-76779267	BL_229	SPM_229	NOTEST	0	0	0	0	1	1	no
XLOC_001903	XLOC_001903	PIGK	chr1:77088989-77219430	BL_229	SPM_229	OK	28.3122	23.6089	-0.262096	-1.58604	0.0057	0.0191851	yes
XLOC_001904	XLOC_001904	ZZZ3	chr1:77562415-77683427	BL_229	SPM_229	OK	14.6593	17.5334	0.258285	1.53478	0.0077	0.0244053	yes
XLOC_001905	XLOC_001905	USP33	chr1:77695988-77759879	BL_229	SPM_229	OK	22.1253	22.1002	-0.00164091	-0.00962482	0.98755	0.99153	no
XLOC_001906	XLOC_001906	NEXN-AS1	chr1:77881347-77943893	BL_229	SPM_229	NOTEST	0.299986	0.495155	0.722983	0	1	1	no
XLOC_001907	XLOC_001907	FUBP1	chr1:77944054-78017964	BL_229	SPM_229	OK	73.1391	81.4863	0.155913	0.896735	0.11625	0.216759	no
XLOC_001908	XLOC_001908	ADGRL4	chr1:78889763-79006730	BL_229	SPM_229	NOTEST	0.0138977	0	#NAME?	0	1	1	no
XLOC_001909	XLOC_001909	LOC101927434	chr1:81306191-81993932	BL_229	SPM_229	NOTEST	0	0	0	0	1	1	no
XLOC_001910	XLOC_001910	LINC01361	chr1:82903182-83166815	BL_229	SPM_229	NOTEST	0	0	0	0	1	1	no
XLOC_001911	XLOC_001911	LINC01725	chr1:83575788-83860996	BL_229	SPM_229	NOTEST	0	0	0	0	1	1	no
XLOC_001912	XLOC_001912	LOC101927560	chr1:83575788-83860996	BL_229	SPM_229	NOTEST	0	0	0	0	1	1	no
XLOC_001913	XLOC_001913	TTLL7	chr1:83865023-83999132	BL_229	SPM_229	OK	4.1475	2.76313	-0.585935	-3.05153	5e-05	0.000316788	yes
XLOC_001914	XLOC_001914	UOX	chr1:84364957-84384801	BL_229	SPM_229	NOTEST	0.0551914	0.0672456	0.284995	0	1	1	no
XLOC_001915	XLOC_001915	GNG5	chr1:84479265-84574440	BL_229	SPM_229	OK	162.619	189.836	0.223253	1.073	0.06495	0.137311	no
XLOC_001916	XLOC_001916	CTBS	chr1:84479265-84574440	BL_229	SPM_229	OK	4.11693	3.60037	-0.193423	-0.383453	0.50805	0.643376	no
XLOC_001917	XLOC_001917	LINC01461	chr1:84597963-84621031	BL_229	SPM_229	OK	0.627004	0.162715	-1.94612	-1.05676	0.0343	0.0825143	no
XLOC_001918	XLOC_001918	LINC01555	chr1:84628229-84635020	BL_229	SPM_229	NOTEST	0.0136225	0	#NAME?	0	1	1	no
XLOC_001919	XLOC_001919	SSX2IP	chr1:84643705-84690468	BL_229	SPM_229	OK	13.166	11.3136	-0.218756	-1.28034	0.028	0.0701463	no
XLOC_001920	XLOC_001920	LPAR3	chr1:84811601-84893206	BL_229	SPM_229	NOTEST	0	0	0	0	1	1	no
XLOC_001921	XLOC_001921	MCOLN2	chr1:84925582-84997113	BL_229	SPM_229	OK	1.43246	1.17236	-0.289081	-0.911385	0.10685	0.202819	no
XLOC_001922	XLOC_001922	MCOLN3	chr1:85018081-85048540	BL_229	SPM_229	OK	1.36449	1.97516	0.53361	1.7634	0.0034	0.0124738	yes
XLOC_001923	XLOC_001923	SYDE2	chr1:85156891-85201016	BL_229	SPM_229	OK	1.48405	3.10643	1.06572	4.66936	5e-05	0.000316788	yes
XLOC_001924	XLOC_001924	C1orf52	chr1:85249953-85259662	BL_229	SPM_229	OK	7.68757	9.62108	0.323672	1.70245	0.0033	0.0121543	yes
XLOC_001925	XLOC_001925	BCL10	chr1:85265775-85278088	BL_229	SPM_229	OK	10.6457	15.1986	0.513665	2.79647	5e-05	0.000316788	yes
XLOC_001926	XLOC_001926	DDAH1	chr1:85318484-85578200	BL_229	SPM_229	OK	10.6446	16.4878	0.631276	3.57067	5e-05	0.000316788	yes
XLOC_001927	XLOC_001927	ZNHIT6	chr1:85649416-85708433	BL_229	SPM_229	OK	7.40645	12.6059	0.76725	4.37596	5e-05	0.000316788	yes
XLOC_001928	XLOC_001928	COL24A1	chr1:85729232-86156984	BL_229	SPM_229	NOTEST	0.0402961	0.0280329	-0.523519	0	1	1	no
XLOC_001929	XLOC_001929	ODF2L	chr1:86346823-86396342	BL_229	SPM_229	OK	4.38983	4.21466	-0.0587497	-0.281703	0.625	0.744303	no
XLOC_001930	XLOC_001930	MIR7856	chr1:86346823-86396342	BL_229	SPM_229	NOTEST	0	0	0	0	1	1	no
XLOC_001931	XLOC_001931	CLCA4-AS1	chr1:86547077-86704493	BL_229	SPM_229	OK	0.875125	0.945352	0.111363	0.144497	0.7888	0.86473	no
XLOC_001932	XLOC_001932	SELENOF	chr1:86862444-86914577	BL_229	SPM_229	OK	127.698	139.039	0.122757	0.755231	0.19075	0.315884	no
XLOC_001933	XLOC_001933	LINC01364	chr1:87353525-87371655	BL_229	SPM_229	NOTEST	0	0	0	0	1	1	no
XLOC_001934	XLOC_001934	PKN2-AS1	chr1:88537512-88836255	BL_229	SPM_229	NOTEST	0.026013	0.0475964	0.871618	0	1	1	no
XLOC_001935	XLOC_001935	GTF2B	chr1:88852632-88891567	BL_229	SPM_229	OK	18.3328	21.2421	0.212506	1.11253	0.05405	0.118594	no
XLOC_001936	XLOC_001936	KYAT3,RBMXL1	chr1:88921043-88992960	BL_229	SPM_229	OK	17.6888	21.1567	0.258283	1.27631	0.0285	0.071122	no
XLOC_001937	XLOC_001937	GBP3	chr1:89006676-89022866	BL_229	SPM_229	OK	3.96213	3.15578	-0.32828	-1.43081	0.0125	0.0362547	yes
XLOC_001938	XLOC_001938	GBP1	chr1:89052320-89065208	BL_229	SPM_229	OK	1.8301	1.29785	-0.495794	-1.68791	0.0036	0.0130626	yes
XLOC_001939	XLOC_001939	GBP2	chr1:89106132-89126114	BL_229	SPM_229	OK	1.93105	1.3759	-0.489011	-1.88901	0.0016	0.00660527	yes
XLOC_001940	XLOC_001940	GBP7	chr1:89131744-89176003	BL_229	SPM_229	NOTEST	0	0	0	0	1	1	no
XLOC_001941	XLOC_001941	GBP4	chr1:89181144-89198942	BL_229	SPM_229	NOTEST	0.173291	0.153677	-0.173293	0	1	1	no
XLOC_001942	XLOC_001942	GBP5	chr1:89258950-89272860	BL_229	SPM_229	NOTEST	0	0	0	0	1	1	no
XLOC_001943	XLOC_001943	LOC729930	chr1:89289257-89290362	BL_229	SPM_229	NOTEST	0	0	0	0	1	1	no
XLOC_001944	XLOC_001944	LRRC8C-DT	chr1:89624848-89632894	BL_229	SPM_229	NOTEST	0.235249	0.48183	1.03434	0	1	1	no
XLOC_001945	XLOC_001945	GEMIN8P4	chr1:89993264-89994966	BL_229	SPM_229	OK	3.16442	1.78732	-0.824142	-2.5471	5e-05	0.000316788	yes
XLOC_001946	XLOC_001946	BARHL2	chr1:90711538-90717302	BL_229	SPM_229	NOTEST	0	0	0	0	1	1	no
XLOC_001947	XLOC_001947	LINC02609	chr1:90782983-90851650	BL_229	SPM_229	NOTEST	0.40785	0.399252	-0.0307367	0	1	1	no
XLOC_001948	XLOC_001948	ZNF644	chr1:90915299-91022255	BL_229	SPM_229	OK	15.9644	22.952	0.523757	2.77038	5e-05	0.000316788	yes
XLOC_001949	XLOC_001949	HFM1	chr1:91260765-91404837	BL_229	SPM_229	NOTEST	0.0966948	0.0938678	-0.0428075	0	1	1	no
XLOC_001950	XLOC_001950	TGFBR3	chr1:91680342-91906002	BL_229	SPM_229	OK	2.16129	1.06522	-1.02074	-4.32048	5e-05	0.000316788	yes
XLOC_001951	XLOC_001951	SETSIP	chr1:92074435-92075472	BL_229	SPM_229	NOTEST	0	0	0	0	1	1	no
XLOC_001952	XLOC_001952	GLMN	chr1:92246397-92299009	BL_229	SPM_229	OK	8.32019	7.05893	-0.237168	-1.0937	0.0568	0.123607	no
XLOC_001953	XLOC_001953	GFI1	chr1:92473042-92486925	BL_229	SPM_229	NOTEST	0.0889512	0.134174	0.593015	0	1	1	no
XLOC_001954	XLOC_001954	EVI5	chr1:92508695-92792410	BL_229	SPM_229	OK	9.79275	9.7049	-0.013001	-0.076655	0.8988	0.937943	no
XLOC_001955	XLOC_001955	DIPK1A	chr1:92831985-92961522	BL_229	SPM_229	OK	2.81665	2.02101	-0.478903	-0.214063	0.6726	0.780318	no
XLOC_001956	XLOC_001956	TMED5	chr1:93149741-93180413	BL_229	SPM_229	OK	20.9457	17.8827	-0.228096	-1.38143	0.0167	0.0460446	yes
XLOC_001957	XLOC_001957	CCDC18-AS1	chr1:93310108-93345811	BL_229	SPM_229	OK	0.894478	0.846451	-0.0796203	-0.243731	0.68065	0.78764	no
XLOC_001958	XLOC_001958	BCAR3	chr1:93561740-93847219	BL_229	SPM_229	OK	12.5389	12.4406	-0.0113512	-0.0637057	0.91155	0.946992	no
XLOC_001959	XLOC_001959	MIG7	chr1:93561740-93847219	BL_229	SPM_229	NOTEST	0.221523	0.228092	0.0421577	0	1	1	no
XLOC_001960	XLOC_001960	DNTTIP2	chr1:93866283-93879206	BL_229	SPM_229	OK	19.4144	29.8093	0.618631	3.75848	5e-05	0.000316788	yes
XLOC_001961	XLOC_001961	GCLM	chr1:93885199-93909598	BL_229	SPM_229	OK	23.4795	17.8096	-0.398746	-2.39885	5e-05	0.000316788	yes
XLOC_001962	XLOC_001962	ABCA4	chr1:93992833-94121148	BL_229	SPM_229	NOTEST	0.0095711	0	#NAME?	0	1	1	no
XLOC_001963	XLOC_001963	ARHGAP29	chr1:94168904-94247746	BL_229	SPM_229	OK	12.2566	20.6202	0.750498	4.55688	5e-05	0.000316788	yes
XLOC_001964	XLOC_001964	F3	chr1:94529172-94541857	BL_229	SPM_229	OK	8.98337	16.4376	0.871671	4.53436	5e-05	0.000316788	yes
XLOC_001965	XLOC_001965	SLC44A3-AS1	chr1:94616355-94820232	BL_229	SPM_229	NOTEST	0.172249	0.158639	-0.118746	0	1	1	no
XLOC_001966	XLOC_001966	MIR378G	chr1:94616355-94820232	BL_229	SPM_229	NOTEST	0	0	0	0	1	1	no
XLOC_001967	XLOC_001967	CNN3	chr1:94896948-94927223	BL_229	SPM_229	OK	222.268	210.944	-0.0754412	-0.466241	0.4148	0.55861	no
XLOC_001968	XLOC_001968	ALG14	chr1:94974404-95072951	BL_229	SPM_229	OK	0.971227	1.2301	0.340899	1.49434	0.01135	0.0334993	yes
XLOC_001969	XLOC_001969	LOC101928118	chr1:95092516-95247225	BL_229	SPM_229	NOTEST	0.0216856	0.0224955	0.0528966	0	1	1	no
XLOC_001970	XLOC_001970	LINC01760	chr1:95310927-95318263	BL_229	SPM_229	NOTEST	0	0	0	0	1	1	no
XLOC_001971	XLOC_001971	LINC01650	chr1:95351250-95352107	BL_229	SPM_229	NOTEST	0	0	0	0	1	1	no
XLOC_001972	XLOC_001972	LINC01787	chr1:96254068-96374125	BL_229	SPM_229	NOTEST	0	0	0	0	1	1	no
XLOC_001973	XLOC_001973	DPYD	chr1:97077743-97921059	BL_229	SPM_229	OK	36.2103	40.9344	0.176915	1.04532	0.07065	0.146674	no
XLOC_001974	XLOC_001974	LINC01930	chr1:97933473-97941740	BL_229	SPM_229	NOTEST	0.13403	0.31917	1.25177	0	1	1	no
XLOC_001975	XLOC_001975	MIR137,MIR137HG	chr1:97987999-98049693	BL_229	SPM_229	NOTEST	0.525712	0.549119	0.0628465	0	1	1	no
XLOC_001976	XLOC_001976	MIR2682	chr1:97987999-98049693	BL_229	SPM_229	NOTEST	0	0	0	0	1	1	no
XLOC_001977	XLOC_001977	PLPPR5	chr1:98890244-99148852	BL_229	SPM_229	NOTEST	0.19195	0.179294	-0.0983971	0	1	1	no
XLOC_001978	XLOC_001978	LINC01708	chr1:99472419-99487804	BL_229	SPM_229	NOTEST	0	0	0	0	1	1	no
XLOC_001979	XLOC_001979	MIR548N	chr1:99516983-99766635	BL_229	SPM_229	NOTEST	0	0	0	0	1	1	no
XLOC_001980	XLOC_001980	FRRS1	chr1:99516983-99766635	BL_229	SPM_229	OK	1.71384	2.06926	0.271884	1.23989	0.0322	0.0785598	no
XLOC_001981	XLOC_001981	SASS6	chr1:100083569-100132930	BL_229	SPM_229	OK	10.0706	8.56335	-0.233896	-1.27971	0.02695	0.0678774	no
XLOC_001982	XLOC_001982	LRRC39	chr1:100133149-100178273	BL_229	SPM_229	NOTEST	0.172203	0.0929131	-0.89016	0	1	1	no
XLOC_001983	XLOC_001983	DBT	chr1:100186918-100249834	BL_229	SPM_229	OK	2.99128	4.28264	0.51774	2.88057	5e-05	0.000316788	yes
XLOC_001984	XLOC_001984	RTCA-AS1	chr1:100264741-100292769	BL_229	SPM_229	NOTEST	0.244025	0.292512	0.261463	0	1	1	no
XLOC_001985	XLOC_001985	LINC01349	chr1:100627049-100647004	BL_229	SPM_229	NOTEST	0	0	0	0	1	1	no
XLOC_001986	XLOC_001986	EXTL2	chr1:100872371-100895179	BL_229	SPM_229	OK	13.1632	9.65762	-0.44677	-2.38761	5e-05	0.000316788	yes
XLOC_001987	XLOC_001987	DPH5	chr1:100989624-101025806	BL_229	SPM_229	OK	10.1714	14.8277	0.543767	2.68294	5e-05	0.000316788	yes
XLOC_001988	XLOC_001988	LOC101928370	chr1:101234872-101236528	BL_229	SPM_229	NOTEST	0.0173291	0	#NAME?	0	1	1	no
XLOC_001989	XLOC_001989	OLFM3	chr1:101802566-101997234	BL_229	SPM_229	NOTEST	0	0	0	0	1	1	no
XLOC_001990	XLOC_001990	COL11A1	chr1:102876466-103108522	BL_229	SPM_229	OK	99.6164	93.782	-0.0870721	-0.530992	0.35645	0.501458	no
XLOC_001991	XLOC_001991	LOC101928436	chr1:103417080-103525511	BL_229	SPM_229	NOTEST	0	0.0490162	inf	0	1	1	no
XLOC_001992	XLOC_001992	AMY1C	chr1:103687414-103696454	BL_229	SPM_229	NOTEST	0	0	0	0	1	1	no
XLOC_001993	XLOC_001993	LINC01676	chr1:105589693-105618935	BL_229	SPM_229	NOTEST	0	0	0	0	1	1	no
XLOC_001994	XLOC_001994	LINC01677	chr1:105927623-106028253	BL_229	SPM_229	NOTEST	0	0	0	0	1	1	no
XLOC_001995	XLOC_001995	VAV3	chr1:107571160-107994607	BL_229	SPM_229	OK	1.16748	0.768368	-0.603534	-1.61924	0.0064	0.0210828	yes
XLOC_001996	XLOC_001996	SLC25A24	chr1:108134042-108200343	BL_229	SPM_229	NOTEST	0	0	0	0	1	1	no
XLOC_001997	XLOC_001997	NBPF4	chr1:108223340-108244081	BL_229	SPM_229	NOTEST	0	0	0	0	1	1	no
XLOC_001998	XLOC_001998	HENMT1	chr1:108648287-108661526	BL_229	SPM_229	NOTEST	0	0	0	0	1	1	no
XLOC_001999	XLOC_001999	AKNAD1	chr1:108815902-108858524	BL_229	SPM_229	OK	0.798994	1.45636	0.866109	2.64049	0.00015	0.000844864	yes
[truncated: 29,109 more rows]
