# Supplementary material for: Uncovering Anticancer Mechanisms of Spiramycin Derivatives Using Transcriptomic and Metabolomic Analyses
Source: Metabolites. 2025 Sep 27;15(10):647. doi: 10.3390/metabo15100647 (PMC12566170; doi:10.3390/metabo15100647)
Supplement: Supplementary file 1 [file metabolites-15-00647-s001.zip › Table S1 A full list of genes detected by RNA sequencing/gene_exp_231.xls]

## Sheet: gene_exp_231
test_id	gene_id	gene	locus	sample_1	sample_2	status	value_1	value_2	log2(fold_change)	test_stat	p_value	q_value	significant
XLOC_000001	XLOC_000001	DDX11L1	chr1:11873-29370	BL_231	SPM_231	NOTEST	0	0	0	0	1	1	no
XLOC_000002	XLOC_000002	MIR1302-11	chr1:30365-30503	BL_231	SPM_231	NOTEST	0	0	0	0	1	1	no
XLOC_000003	XLOC_000003	OR4F5	chr1:69090-70008	BL_231	SPM_231	NOTEST	0	0	0	0	1	1	no
XLOC_000004	XLOC_000004	LOC102725121	chr1:182387-184878	BL_231	SPM_231	NOTEST	0	0	0	0	1	1	no
XLOC_000005	XLOC_000005	FAM87B	chr1:817370-819834	BL_231	SPM_231	NOTEST	0.0366212	0.0115122	-1.66952	0	1	1	no
XLOC_000006	XLOC_000006	LINC01128	chr1:827590-859446	BL_231	SPM_231	OK	3.41612	3.54506	0.053452	0.208941	0.7198	0.857099	no
XLOC_000007	XLOC_000007	SAMD11	chr1:925730-959256	BL_231	SPM_231	NOTEST	0.0865454	0.155311	0.843636	0	1	1	no
XLOC_000008	XLOC_000008	KLHL17	chr1:960583-965719	BL_231	SPM_231	OK	4.45254	3.03748	-0.551753	-2.20612	0.00055	0.00478836	yes
XLOC_000009	XLOC_000009	PLEKHN1	chr1:966481-982093	BL_231	SPM_231	OK	1.10437	1.28608	0.219754	0.613948	0.29385	0.517823	no
XLOC_000010	XLOC_000010	ISG15	chr1:1013496-1014539	BL_231	SPM_231	OK	184.381	177.604	-0.0540302	-0.269352	0.642	0.808924	no
XLOC_000011	XLOC_000011	AGRN	chr1:1020119-1056114	BL_231	SPM_231	OK	46.2695	40.8945	-0.178154	-0.951174	0.1203	0.295142	no
XLOC_000012	XLOC_000012	LOC100288175	chr1:1059733-1066453	BL_231	SPM_231	OK	4.18815	5.01388	0.259612	0.74787	0.19535	0.406718	no
XLOC_000013	XLOC_000013	LINC01342	chr1:1137016-1144054	BL_231	SPM_231	NOTEST	0	0	0	0	1	1	no
XLOC_000014	XLOC_000014	MIR200B	chr1:1167103-1167198	BL_231	SPM_231	NOTEST	0	0	0	0	1	1	no
XLOC_000015	XLOC_000015	MIR200A	chr1:1167862-1167952	BL_231	SPM_231	NOTEST	0	0	0	0	1	1	no
XLOC_000016	XLOC_000016	MIR429	chr1:1169004-1169087	BL_231	SPM_231	NOTEST	0	0	0	0	1	1	no
XLOC_000017	XLOC_000017	TTLL10	chr1:1173879-1197935	BL_231	SPM_231	NOTEST	0	0	0	0	1	1	no
XLOC_000018	XLOC_000018	B3GALT6	chr1:1232236-1235040	BL_231	SPM_231	OK	16.403	18.8708	0.202201	0.983921	0.0958	0.25379	no
XLOC_000019	XLOC_000019	SCNN1D	chr1:1280435-1292029	BL_231	SPM_231	OK	2.28443	1.74048	-0.392351	-1.3882	0.01935	0.081173	no
XLOC_000020	XLOC_000020	PUSL1	chr1:1308579-1324687	BL_231	SPM_231	OK	19.1058	21.8938	0.196512	0.524495	0.3813	0.608531	no
XLOC_000021	XLOC_000021	CPTP	chr1:1324801-1328896	BL_231	SPM_231	OK	14.456	13.1053	-0.141524	-0.672526	0.2626	0.486048	no
XLOC_000022	XLOC_000022	TAS1R3	chr1:1331279-1349418	BL_231	SPM_231	NOTEST	0.119887	0.185667	0.631042	0	1	1	no
XLOC_000023	XLOC_000023	MRPL20-AS1	chr1:1399529-1407293	BL_231	SPM_231	OK	4.20508	4.86358	0.209886	0.360773	0.52955	0.731731	no
XLOC_000024	XLOC_000024	TMEM88B	chr1:1426127-1427787	BL_231	SPM_231	NOTEST	0	0	0	0	1	1	no
XLOC_000025	XLOC_000025	VWA1	chr1:1435689-1442882	BL_231	SPM_231	NOTEST	0.368976	0.379473	0.0404685	0	1	1	no
XLOC_000026	XLOC_000026	ATAD3C	chr1:1449688-1470162	BL_231	SPM_231	NOTEST	0.0180398	0.0140719	-0.358361	0	1	1	no
XLOC_000027	XLOC_000027	ATAD3B	chr1:1471764-1497848	BL_231	SPM_231	OK	7.69807	7.88702	0.0349841	0.164409	0.7785	0.892279	no
XLOC_000028	XLOC_000028	ATAD3A	chr1:1512161-1534687	BL_231	SPM_231	OK	34.1695	46.3793	0.440773	2.23524	0.0002	0.00200922	yes
XLOC_000029	XLOC_000029	LOC105378586	chr1:1598011-1607210	BL_231	SPM_231	NOTEST	0.0440822	0	#NAME?	0	1	1	no
XLOC_000030	XLOC_000030	MIB2	chr1:1615414-1630610	BL_231	SPM_231	OK	9.22475	8.08672	-0.189955	-0.873909	0.13735	0.321606	no
XLOC_000031	XLOC_000031	MMP23B	chr1:1632172-1634654	BL_231	SPM_231	NOTEST	0.157599	0.171334	0.120552	0	1	1	no
XLOC_000032	XLOC_000032	MMP23A	chr1:1699938-1701808	BL_231	SPM_231	NOTEST	0	0.0211739	inf	0	1	1	no
XLOC_000033	XLOC_000033	CALML6	chr1:1915259-1917296	BL_231	SPM_231	NOTEST	0	0	0	0	1	1	no
XLOC_000034	XLOC_000034	GABRD	chr1:2019344-2030758	BL_231	SPM_231	NOTEST	0	0	0	0	1	1	no
XLOC_000035	XLOC_000035	PRKCZ	chr1:2050410-2212720	BL_231	SPM_231	NOTEST	0.0223375	0.0532483	1.25327	0	1	1	no
XLOC_000036	XLOC_000036	SKI	chr1:2228318-2310213	BL_231	SPM_231	OK	26.8304	23.8691	-0.168724	-0.881256	0.1351	0.318273	no
XLOC_000037	XLOC_000037	RER1	chr1:2391840-2413827	BL_231	SPM_231	OK	42.5847	38.9831	-0.127487	-0.603101	0.2947	0.518767	no
XLOC_000038	XLOC_000038	PLCH2	chr1:2467450-2505532	BL_231	SPM_231	NOTEST	0	0	0	0	1	1	no
XLOC_000039	XLOC_000039	TNFRSF14	chr1:2549919-2565622	BL_231	SPM_231	NOTEST	0	0	0	0	1	1	no
XLOC_000040	XLOC_000040	LOC100996583	chr1:2566534-2584534	BL_231	SPM_231	NOTEST	0	0	0	0	1	1	no
XLOC_000041	XLOC_000041	PRXL2B	chr1:2586522-2633016	BL_231	SPM_231	NOTEST	0	0	0	0	1	1	no
XLOC_000042	XLOC_000042	ACTRT2	chr1:3021466-3022903	BL_231	SPM_231	NOTEST	0	0	0	0	1	1	no
XLOC_000043	XLOC_000043	PRDM16	chr1:3069202-3438621	BL_231	SPM_231	NOTEST	0	0	0	0	1	1	no
XLOC_000044	XLOC_000044	MIR4251	chr1:3069202-3438621	BL_231	SPM_231	NOTEST	0	0	0	0	1	1	no
XLOC_000045	XLOC_000045	ARHGEF16	chr1:3454664-3481113	BL_231	SPM_231	NOTEST	0.0258929	0.0515183	0.992529	0	1	1	no
XLOC_000046	XLOC_000046	TPRG1L	chr1:3625014-3630127	BL_231	SPM_231	OK	12.2228	12.4167	0.0227074	0.103446	0.8606	0.93415	no
XLOC_000047	XLOC_000047	TP73	chr1:3652515-3747373	BL_231	SPM_231	OK	1.78138	2.05333	0.204965	0.63115	0.27705	0.500353	no
XLOC_000048	XLOC_000048	CCDC27	chr1:3752449-3771645	BL_231	SPM_231	NOTEST	0	0	0	0	1	1	no
XLOC_000049	XLOC_000049	SMIM1	chr1:3772760-3775982	BL_231	SPM_231	NOTEST	0.0788874	0.131753	0.73997	0	1	1	no
XLOC_000050	XLOC_000050	DFFB	chr1:3857266-3885429	BL_231	SPM_231	OK	3.04156	2.86137	-0.0881062	-0.326891	0.5593	0.75159	no
XLOC_000051	XLOC_000051	LINC01134	chr1:3900403-3915447	BL_231	SPM_231	OK	0.575119	0.620778	0.110218	0.202004	0.72405	0.858913	no
XLOC_000052	XLOC_000052	LINC01346	chr1:3940611-3952583	BL_231	SPM_231	NOTEST	0	0	0	0	1	1	no
XLOC_000053	XLOC_000053	LINC01777	chr1:4412050-4424684	BL_231	SPM_231	NOTEST	0	0	0	0	1	1	no
XLOC_000054	XLOC_000054	LINC01646	chr1:4571486-4583704	BL_231	SPM_231	NOTEST	0	0	0	0	1	1	no
XLOC_000055	XLOC_000055	AJAP1	chr1:4654608-4792522	BL_231	SPM_231	NOTEST	0	0	0	0	1	1	no
XLOC_000056	XLOC_000056	KCNAB2	chr1:5992675-6101180	BL_231	SPM_231	OK	18.923	20.9044	0.143669	0.720605	0.22105	0.438494	no
XLOC_000057	XLOC_000057	RNF207	chr1:6206118-6235964	BL_231	SPM_231	OK	1.01602	0.777052	-0.386847	-0.220142	0.70195	0.847224	no
XLOC_000058	XLOC_000058	LINC00337	chr1:6236239-6239442	BL_231	SPM_231	NOTEST	0.404355	0.531577	0.394655	0	1	1	no
XLOC_000059	XLOC_000059	HES3	chr1:6244178-6245578	BL_231	SPM_231	NOTEST	0	0	0	0	1	1	no
XLOC_000060	XLOC_000060	ESPN	chr1:6424775-6460944	BL_231	SPM_231	NOTEST	0.0122627	0.0460578	1.90917	0	1	1	no
XLOC_000061	XLOC_000061	TAS1R1	chr1:6555306-6579755	BL_231	SPM_231	NOTEST	0.00940413	0	#NAME?	0	1	1	no
XLOC_000062	XLOC_000062	ZBTB48	chr1:6579993-6589280	BL_231	SPM_231	OK	3.70499	4.19883	0.180517	0.696112	0.22535	0.442541	no
XLOC_000063	XLOC_000063	PHF13	chr1:6613730-6624030	BL_231	SPM_231	OK	10.1176	8.36111	-0.2751	-1.28992	0.02695	0.102791	no
XLOC_000064	XLOC_000064	THAP3	chr1:6624864-6701816	BL_231	SPM_231	OK	6.07177	7.48403	0.301699	0.41178	0.47835	0.692095	no
XLOC_000065	XLOC_000065	LINC01672	chr1:6724744-6730012	BL_231	SPM_231	NOTEST	0	0	0	0	1	1	no
XLOC_000066	XLOC_000066	CAMTA1	chr1:6785323-7769706	BL_231	SPM_231	OK	57.1823	41.6955	-0.455678	-1.78431	0.0011	0.00842725	yes
XLOC_000067	XLOC_000067	VAMP3	chr1:7771295-7781432	BL_231	SPM_231	OK	65.4736	52.2099	-0.32659	-1.64679	0.00525	0.0299522	yes
XLOC_000068	XLOC_000068	PER3	chr1:7784186-7845180	BL_231	SPM_231	OK	5.51652	6.35108	0.203243	0.947207	0.10125	0.263574	no
XLOC_000069	XLOC_000069	PARK7	chr1:7961653-7985505	BL_231	SPM_231	OK	176.726	200.774	0.184059	0.902147	0.1174	0.290433	no
XLOC_000070	XLOC_000070	LINC01714	chr1:8208671-8215208	BL_231	SPM_231	NOTEST	0	0	0	0	1	1	no
XLOC_000071	XLOC_000071	SLC45A1	chr1:8318113-8344165	BL_231	SPM_231	NOTEST	0.059349	0.210569	1.827	0	1	1	no
XLOC_000072	XLOC_000072	RERE-AS1	chr1:8352403-8817640	BL_231	SPM_231	NOTEST	0	0	0	0	1	1	no
XLOC_000073	XLOC_000073	ENO1-AS1	chr1:8878834-8879884	BL_231	SPM_231	NOTEST	0.251912	0.160449	-0.650805	0	1	1	no
XLOC_000074	XLOC_000074	CA6	chr1:8945867-8975089	BL_231	SPM_231	NOTEST	0	0	0	0	1	1	no
XLOC_000075	XLOC_000075	LNCTAM34A	chr1:9148010-9192085	BL_231	SPM_231	NOTEST	0	0	0	0	1	1	no
XLOC_000076	XLOC_000076	H6PD	chr1:9234773-9271335	BL_231	SPM_231	OK	5.62221	4.68725	-0.262396	-1.27239	0.0299	0.110716	no
XLOC_000077	XLOC_000077	SPSB1	chr1:9292893-9369531	BL_231	SPM_231	OK	7.53691	9.49694	0.333489	1.52418	0.0095	0.0472058	yes
XLOC_000078	XLOC_000078	SLC25A33	chr1:9539464-9585173	BL_231	SPM_231	OK	5.81407	6.4482	0.149347	0.670696	0.2434	0.464026	no
XLOC_000079	XLOC_000079	TMEM201	chr1:9588910-9614877	BL_231	SPM_231	OK	15.9897	14.2849	-0.162653	-0.820129	0.17165	0.372128	no
XLOC_000080	XLOC_000080	PIK3CD	chr1:9651730-9824526	BL_231	SPM_231	OK	5.54124	5.40342	-0.0363376	-0.0634249	0.91505	0.961682	no
XLOC_000081	XLOC_000081	NMNAT1	chr1:9922117-9985498	BL_231	SPM_231	OK	3.68066	5.12434	0.477401	0.744195	0.1984	0.410025	no
XLOC_000082	XLOC_000082	MIR5697	chr1:9922117-9985498	BL_231	SPM_231	NOTEST	0	0	0	0	1	1	no
XLOC_000083	XLOC_000083	RBP7	chr1:9997227-10016021	BL_231	SPM_231	NOTEST	0	0	0	0	1	1	no
XLOC_000084	XLOC_000084	UBE4B	chr1:10032957-10181238	BL_231	SPM_231	OK	14.7153	9.92156	-0.568677	-2.79714	5e-05	0.000592462	yes
XLOC_000085	XLOC_000085	KIF1B	chr1:10210569-10381603	BL_231	SPM_231	OK	10.4492	11.8539	0.181966	0.899218	0.12055	0.295502	no
XLOC_000086	XLOC_000086	RNU6-2	chr1:10210569-10381603	BL_231	SPM_231	NOTEST	0	0	0	0	1	1	no
XLOC_000087	XLOC_000087	PGD	chr1:10399063-10420511	BL_231	SPM_231	OK	84.7826	86.3531	0.0264787	0.134438	0.8144	0.910435	no
XLOC_000088	XLOC_000088	CENPS,CENPS-CORT,CORT	chr1:10430432-10452153	BL_231	SPM_231	OK	18.4735	18.3471	-0.00991232	-0.0413472	0.9411	0.972637	no
XLOC_000089	XLOC_000089	PEX14	chr1:10474949-10630758	BL_231	SPM_231	OK	8.69841	15.5845	0.841286	3.72045	5e-05	0.000592462	yes
XLOC_000090	XLOC_000090	TARDBP	chr1:11012621-11025492	BL_231	SPM_231	OK	67.6572	56.7153	-0.254504	-1.30726	0.0241	0.094671	no
XLOC_000091	XLOC_000091	EXOSC10-AS1	chr1:11066618-11102106	BL_231	SPM_231	OK	2.20515	2.14882	-0.0373359	-0.0111288	0.97455	0.98719	no
XLOC_000092	XLOC_000092	MTOR-AS1	chr1:11106534-11262551	BL_231	SPM_231	NOTEST	0	0	0	0	1	1	no
XLOC_000093	XLOC_000093	ANGPTL7	chr1:11106534-11262551	BL_231	SPM_231	NOTEST	0.0252812	0	#NAME?	0	1	1	no
XLOC_000094	XLOC_000094	UBIAD1	chr1:11273197-11299571	BL_231	SPM_231	OK	11.9399	13.6372	0.19176	0.917191	0.11085	0.27974	no
XLOC_000095	XLOC_000095	DISP3	chr1:11479154-11537551	BL_231	SPM_231	NOTEST	0.0103483	0.00273223	-1.92124	0	1	1	no
XLOC_000096	XLOC_000096	LINC01647	chr1:11609530-11613354	BL_231	SPM_231	NOTEST	0	0	0	0	1	1	no
XLOC_000097	XLOC_000097	FBXO44	chr1:11648386-11663327	BL_231	SPM_231	OK	1.22304	1.1264	-0.118744	-0.331796	0.5479	0.745833	no
XLOC_000098	XLOC_000098	FBXO6	chr1:11664199-11674352	BL_231	SPM_231	NOTEST	0.451358	0.569449	0.335297	0	1	1	no
XLOC_000099	XLOC_000099	DRAXIN	chr1:11691709-11725857	BL_231	SPM_231	NOTEST	0	0	0	0	1	1	no
XLOC_000100	XLOC_000100	AGTRAP	chr1:11736084-11750771	BL_231	SPM_231	OK	32.0213	39.4246	0.300063	1.41	0.0153	0.0685651	no
XLOC_000101	XLOC_000101	C1orf167	chr1:11762192-11805964	BL_231	SPM_231	NOTEST	0.0227902	0.0329705	0.53276	0	1	1	no
XLOC_000102	XLOC_000102	CLCN6	chr1:11806095-11847783	BL_231	SPM_231	OK	3.98575	4.79923	0.267951	1.01021	0.07755	0.220077	no
XLOC_000103	XLOC_000103	RNU5E-1	chr1:11908153-11908272	BL_231	SPM_231	NOTEST	0	0	0	0	1	1	no
XLOC_000104	XLOC_000104	PLOD1	chr1:11934716-11975537	BL_231	SPM_231	OK	33.358	31.3416	-0.0899577	-0.453803	0.4371	0.658128	no
XLOC_000105	XLOC_000105	MFN2	chr1:11980180-12013515	BL_231	SPM_231	OK	31.6086	29.6805	-0.0907999	-0.461069	0.43045	0.653052	no
XLOC_000106	XLOC_000106	MIIP	chr1:12019497-12032045	BL_231	SPM_231	OK	7.25278	9.03952	0.317712	1.31133	0.02615	0.100436	no
XLOC_000107	XLOC_000107	MIR6729	chr1:12019497-12032045	BL_231	SPM_231	NOTEST	0	0	0	0	1	1	no
XLOC_000108	XLOC_000108	TNFRSF8	chr1:12063302-12144207	BL_231	SPM_231	NOTEST	0.0132187	0.0164122	0.312185	0	1	1	no
XLOC_000109	XLOC_000109	TNFRSF1B	chr1:12166942-12209220	BL_231	SPM_231	OK	1.85149	1.64365	-0.171781	-0.225644	0.59185	0.772528	no
XLOC_000110	XLOC_000110	MIR4632	chr1:12166942-12209220	BL_231	SPM_231	NOTEST	0	0	0	0	1	1	no
XLOC_000111	XLOC_000111	VPS13D	chr1:12230029-12512046	BL_231	SPM_231	OK	1.72954	1.77681	0.0389011	0.177234	0.7548	0.877517	no
XLOC_000112	XLOC_000112	SNORA59A	chr1:12230029-12512046	BL_231	SPM_231	NOTEST	0	0	0	0	1	1	no
XLOC_000113	XLOC_000113	AADACL4	chr1:12644546-12667086	BL_231	SPM_231	NOTEST	0	0	0	0	1	1	no
XLOC_000114	XLOC_000114	AADACL3	chr1:12716109-12728760	BL_231	SPM_231	NOTEST	0	0	0	0	1	1	no
XLOC_000115	XLOC_000115	C1orf158	chr1:12746199-12763699	BL_231	SPM_231	NOTEST	0	0	0	0	1	1	no
XLOC_000116	XLOC_000116	PRAMEF12	chr1:12774847-12777905	BL_231	SPM_231	NOTEST	0	0	0	0	1	1	no
XLOC_000117	XLOC_000117	PRAMEF1	chr1:12791396-12796628	BL_231	SPM_231	NOTEST	0	0	0	0	1	1	no
XLOC_000118	XLOC_000118	PRAMEF2	chr1:12857085-12861909	BL_231	SPM_231	NOTEST	0	0	0	0	1	1	no
XLOC_000119	XLOC_000119	PRAMEF7	chr1:12916646-12920480	BL_231	SPM_231	NOTEST	0	0	0	0	1	1	no
XLOC_000120	XLOC_000120	HNRNPCL3	chr1:13061231-13062237	BL_231	SPM_231	NOTEST	0	0	0	0	1	1	no
XLOC_000121	XLOC_000121	PRAMEF25	chr1:13073677-13078038	BL_231	SPM_231	NOTEST	0	0	0	0	1	1	no
XLOC_000122	XLOC_000122	PRAMEF34P	chr1:13127068-13132274	BL_231	SPM_231	NOTEST	0	0	0	0	1	1	no
XLOC_000123	XLOC_000123	PRAMEF9	chr1:13175280-13179132	BL_231	SPM_231	NOTEST	0	0	0	0	1	1	no
XLOC_000124	XLOC_000124	PRAMEF5	chr1:13254197-13263435	BL_231	SPM_231	NOTEST	0	0	0	0	1	1	no
XLOC_000125	XLOC_000125	PRAMEF33	chr1:13303538-13308907	BL_231	SPM_231	NOTEST	0	0	0	0	1	1	no
XLOC_000126	XLOC_000126	PRAMEF15	chr1:13315580-13322598	BL_231	SPM_231	NOTEST	0	0	0	0	1	1	no
XLOC_000127	XLOC_000127	PRAMEF17	chr1:13389631-13392629	BL_231	SPM_231	NOTEST	0	0	0	0	1	1	no
XLOC_000128	XLOC_000128	PRAMEF20	chr1:13410449-13421328	BL_231	SPM_231	NOTEST	0	0	0	0	1	1	no
XLOC_000129	XLOC_000129	PDPN	chr1:13583756-13617957	BL_231	SPM_231	NOTEST	0	0	0	0	1	1	no
XLOC_000130	XLOC_000130	PRDM2	chr1:13700187-13825079	BL_231	SPM_231	OK	3.44708	4.13088	0.261074	1.14152	0.0477	0.156024	no
XLOC_000131	XLOC_000131	KAZN	chr1:14598684-15152464	BL_231	SPM_231	OK	2.75629	3.17454	0.203821	0.804761	0.1553	0.34852	no
XLOC_000132	XLOC_000132	TMEM51	chr1:15152531-15220478	BL_231	SPM_231	OK	3.42817	3.73966	0.125467	0.440873	0.43725	0.658268	no
XLOC_000133	XLOC_000133	FHAD1	chr1:15247224-15398127	BL_231	SPM_231	NOTEST	0.00945461	0.00343753	-1.45965	0	1	1	no
XLOC_000134	XLOC_000134	EFHD2	chr1:15409887-15430339	BL_231	SPM_231	OK	50.5682	51.5334	0.0272774	0.140088	0.81155	0.9096	no
XLOC_000135	XLOC_000135	CTRC	chr1:15438442-15449242	BL_231	SPM_231	NOTEST	0.023326	0.0108332	-1.10648	0	1	1	no
XLOC_000136	XLOC_000136	CELA2A	chr1:15456731-15472091	BL_231	SPM_231	NOTEST	0	0	0	0	1	1	no
XLOC_000137	XLOC_000137	CELA2B	chr1:15476103-15491394	BL_231	SPM_231	NOTEST	0	0	0	0	1	1	no
XLOC_000138	XLOC_000138	DNAJC16	chr1:15526812-15585051	BL_231	SPM_231	OK	3.63918	4.10537	0.173897	0.604555	0.2962	0.520456	no
XLOC_000139	XLOC_000139	SCARNA21B	chr1:15526812-15585051	BL_231	SPM_231	NOTEST	0	0	0	0	1	1	no
XLOC_000140	XLOC_000140	DDI2,RSC1A1	chr1:15617457-15669044	BL_231	SPM_231	OK	5.15534	5.55566	0.10789	0.371106	0.5075	0.71413	no
XLOC_000141	XLOC_000141	PLEKHM2	chr1:15684319-15734769	BL_231	SPM_231	OK	23.3369	23.7914	0.0278294	0.142494	0.80965	0.909292	no
XLOC_000142	XLOC_000142	SLC25A34	chr1:15736257-15749890	BL_231	SPM_231	NOTEST	0.25791	0.140948	-0.871707	0	1	1	no
XLOC_000143	XLOC_000143	TMEM82	chr1:15736257-15749890	BL_231	SPM_231	NOTEST	0	0	0	0	1	1	no
XLOC_000144	XLOC_000144	FBLIM1	chr1:15756637-15786589	BL_231	SPM_231	OK	5.65868	4.73679	-0.256554	-1.10627	0.0506	0.163474	no
XLOC_000145	XLOC_000145	SPEN	chr1:15834214-15940456	BL_231	SPM_231	OK	7.76972	9.33864	0.26535	1.30666	0.0225	0.0901326	no
XLOC_000146	XLOC_000146	SRARP	chr1:16004235-16008807	BL_231	SPM_231	NOTEST	0	0	0	0	1	1	no
XLOC_000147	XLOC_000147	CLCNKA	chr1:16022035-16034050	BL_231	SPM_231	NOTEST	0	0	0	0	1	1	no
XLOC_000148	XLOC_000148	CLCNKB	chr1:16043781-16057326	BL_231	SPM_231	NOTEST	0	0	0	0	1	1	no
XLOC_000149	XLOC_000149	SZRD1	chr1:16367241-16437424	BL_231	SPM_231	OK	39.7443	54.8103	0.4637	2.3384	0.0001	0.00110555	yes
XLOC_000150	XLOC_000150	NECAP2	chr1:16440671-16460089	BL_231	SPM_231	OK	22.2368	26.9117	0.275286	1.31462	0.0216	0.0875903	no
XLOC_000151	XLOC_000151	LINC01772	chr1:16460947-16492701	BL_231	SPM_231	NOTEST	0.122628	0.0683082	-0.844156	0	1	1	no
XLOC_000152	XLOC_000152	MIR3675	chr1:16548913-16548987	BL_231	SPM_231	NOTEST	0	0	0	0	1	1	no
XLOC_000153	XLOC_000153	MST1P2	chr1:16645573-16650420	BL_231	SPM_231	NOTEST	0.0111649	0.0450939	2.01396	0	1	1	no
XLOC_000154	XLOC_000154	MIR3675	chr1:16681254-16681328	BL_231	SPM_231	NOTEST	0	0	0	0	1	1	no
XLOC_000155	XLOC_000155	RNU1-1	chr1:16740515-16740679	BL_231	SPM_231	NOTEST	0	0	0	0	1	1	no
XLOC_000156	XLOC_000156	LOC112267871	chr1:16872225-16874096	BL_231	SPM_231	NOTEST	0	0	0	0	1	1	no
XLOC_000157	XLOC_000157	RNU1-1	chr1:16895979-16896143	BL_231	SPM_231	NOTEST	0	0	0	0	1	1	no
XLOC_000158	XLOC_000158	CROCC	chr1:16921930-16972960	BL_231	SPM_231	OK	2.34607	1.90983	-0.296802	-1.2982	0.03085	0.11329	no
XLOC_000159	XLOC_000159	LINC02783	chr1:17189788-17196387	BL_231	SPM_231	NOTEST	0	0	0	0	1	1	no
XLOC_000160	XLOC_000160	PADI1	chr1:17205127-17246007	BL_231	SPM_231	NOTEST	0	0	0	0	1	1	no
XLOC_000161	XLOC_000161	PADI3	chr1:17249097-17284232	BL_231	SPM_231	NOTEST	0	0	0	0	1	1	no
XLOC_000162	XLOC_000162	MIR3972	chr1:17249097-17284232	BL_231	SPM_231	NOTEST	0	0	0	0	1	1	no
XLOC_000163	XLOC_000163	PADI4	chr1:17308196-17364004	BL_231	SPM_231	NOTEST	0	0	0	0	1	1	no
XLOC_000164	XLOC_000164	PADI6	chr1:17372195-17401699	BL_231	SPM_231	NOTEST	0	0	0	0	1	1	no
XLOC_000165	XLOC_000165	ARHGEF10L	chr1:17539697-17697875	BL_231	SPM_231	OK	2.78536	2.47843	-0.168442	-0.66783	0.2561	0.47868	no
XLOC_000166	XLOC_000166	ACTL8	chr1:17755332-17827063	BL_231	SPM_231	NOTEST	0	0	0	0	1	1	no
XLOC_000167	XLOC_000167	LINC01654	chr1:18065656-18074411	BL_231	SPM_231	NOTEST	0	0	0	0	1	1	no
XLOC_000168	XLOC_000168	IGSF21	chr1:18107797-18378483	BL_231	SPM_231	NOTEST	0	0	0	0	1	1	no
XLOC_000169	XLOC_000169	KLHDC7A	chr1:18480929-18485986	BL_231	SPM_231	NOTEST	0	0	0	0	1	1	no
XLOC_000170	XLOC_000170	PAX7	chr1:18630845-18748866	BL_231	SPM_231	NOTEST	0	0	0	0	1	1	no
XLOC_000171	XLOC_000171	EMC1-AS1	chr1:19210385-19251524	BL_231	SPM_231	NOTEST	0.543547	0.440163	-0.304366	0	1	1	no
XLOC_000172	XLOC_000172	MRTO4	chr1:19251804-19260128	BL_231	SPM_231	OK	54.1316	53.7095	-0.0112949	-0.0564845	0.92015	0.963762	no
XLOC_000173	XLOC_000173	SLC66A1	chr1:19312325-19332428	BL_231	SPM_231	OK	12.4636	13.6198	0.127991	0.570817	0.32945	0.554507	no
XLOC_000174	XLOC_000174	MICOS10,MICOS10-NBL1,NBL1	chr1:19596976-19658456	BL_231	SPM_231	OK	34.2121	37.4134	0.129047	0.625917	0.2746	0.49773	no
XLOC_000175	XLOC_000175	RPS14P3	chr1:19596976-19658456	BL_231	SPM_231	NOTEST	0.471725	0.415852	-0.181874	0	1	1	no
XLOC_000176	XLOC_000176	HTR6	chr1:19664874-19680966	BL_231	SPM_231	NOTEST	0	0	0	0	1	1	no
XLOC_000177	XLOC_000177	OTUD3	chr1:19882394-19912944	BL_231	SPM_231	OK	3.86344	3.3706	-0.19688	-0.869123	0.1312	0.3127	no
XLOC_000178	XLOC_000178	PLA2G5	chr1:20070193-20091911	BL_231	SPM_231	NOTEST	0	0	0	0	1	1	no
XLOC_000179	XLOC_000179	PLA2G2F	chr1:20139322-20150381	BL_231	SPM_231	NOTEST	0	0	0	0	1	1	no
XLOC_000180	XLOC_000180	UBXN10	chr1:20184242-20196050	BL_231	SPM_231	NOTEST	0	0	0	0	1	1	no
XLOC_000181	XLOC_000181	LINC01757	chr1:20243094-20244654	BL_231	SPM_231	NOTEST	0	0	0	0	1	1	no
XLOC_000182	XLOC_000182	VWA5B1	chr1:20290874-20359518	BL_231	SPM_231	NOTEST	0	0	0	0	1	1	no
XLOC_000183	XLOC_000183	FAM43B	chr1:20552572-20555020	BL_231	SPM_231	NOTEST	0	0	0	0	1	1	no
XLOC_000184	XLOC_000184	CDA	chr1:20589096-20618903	BL_231	SPM_231	OK	13.4111	15.814	0.237774	0.892035	0.119	0.293198	no
XLOC_000185	XLOC_000185	PINK1	chr1:20633457-20661369	BL_231	SPM_231	OK	32.345	33.8867	0.0671767	0.182636	0.74875	0.874592	no
XLOC_000186	XLOC_000186	ECE1-AS1	chr1:21217249-21345504	BL_231	SPM_231	NOTEST	0.014745	0.00692096	-1.09118	0	1	1	no
XLOC_000187	XLOC_000187	NBPF3	chr1:21440136-21485005	BL_231	SPM_231	OK	5.20676	4.09373	-0.346971	-1.50059	0.0079	0.0411862	yes
XLOC_000188	XLOC_000188	ALPL	chr1:21508983-21578410	BL_231	SPM_231	NOTEST	0	0.0150902	inf	0	1	1	no
XLOC_000189	XLOC_000189	LDLRAD2	chr1:21812264-21937310	BL_231	SPM_231	NOTEST	0.0228705	0.00532503	-2.10263	0	1	1	no
XLOC_000190	XLOC_000190	CELA3B	chr1:21977021-21989354	BL_231	SPM_231	NOTEST	0	0	0	0	1	1	no
XLOC_000191	XLOC_000191	CELA3A	chr1:22001656-22012542	BL_231	SPM_231	NOTEST	0	0	0	0	1	1	no
XLOC_000192	XLOC_000192	LINC00339	chr1:22023993-22031224	BL_231	SPM_231	OK	10.6074	10.8694	0.0352041	0.137303	0.8057	0.907213	no
XLOC_000193	XLOC_000193	CDC42	chr1:22052708-22101360	BL_231	SPM_231	OK	66.4257	62.9911	-0.0765931	-0.222837	0.70655	0.849878	no
XLOC_000194	XLOC_000194	MIR4418	chr1:22266238-22266300	BL_231	SPM_231	NOTEST	0	0	0	0	1	1	no
XLOC_000195	XLOC_000195	ZBTB40	chr1:22451850-22531157	BL_231	SPM_231	OK	6.15609	6.75865	0.134723	0.653691	0.25515	0.47791	no
XLOC_000196	XLOC_000196	EPHA8	chr1:22563488-22603595	BL_231	SPM_231	NOTEST	0	0	0	0	1	1	no
XLOC_000197	XLOC_000197	C1QA	chr1:22636627-22639682	BL_231	SPM_231	NOTEST	0	0	0	0	1	1	no
XLOC_000198	XLOC_000198	C1QC	chr1:22643632-22648108	BL_231	SPM_231	NOTEST	0	0	0	0	1	1	no
XLOC_000199	XLOC_000199	C1QB	chr1:22653235-22661636	BL_231	SPM_231	NOTEST	0	0	0	0	1	1	no
XLOC_000200	XLOC_000200	EPHB2	chr1:22710837-22921500	BL_231	SPM_231	OK	6.29505	6.47105	0.0397804	0.196984	0.7299	0.863252	no
XLOC_000201	XLOC_000201	MIR4684	chr1:22710837-22921500	BL_231	SPM_231	NOTEST	0	0	0	0	1	1	no
XLOC_000202	XLOC_000202	KDM1A	chr1:23019467-23083689	BL_231	SPM_231	OK	39.5877	35.1237	-0.172608	-0.86731	0.1314	0.312864	no
XLOC_000203	XLOC_000203	MIR3115	chr1:23019467-23083689	BL_231	SPM_231	NOTEST	0	0	0	0	1	1	no
XLOC_000204	XLOC_000204	ZNF436-AS1	chr1:23359447-23371837	BL_231	SPM_231	NOTEST	0	0	0	0	1	1	no
XLOC_000205	XLOC_000205	LOC101928163	chr1:23506437-23531233	BL_231	SPM_231	NOTEST	0	0	0	0	1	1	no
XLOC_000206	XLOC_000206	MDS2	chr1:23627333-23640568	BL_231	SPM_231	NOTEST	0	0	0	0	1	1	no
XLOC_000207	XLOC_000207	RPL11	chr1:23691778-23696835	BL_231	SPM_231	OK	596.729	730.898	0.292594	1.44148	0.01305	0.0604517	no
XLOC_000208	XLOC_000208	ELOA	chr1:23743365-23778297	BL_231	SPM_231	OK	11.2093	12.4453	0.150913	0.706568	0.21365	0.428896	no
XLOC_000209	XLOC_000209	PITHD1	chr1:23778417-23788232	BL_231	SPM_231	OK	41.6359	50.6684	0.283255	1.3772	0.01795	0.0770057	no
XLOC_000210	XLOC_000210	LYPLA2	chr1:23791144-23795539	BL_231	SPM_231	OK	31.3273	34.2313	0.127897	0.623902	0.29365	0.517629	no
XLOC_000211	XLOC_000211	MIR378F	chr1:23929069-23929147	BL_231	SPM_231	NOTEST	0	0	0	0	1	1	no
XLOC_000212	XLOC_000212	PNRC2	chr1:23959827-23963459	BL_231	SPM_231	OK	47.7066	56.5088	0.244288	1.24701	0.0302	0.111505	no
XLOC_000213	XLOC_000213	LINC02800	chr1:24200239-24211690	BL_231	SPM_231	NOTEST	0	0	0	0	1	1	no
XLOC_000214	XLOC_000214	GRHL3	chr1:24319356-24472983	BL_231	SPM_231	NOTEST	0	0.0305167	inf	0	1	1	no
XLOC_000215	XLOC_000215	NIPAL3	chr1:24319356-24472983	BL_231	SPM_231	OK	21.2079	19.4685	-0.123461	-0.520862	0.36305	0.590084	no
XLOC_000216	XLOC_000216	RCAN3	chr1:24496253-24556024	BL_231	SPM_231	OK	11.7616	8.84039	-0.411904	-1.66211	0.0034	0.0214178	yes
XLOC_000217	XLOC_000217	NCMAP	chr1:24556086-24609327	BL_231	SPM_231	NOTEST	0	0	0	0	1	1	no
XLOC_000218	XLOC_000218	SRRM1	chr1:24643301-24673281	BL_231	SPM_231	OK	32.9926	46.1719	0.484876	2.43079	0.0001	0.00110555	yes
XLOC_000219	XLOC_000219	CLIC4	chr1:24745446-24844319	BL_231	SPM_231	OK	158.467	148.227	-0.0963711	-0.484416	0.4092	0.633457	no
XLOC_000220	XLOC_000220	MIR4425	chr1:25023502-25023586	BL_231	SPM_231	NOTEST	0	0	0	0	1	1	no
XLOC_000221	XLOC_000221	RHD	chr1:25242236-25338254	BL_231	SPM_231	NOTEST	0.0181967	0.00785814	-1.21142	0	1	1	no
XLOC_000222	XLOC_000222	TMEM50A	chr1:25338333-25420914	BL_231	SPM_231	OK	39.5497	36.4521	-0.117665	-0.582492	0.3148	0.539517	no
XLOC_000223	XLOC_000223	MACO1	chr1:25430857-25500207	BL_231	SPM_231	OK	5.30112	6.06405	0.193985	0.868723	0.12955	0.310122	no
XLOC_000224	XLOC_000224	LDLRAP1	chr1:25543605-25568886	BL_231	SPM_231	OK	6.97143	7.61936	0.128214	0.57116	0.32645	0.551789	no
XLOC_000225	XLOC_000225	MAN1C1	chr1:25617467-25786207	BL_231	SPM_231	NOTEST	0.00384296	0.0183335	2.25419	0	1	1	no
XLOC_000226	XLOC_000226	SELENON	chr1:25800192-25818221	BL_231	SPM_231	OK	24.398	23.0664	-0.0809739	-0.416931	0.4747	0.690359	no
XLOC_000227	XLOC_000227	MTFR1L	chr1:25819905-25859458	BL_231	SPM_231	OK	14.1283	17.3414	0.295638	1.1803	0.04205	0.142464	no
XLOC_000228	XLOC_000228	EXTL1	chr1:26021774-26036463	BL_231	SPM_231	NOTEST	0	0	0	0	1	1	no
XLOC_000229	XLOC_000229	PDIK1L	chr1:26111164-26125555	BL_231	SPM_231	OK	2.20721	2.29007	0.05317	0.19812	0.73895	0.868208	no
XLOC_000230	XLOC_000230	FAM110D	chr1:26159078-26163962	BL_231	SPM_231	NOTEST	0	0.0178511	inf	0	1	1	no
XLOC_000231	XLOC_000231	ZNF593	chr1:26169907-26170873	BL_231	SPM_231	OK	42.5867	54.6075	0.358697	1.62491	0.00585	0.0324772	yes
XLOC_000232	XLOC_000232	CNKSR1	chr1:26177490-26189884	BL_231	SPM_231	NOTEST	0.128772	0.12351	-0.0601863	0	1	1	no
XLOC_000233	XLOC_000233	CATSPER4	chr1:26190627-26202542	BL_231	SPM_231	NOTEST	0	0	0	0	1	1	no
XLOC_000234	XLOC_000234	ZPLD2P	chr1:26225319-26229840	BL_231	SPM_231	NOTEST	0	0	0	0	1	1	no
XLOC_000235	XLOC_000235	CEP85	chr1:26234199-26278808	BL_231	SPM_231	OK	10.1842	12.8891	0.339822	1.58469	0.0061	0.0335747	yes
XLOC_000236	XLOC_000236	SH3BGRL3	chr1:26280085-26281522	BL_231	SPM_231	OK	293.742	293.061	-0.00334884	-0.0171188	0.97455	0.98719	no
XLOC_000237	XLOC_000237	CD52	chr1:26282281-26320523	BL_231	SPM_231	NOTEST	0	0	0	0	1	1	no
XLOC_000238	XLOC_000238	LIN28A	chr1:26410816-26429728	BL_231	SPM_231	NOTEST	0	0	0	0	1	1	no
XLOC_000239	XLOC_000239	DHDDS	chr1:26432281-26471304	BL_231	SPM_231	OK	9.01021	11.3024	0.326995	1.51865	0.0081	0.0419826	yes
XLOC_000240	XLOC_000240	HMGN2	chr1:26472439-26476642	BL_231	SPM_231	OK	262.19	279.371	0.0915673	0.455596	0.421	0.643532	no
XLOC_000241	XLOC_000241	RPS6KA1	chr1:26529760-26575025	BL_231	SPM_231	NOTEST	0	0	0	0	1	1	no
XLOC_000242	XLOC_000242	MIR1976	chr1:26529760-26575025	BL_231	SPM_231	NOTEST	0	0	0	0	1	1	no
XLOC_000243	XLOC_000243	ARID1A	chr1:26696014-26782104	BL_231	SPM_231	OK	14.0236	15.5112	0.145455	0.739985	0.20765	0.421465	no
XLOC_000244	XLOC_000244	PIGV	chr1:26787053-26800659	BL_231	SPM_231	OK	3.14608	3.03436	-0.0521629	-0.214651	0.7034	0.848148	no
XLOC_000245	XLOC_000245	ZDHHC18	chr1:26826687-26857604	BL_231	SPM_231	OK	8.91732	7.71361	-0.209204	-1.00423	0.08545	0.234657	no
XLOC_000246	XLOC_000246	SFN	chr1:26863148-26864456	BL_231	SPM_231	OK	65.0507	86.1291	0.404936	2.02658	0.0005	0.00440618	yes
XLOC_000247	XLOC_000247	NUDC	chr1:26921742-26946871	BL_231	SPM_231	OK	106.691	137.832	0.36948	1.86175	0.00105	0.0081578	yes
XLOC_000248	XLOC_000248	TRNP1	chr1:26993691-27000886	BL_231	SPM_231	OK	2.42206	3.21907	0.410405	1.35992	0.0221	0.0890242	no
XLOC_000249	XLOC_000249	WDTC1	chr1:27234631-27308636	BL_231	SPM_231	OK	5.44521	4.74619	-0.198219	-0.892357	0.117	0.28963	no
XLOC_000250	XLOC_000250	TMEM222	chr1:27322144-27336400	BL_231	SPM_231	OK	15.2264	17.6916	0.216494	0.956858	0.103	0.266638	no
XLOC_000251	XLOC_000251	ACTG1P20	chr1:27322144-27336400	BL_231	SPM_231	NOTEST	0.436036	0.532223	0.287583	0	1	1	no
XLOC_000252	XLOC_000252	SYTL1	chr1:27342021-27353932	BL_231	SPM_231	NOTEST	0.136931	0.113356	-0.27259	0	1	1	no
XLOC_000253	XLOC_000253	GPR3	chr1:27392621-27395813	BL_231	SPM_231	OK	4.24847	4.90959	0.20866	0.800039	0.16125	0.357292	no
XLOC_000254	XLOC_000254	FAM76A	chr1:27725960-27763116	BL_231	SPM_231	OK	3.15278	3.25453	0.0458217	0.177373	0.7539	0.877179	no
XLOC_000255	XLOC_000255	STX12	chr1:27773218-27824443	BL_231	SPM_231	OK	7.73786	8.09655	0.0653722	0.289566	0.6153	0.789314	no
XLOC_000256	XLOC_000256	PPP1R8	chr1:27830781-27851675	BL_231	SPM_231	OK	24.1519	28.2755	0.22742	1.11216	0.05075	0.163638	no
XLOC_000257	XLOC_000257	SCARNA1	chr1:27830781-27851675	BL_231	SPM_231	NOTEST	0	0	0	0	1	1	no
XLOC_000258	XLOC_000258	THEMIS2	chr1:27872542-27886685	BL_231	SPM_231	NOTEST	0.154417	0.40685	1.39767	0	1	1	no
XLOC_000259	XLOC_000259	SMPDL3B	chr1:27934954-27959152	BL_231	SPM_231	NOTEST	0.066848	0.00994022	-2.74954	0	1	1	no
XLOC_000260	XLOC_000260	XKR8	chr1:27959972-27968093	BL_231	SPM_231	OK	7.87772	6.36307	-0.308057	-1.32888	0.0244	0.0956218	no
XLOC_000261	XLOC_000261	ATP5IF1	chr1:28236090-28238105	BL_231	SPM_231	NOTEST	0	0	0	0	1	1	no
XLOC_000262	XLOC_000262	SESN2	chr1:28259517-28282491	BL_231	SPM_231	NOTEST	0	0	0	0	1	1	no
XLOC_000263	XLOC_000263	MED18	chr1:28329039-28335965	BL_231	SPM_231	NOTEST	0	0	0	0	1	1	no
XLOC_000264	XLOC_000264	PHACTR4	chr1:28369739-28500364	BL_231	SPM_231	OK	7.9999	8.92411	0.157726	0.761204	0.18115	0.386665	no
XLOC_000265	XLOC_000265	RCC1	chr1:28505942-28539294	BL_231	SPM_231	OK	96.5036	84.3069	-0.194932	-0.978182	0.09065	0.244577	no
XLOC_000266	XLOC_000266	SNORA73A	chr1:28505942-28539294	BL_231	SPM_231	OK	29.7416	174.721	2.5545	0.507751	0.26435	0.487943	no
XLOC_000267	XLOC_000267	SNORA73B	chr1:28505942-28539294	BL_231	SPM_231	NOTEST	7.95533	0	#NAME?	0	1	1	no
XLOC_000268	XLOC_000268	TRNAU1AP	chr1:28553016-28582983	BL_231	SPM_231	OK	13.861	13.9271	0.00686194	0.0232303	0.96905	0.985499	no
XLOC_000269	XLOC_000269	RAB42	chr1:28592264-28595449	BL_231	SPM_231	NOTEST	0.352364	0.33829	-0.0588084	0	1	1	no
XLOC_000270	XLOC_000270	LINC01715,RNU11	chr1:28643255-28648799	BL_231	SPM_231	OK	0.416684	1.64581	1.98177	1.10446	0.0029	0.0188435	yes
XLOC_000271	XLOC_000271	GMEB1	chr1:28668783-28719352	BL_231	SPM_231	OK	3.25954	4.25932	0.385956	1.72999	0.00255	0.0169604	yes
XLOC_000272	XLOC_000272	YTHDF2	chr1:28736620-28769775	BL_231	SPM_231	OK	35.2833	46.0066	0.382856	1.925	0.0006	0.00513087	yes
XLOC_000273	XLOC_000273	OPRD1	chr1:28812169-28871267	BL_231	SPM_231	NOTEST	0.00711092	0.00537965	-0.402526	0	1	1	no
XLOC_000274	XLOC_000274	EPB41	chr1:28887090-29123903	BL_231	SPM_231	OK	3.06557	2.52164	-0.281795	-0.813598	0.1348	0.317761	no
XLOC_000275	XLOC_000275	PTPRU	chr1:29236521-29326800	BL_231	SPM_231	NOTEST	0.0741974	0.0271214	-1.45194	0	1	1	no
XLOC_000276	XLOC_000276	MATN1-AS1	chr1:30711276-30726746	BL_231	SPM_231	NOTEST	0.0305013	0.131622	2.10946	0	1	1	no
XLOC_000277	XLOC_000277	LINC01778	chr1:30824651-30834284	BL_231	SPM_231	NOTEST	0	0.025292	inf	0	1	1	no
XLOC_000278	XLOC_000278	ZCCHC17	chr1:31296981-31364953	BL_231	SPM_231	OK	16.8993	18.1743	0.104939	0.472027	0.4062	0.63152	no
XLOC_000279	XLOC_000279	SERINC2	chr1:31409776-31434680	BL_231	SPM_231	OK	83.0213	83.8018	0.0135001	0.0697535	0.90615	0.956908	no
XLOC_000280	XLOC_000280	LDC1P	chr1:31500084-31508566	BL_231	SPM_231	NOTEST	0	0	0	0	1	1	no
XLOC_000281	XLOC_000281	LINC01226	chr1:31518434-31524245	BL_231	SPM_231	NOTEST	0.00752405	0	#NAME?	0	1	1	no
XLOC_000282	XLOC_000282	TINAGL1	chr1:31576484-31587686	BL_231	SPM_231	OK	21.6559	17.8788	-0.276506	-1.36397	0.0221	0.0890242	no
XLOC_000283	XLOC_000283	HCRTR1	chr1:31617699-31627318	BL_231	SPM_231	NOTEST	0	0	0	0	1	1	no
XLOC_000284	XLOC_000284	KHDRBS1	chr1:32013867-32060850	BL_231	SPM_231	OK	96.3146	105.357	0.129464	0.654014	0.25525	0.477942	no
XLOC_000285	XLOC_000285	TMEM39B	chr1:32072030-32102866	BL_231	SPM_231	OK	15.4679	13.3063	-0.217166	-0.954935	0.0991	0.25942	no
XLOC_000286	XLOC_000286	MIR5585	chr1:32072030-32102866	BL_231	SPM_231	NOTEST	0	0	0	0	1	1	no
XLOC_000287	XLOC_000287	KPNA6	chr1:32108055-32176563	BL_231	SPM_231	OK	17.7699	17.6085	-0.0131611	-0.0661721	0.9077	0.957948	no
XLOC_000288	XLOC_000288	TXLNA	chr1:32179674-32198285	BL_231	SPM_231	OK	27.927	28.9242	0.0506172	0.254943	0.6543	0.817468	no
XLOC_000289	XLOC_000289	CCDC28B	chr1:32200385-32205390	BL_231	SPM_231	OK	1.16107	1.41514	0.285487	0.522821	0.35415	0.580272	no
XLOC_000290	XLOC_000290	IQCC	chr1:32205670-32208682	BL_231	SPM_231	OK	1.79771	3.02706	0.751758	2.41632	0.00015	0.00156686	yes
XLOC_000291	XLOC_000291	DCDC2B	chr1:32209093-32231604	BL_231	SPM_231	NOTEST	0.0179728	0.070921	1.9804	0	1	1	no
XLOC_000292	XLOC_000292	EIF3I	chr1:32209093-32231604	BL_231	SPM_231	OK	112.529	106.344	-0.0815582	-0.410667	0.47245	0.688647	no
XLOC_000293	XLOC_000293	FAM167B	chr1:32247221-32248856	BL_231	SPM_231	NOTEST	0.0844062	0.0562019	-0.586729	0	1	1	no
XLOC_000294	XLOC_000294	LCK	chr1:32251264-32286167	BL_231	SPM_231	NOTEST	0	0	0	0	1	1	no
XLOC_000295	XLOC_000295	HDAC1	chr1:32292082-32333626	BL_231	SPM_231	OK	61.4564	55.6279	-0.143755	-0.720524	0.20605	0.419545	no
XLOC_000296	XLOC_000296	TSSK3	chr1:32362538-32364309	BL_231	SPM_231	OK	1.38927	1.74554	0.329353	0.624272	0.28265	0.506822	no
XLOC_000297	XLOC_000297	ZBTB8B	chr1:32465071-32496685	BL_231	SPM_231	NOTEST	0	0	0	0	1	1	no
XLOC_000298	XLOC_000298	ZBTB8A	chr1:32539426-32605941	BL_231	SPM_231	OK	1.84928	2.48796	0.428001	1.79044	0.00195	0.0136453	yes
XLOC_000299	XLOC_000299	RBBP4	chr1:32651207-32702770	BL_231	SPM_231	OK	10.8939	10.5036	-0.0526451	-0.234047	0.6863	0.839829	no
XLOC_000300	XLOC_000300	KIAA1522	chr1:32741829-32774970	BL_231	SPM_231	OK	3.07926	3.23144	0.0695954	0.259526	0.654	0.817359	no
XLOC_000301	XLOC_000301	S100PBP	chr1:32775238-32858879	BL_231	SPM_231	OK	6.97338	8.37976	0.265052	0.537471	0.3595	0.586539	no
XLOC_000302	XLOC_000302	HPCA	chr1:32886490-32901389	BL_231	SPM_231	NOTEST	0.0476273	0.0126553	-1.91205	0	1	1	no
XLOC_000303	XLOC_000303	AZIN2	chr1:33081152-33123492	BL_231	SPM_231	OK	2.13519	1.34859	-0.662915	-1.36012	0.01165	0.0553423	no
XLOC_000304	XLOC_000304	ZNF362	chr1:33256491-33300719	BL_231	SPM_231	OK	2.93573	2.06987	-0.504179	-1.87817	0.00155	0.0112765	yes
XLOC_000305	XLOC_000305	PHC2-AS1	chr1:33323622-33375593	BL_231	SPM_231	NOTEST	0	0	0	0	1	1	no
XLOC_000306	XLOC_000306	ZSCAN20	chr1:33472644-33496507	BL_231	SPM_231	OK	0.773038	1.50859	0.964587	3.01266	5e-05	0.000592462	yes
XLOC_000307	XLOC_000307	HMGB4	chr1:33513998-34165842	BL_231	SPM_231	NOTEST	0	0	0	0	1	1	no
XLOC_000308	XLOC_000308	CSMD2-AS1	chr1:33513998-34165842	BL_231	SPM_231	NOTEST	0	0	0	0	1	1	no
XLOC_000309	XLOC_000309	C1orf94	chr1:34166992-34219130	BL_231	SPM_231	NOTEST	0	0	0	0	1	1	no
XLOC_000310	XLOC_000310	GJB5	chr1:34755046-34758512	BL_231	SPM_231	NOTEST	0	0	0	0	1	1	no
XLOC_000311	XLOC_000311	GJB4	chr1:34759739-34762327	BL_231	SPM_231	NOTEST	0	0	0	0	1	1	no
XLOC_000312	XLOC_000312	GJB3	chr1:34781213-34786364	BL_231	SPM_231	NOTEST	0	0.0131838	inf	0	1	1	no
XLOC_000313	XLOC_000313	GJA4	chr1:34792998-34795747	BL_231	SPM_231	NOTEST	0	0	0	0	1	1	no
XLOC_000314	XLOC_000314	ZMYM1	chr1:35059785-35115858	BL_231	SPM_231	OK	10.9419	9.68171	-0.176523	-0.837821	0.1527	0.344896	no
XLOC_000315	XLOC_000315	ZMYM4	chr1:35268708-35422058	BL_231	SPM_231	OK	10.4281	10.3909	-0.00515537	-0.0252163	0.96265	0.982812	no
XLOC_000316	XLOC_000316	NCDN	chr1:35557791-35566779	BL_231	SPM_231	OK	11.0879	12.6805	0.193623	0.945316	0.10455	0.269312	no
XLOC_000317	XLOC_000317	TFAP2E	chr1:35573313-35595326	BL_231	SPM_231	OK	0.417067	0.575841	0.46539	0.812769	0.1515	0.343058	no
XLOC_000318	XLOC_000318	AGO4	chr1:35807635-35857889	BL_231	SPM_231	OK	1.87677	1.9943	0.087632	0.34534	0.5522	0.74781	no
XLOC_000319	XLOC_000319	AGO1	chr1:35869807-35930531	BL_231	SPM_231	OK	4.3498	3.60961	-0.269106	-1.15582	0.04545	0.15067	no
XLOC_000320	XLOC_000320	AGO3	chr1:35931104-36072499	BL_231	SPM_231	OK	1.50006	1.36016	-0.141235	-0.641356	0.26555	0.489383	no
XLOC_000321	XLOC_000321	TEKT2	chr1:36084093-36088275	BL_231	SPM_231	NOTEST	0.01595	0	#NAME?	0	1	1	no
XLOC_000322	XLOC_000322	ADPRS	chr1:36088891-36093932	BL_231	SPM_231	OK	22.6926	29.8166	0.393895	1.86167	0.00225	0.0153268	yes
XLOC_000323	XLOC_000323	MAP7D1	chr1:36156159-36180849	BL_231	SPM_231	OK	41.182	70.4301	0.774178	4.04391	5e-05	0.000592462	yes
XLOC_000324	XLOC_000324	THRAP3	chr1:36224442-36305356	BL_231	SPM_231	OK	39.0466	47.2313	0.274546	1.38863	0.0174	0.0755439	no
XLOC_000325	XLOC_000325	SH3D21	chr1:36306367-36321347	BL_231	SPM_231	NOTEST	0.284497	0.245677	-0.211651	0	1	1	no
XLOC_000326	XLOC_000326	MIR4255	chr1:37161562-37161634	BL_231	SPM_231	NOTEST	0	0	0	0	1	1	no
XLOC_000327	XLOC_000327	ZC3H12A	chr1:37474579-37484377	BL_231	SPM_231	OK	1.41219	3.54737	1.32881	4.48394	5e-05	0.000592462	yes
XLOC_000328	XLOC_000328	MIR6732	chr1:37474579-37484377	BL_231	SPM_231	NOTEST	0	0	0	0	1	1	no
XLOC_000329	XLOC_000329	DNALI1	chr1:37556939-37595985	BL_231	SPM_231	NOTEST	0.00811467	0	#NAME?	0	1	1	no
XLOC_000330	XLOC_000330	CDCA8	chr1:37692515-37709719	BL_231	SPM_231	OK	35.1816	41.2604	0.229934	1.15653	0.0428	0.144202	no
XLOC_000331	XLOC_000331	MANEAL	chr1:37794101-37801606	BL_231	SPM_231	OK	4.39059	4.47345	0.0269736	0.108151	0.8508	0.929308	no
XLOC_000332	XLOC_000332	C1orf122	chr1:37802944-37809454	BL_231	SPM_231	OK	18.3883	16.6639	-0.142057	-0.36261	0.5516	0.74724	no
XLOC_000333	XLOC_000333	UTP11	chr1:38012733-38024820	BL_231	SPM_231	OK	33.4584	28.1017	-0.251709	-1.22817	0.03415	0.122071	no
XLOC_000334	XLOC_000334	MIR3659	chr1:38089230-38089329	BL_231	SPM_231	NOTEST	0	0	0	0	1	1	no
XLOC_000335	XLOC_000335	LINC01685	chr1:38475195-38476484	BL_231	SPM_231	NOTEST	0	0	0	0	1	1	no
XLOC_000336	XLOC_000336	LOC105378663	chr1:38862489-38881626	BL_231	SPM_231	NOTEST	0	0	0	0	1	1	no
XLOC_000337	XLOC_000337	AKIRIN1	chr1:38991243-39006065	BL_231	SPM_231	OK	29.8508	36.1393	0.275797	1.37734	0.0143	0.0650937	no
XLOC_000338	XLOC_000338	NDUFS5	chr1:39026294-39034636	BL_231	SPM_231	OK	262.466	271.008	0.0462099	0.22366	0.70005	0.846346	no
XLOC_000339	XLOC_000339	MACF1	chr1:39084166-39487138	BL_231	SPM_231	OK	16.8003	15.783	-0.0901129	-0.427366	0.45265	0.671305	no
XLOC_000340	XLOC_000340	KIAA0754	chr1:39084166-39487138	BL_231	SPM_231	OK	3.18371	2.57815	-0.304372	-0.343606	0.57105	0.759625	no
XLOC_000341	XLOC_000341	BMP8A	chr1:39491635-39559698	BL_231	SPM_231	NOTEST	0.00831618	0	#NAME?	0	1	1	no
XLOC_000342	XLOC_000342	OXCT2P1	chr1:39491635-39559698	BL_231	SPM_231	NOTEST	0	0	0	0	1	1	no
XLOC_000343	XLOC_000343	PABPC4-AS1	chr1:39560815-39576790	BL_231	SPM_231	NOTEST	0	0	0	0	1	1	no
XLOC_000344	XLOC_000344	PPIE	chr1:39738844-39788865	BL_231	SPM_231	OK	33.714	29.8053	-0.177781	-0.594069	0.3043	0.529056	no
XLOC_000345	XLOC_000345	LOC101929536	chr1:39788975-39790170	BL_231	SPM_231	NOTEST	0.191229	0.189115	-0.0160353	0	1	1	no
XLOC_000346	XLOC_000346	MFSD2A	chr1:39955111-39969968	BL_231	SPM_231	OK	2.33922	2.075	-0.172916	-0.509042	0.3432	0.568785	no
XLOC_000347	XLOC_000347	CAP1	chr1:40040064-40097470	BL_231	SPM_231	OK	143.046	142.094	-0.00963923	-0.0414043	0.9427	0.973455	no
XLOC_000348	XLOC_000348	RLF	chr1:40161386-40240921	BL_231	SPM_231	OK	5.48524	8.03605	0.550931	2.62573	5e-05	0.000592462	yes
XLOC_000349	XLOC_000349	TMCO2	chr1:40247936-40251683	BL_231	SPM_231	NOTEST	0	0	0	0	1	1	no
XLOC_000350	XLOC_000350	ZMPSTE24	chr1:40258235-40294180	BL_231	SPM_231	OK	49.3019	42.7662	-0.205173	-1.04994	0.07135	0.207268	no
XLOC_000351	XLOC_000351	SMAP2	chr1:40373726-40423326	BL_231	SPM_231	OK	11.2135	11.2163	0.00036419	0.001602	0.99805	0.998792	no
XLOC_000352	XLOC_000352	ZFP69B	chr1:40450063-40463715	BL_231	SPM_231	OK	1.3858	2.22118	0.680603	1.92239	0.001	0.00783254	yes
XLOC_000353	XLOC_000353	ZFP69	chr1:40477289-40496343	BL_231	SPM_231	OK	0.82745	0.770133	-0.103564	-0.236054	0.6676	0.826993	no
XLOC_000354	XLOC_000354	EXO5	chr1:40508718-40516050	BL_231	SPM_231	OK	5.32033	5.90764	0.151065	0.566032	0.31445	0.539237	no
XLOC_000355	XLOC_000355	ZNF684	chr1:40531636-40548166	BL_231	SPM_231	OK	1.95446	2.17106	0.151629	0.446378	0.44235	0.662235	no
XLOC_000356	XLOC_000356	NFYC	chr1:40689079-40771606	BL_231	SPM_231	OK	28.6386	27.5272	-0.0571051	-0.272532	0.63475	0.804351	no
XLOC_000357	XLOC_000357	MIR30E	chr1:40689079-40771606	BL_231	SPM_231	NOTEST	0	0	0	0	1	1	no
XLOC_000358	XLOC_000358	MIR30C1	chr1:40689079-40771606	BL_231	SPM_231	NOTEST	0	0	0	0	1	1	no
XLOC_000359	XLOC_000359	KCNQ4	chr1:40783786-40840452	BL_231	SPM_231	NOTEST	0.163793	0.229427	0.486164	0	1	1	no
XLOC_000360	XLOC_000360	CTPS1	chr1:40979695-41012565	BL_231	SPM_231	OK	41.1028	42.7083	0.0552793	0.275803	0.63005	0.800678	no
XLOC_000361	XLOC_000361	SLFNL1-AS1	chr1:41014589-41242306	BL_231	SPM_231	NOTEST	0.485958	0.288359	-0.752967	0	1	1	no
XLOC_000362	XLOC_000362	FOXO6	chr1:41361433-41383590	BL_231	SPM_231	NOTEST	0	0	0	0	1	1	no
XLOC_000363	XLOC_000363	GUCA2B	chr1:42153409-42155820	BL_231	SPM_231	NOTEST	0	0	0	0	1	1	no
XLOC_000364	XLOC_000364	RIMKLA	chr1:42380791-42424232	BL_231	SPM_231	NOTEST	0.00186357	0.00367866	0.981115	0	1	1	no
XLOC_000365	XLOC_000365	CCDC30,PPCS	chr1:42430329-42657190	BL_231	SPM_231	OK	17.6226	19.5525	0.149928	0.421067	0.485	0.696656	no
XLOC_000366	XLOC_000366	PPIH	chr1:42658422-42676758	BL_231	SPM_231	OK	56.0503	55.8311	-0.00565275	-0.0257271	0.9639	0.98327	no
XLOC_000367	XLOC_000367	YBX1	chr1:42682417-42703805	BL_231	SPM_231	OK	181.994	283.68	0.640376	3.12836	5e-05	0.000592462	yes
XLOC_000368	XLOC_000368	C1orf50	chr1:42767248-42784895	BL_231	SPM_231	OK	1.45742	1.60689	0.140855	0.500587	0.38665	0.612669	no
XLOC_000369	XLOC_000369	TMEM269	chr1:42785031-42800818	BL_231	SPM_231	NOTEST	0.141327	0.0966188	-0.548661	0	1	1	no
XLOC_000370	XLOC_000370	ERMAP	chr1:42807051-42844991	BL_231	SPM_231	OK	1.65004	1.60026	-0.0441936	-0.0885945	0.86985	0.938668	no
XLOC_000371	XLOC_000371	ZNF691	chr1:42846572-42852475	BL_231	SPM_231	OK	2.93076	4.49224	0.616161	2.01686	0.00085	0.00686717	yes
XLOC_000372	XLOC_000372	LOC339539	chr1:42857621-42888792	BL_231	SPM_231	NOTEST	0	0	0	0	1	1	no
XLOC_000373	XLOC_000373	SLC2A1-AS1	chr1:42959048-42983358	BL_231	SPM_231	NOTEST	0.178262	0.10803	-0.722564	0	1	1	no
XLOC_000374	XLOC_000374	FAM183A	chr1:43147903-43156396	BL_231	SPM_231	NOTEST	0	0	0	0	1	1	no
XLOC_000375	XLOC_000375	CFAP57	chr1:43164173-43254358	BL_231	SPM_231	NOTEST	0.0298568	0.0444826	0.57518	0	1	1	no
XLOC_000376	XLOC_000376	TMEM125	chr1:43269982-43274002	BL_231	SPM_231	NOTEST	0	0	0	0	1	1	no
XLOC_000377	XLOC_000377	TIE1	chr1:43300981-43323108	BL_231	SPM_231	NOTEST	0.0658338	0.0903885	0.45731	0	1	1	no
XLOC_000378	XLOC_000378	MPL	chr1:43337817-43354465	BL_231	SPM_231	NOTEST	0.0410998	0.013518	-1.60425	0	1	1	no
XLOC_000379	XLOC_000379	CDC20	chr1:43358980-43363202	BL_231	SPM_231	OK	152.87	168.657	0.141787	0.718796	0.2171	0.433337	no
XLOC_000380	XLOC_000380	SZT2	chr1:43389898-43454247	BL_231	SPM_231	OK	2.4721	2.33161	-0.0844053	-0.297228	0.60295	0.780643	no
XLOC_000381	XLOC_000381	MIR6735	chr1:43389898-43454247	BL_231	SPM_231	NOTEST	0	0	0	0	1	1	no
XLOC_000382	XLOC_000382	PTPRF	chr1:43526036-43623672	BL_231	SPM_231	OK	27.6808	20.5481	-0.429877	-2.19919	5e-05	0.000592462	yes
XLOC_000383	XLOC_000383	KDM4A	chr1:43650148-43707341	BL_231	SPM_231	OK	5.39764	5.55353	0.0410743	0.178627	0.7511	0.875626	no
XLOC_000384	XLOC_000384	ST3GAL3	chr1:43707496-43931165	BL_231	SPM_231	OK	5.77413	7.35234	0.3486	1.42274	0.00965	0.0477663	yes
XLOC_000385	XLOC_000385	MIR6079	chr1:43707496-43931165	BL_231	SPM_231	NOTEST	0	0	0	0	1	1	no
XLOC_000386	XLOC_000386	ARTN	chr1:43933319-43937240	BL_231	SPM_231	OK	0.872735	1.31591	0.592447	1.14379	0.0482	0.157037	no
XLOC_000387	XLOC_000387	IPO13	chr1:43946949-43968022	BL_231	SPM_231	OK	7.0983	5.93985	-0.257048	-1.17345	0.04585	0.151778	no
XLOC_000388	XLOC_000388	DPH2	chr1:43970009-43973369	BL_231	SPM_231	OK	12.0298	16.2487	0.43371	2.03328	0.00085	0.00686717	yes
XLOC_000389	XLOC_000389	ATP6V0B	chr1:43974959-43978295	BL_231	SPM_231	OK	81.2836	93.8114	0.206799	1.02621	0.0737	0.212069	no
XLOC_000390	XLOC_000390	B4GALT2	chr1:43979201-43991171	BL_231	SPM_231	OK	29.8596	26.8268	-0.154522	-0.755939	0.20615	0.419674	no
XLOC_000391	XLOC_000391	CCDC24	chr1:43991595-44031462	BL_231	SPM_231	OK	2.39722	1.79998	-0.413387	-0.716089	0.1972	0.408948	no
XLOC_000392	XLOC_000392	KLF17	chr1:44118820-44135137	BL_231	SPM_231	NOTEST	0.202677	0.159884	-0.342158	0	1	1	no
XLOC_000393	XLOC_000393	DMAP1	chr1:44213470-44220673	BL_231	SPM_231	OK	12.106	10.854	-0.157495	-0.672954	0.24135	0.461565	no
XLOC_000394	XLOC_000394	RNF220	chr1:44405159-44651724	BL_231	SPM_231	OK	20.2741	23.914	0.238218	1.10019	0.05405	0.170472	no
XLOC_000395	XLOC_000395	MIR5584	chr1:44405159-44651724	BL_231	SPM_231	NOTEST	0	0	0	0	1	1	no
XLOC_000396	XLOC_000396	ARMH1	chr1:44674713-44725591	BL_231	SPM_231	NOTEST	0.0389247	0.0144886	-1.42576	0	1	1	no
XLOC_000397	XLOC_000397	KIF2C	chr1:44739836-44767766	BL_231	SPM_231	OK	51.856	58.48	0.173432	0.873656	0.1281	0.307608	no
XLOC_000398	XLOC_000398	SNORD160	chr1:44739836-44767766	BL_231	SPM_231	NOTEST	0	0	0	0	1	1	no
XLOC_000399	XLOC_000399	RPS8	chr1:44775539-44778779	BL_231	SPM_231	OK	992.415	913.201	-0.120012	-0.593949	0.3051	0.530048	no
XLOC_000400	XLOC_000400	SNORD55	chr1:44775539-44778779	BL_231	SPM_231	NOTEST	0	0	0	0	1	1	no
XLOC_000401	XLOC_000401	SNORD46	chr1:44775539-44778779	BL_231	SPM_231	NOTEST	0	0	0	0	1	1	no
XLOC_000402	XLOC_000402	SNORD38A	chr1:44775539-44778779	BL_231	SPM_231	NOTEST	0	0	0	0	1	1	no
XLOC_000403	XLOC_000403	SNORD38B	chr1:44775539-44778779	BL_231	SPM_231	NOTEST	0	0	0	0	1	1	no
XLOC_000404	XLOC_000404	PLK3	chr1:44800376-44807285	BL_231	SPM_231	OK	5.93369	7.47376	0.332904	1.43017	0.0144	0.0653686	no
XLOC_000405	XLOC_000405	BTBD19	chr1:44808481-44814129	BL_231	SPM_231	NOTEST	0.437314	0.390241	-0.164304	0	1	1	no
XLOC_000406	XLOC_000406	UROD	chr1:45012253-45015575	BL_231	SPM_231	OK	58.8979	56.7674	-0.0531547	-0.259079	0.6521	0.816043	no
XLOC_000407	XLOC_000407	LINC01144	chr1:45303909-45305619	BL_231	SPM_231	NOTEST	0.0828766	0.136474	0.71959	0	1	1	no
XLOC_000408	XLOC_000408	HPDL	chr1:45326894-45328679	BL_231	SPM_231	NOTEST	0.0648344	0.0632771	-0.0350755	0	1	1	no
XLOC_000409	XLOC_000409	TOE1	chr1:45329241-45491163	BL_231	SPM_231	OK	16.3224	20.4542	0.325547	1.28885	0.02505	0.0974092	no
XLOC_000410	XLOC_000410	MMACHC	chr1:45500299-45522890	BL_231	SPM_231	OK	1.03327	1.28614	0.315832	0.186736	0.73875	0.868179	no
XLOC_000411	XLOC_000411	AKR1A1	chr1:45550782-45570051	BL_231	SPM_231	OK	26.7855	24.6236	-0.121413	-0.563428	0.3264	0.551789	no
XLOC_000412	XLOC_000412	NASP	chr1:45583987-45618906	BL_231	SPM_231	OK	63.3539	61.1764	-0.0504583	-0.254063	0.66095	0.822663	no
XLOC_000413	XLOC_000413	TMEM69	chr1:45688180-45750813	BL_231	SPM_231	OK	40.7485	39.4141	-0.0480362	-0.20891	0.7193	0.856885	no
XLOC_000414	XLOC_000414	MAST2	chr1:45803606-46036124	BL_231	SPM_231	OK	14.5551	15.5918	0.0992613	0.497212	0.3906	0.616897	no
XLOC_000415	XLOC_000415	LOC101929626	chr1:46040139-46185962	BL_231	SPM_231	NOTEST	0	0	0	0	1	1	no
XLOC_000416	XLOC_000416	TSPAN1	chr1:46040139-46185962	BL_231	SPM_231	OK	0.495304	0.635032	0.358513	0.211123	0.63375	0.803613	no
XLOC_000417	XLOC_000417	LURAP1	chr1:46188680-46221256	BL_231	SPM_231	NOTEST	0	0.07458	inf	0	1	1	no
XLOC_000418	XLOC_000418	RAD54L	chr1:46247687-46303366	BL_231	SPM_231	OK	12.4502	11.7836	-0.0793888	-0.223951	0.7007	0.846777	no
XLOC_000419	XLOC_000419	UQCRH	chr1:46303697-46316775	BL_231	SPM_231	OK	200.774	287.275	0.51686	2.4926	5e-05	0.000592462	yes
XLOC_000420	XLOC_000420	NSUN4	chr1:46340176-46365152	BL_231	SPM_231	OK	5.84035	7.01009	0.263379	1.21889	0.0331	0.119539	no
XLOC_000421	XLOC_000421	FAAH	chr1:46394316-46413845	BL_231	SPM_231	NOTEST	0.047935	0.0591807	0.304045	0	1	1	no
XLOC_000422	XLOC_000422	FAAHP1	chr1:46433826-46445702	BL_231	SPM_231	NOTEST	0	0	0	0	1	1	no
XLOC_000423	XLOC_000423	DMBX1	chr1:46489835-46516216	BL_231	SPM_231	NOTEST	0.0321154	0.00334776	-3.262	0	1	1	no
XLOC_000424	XLOC_000424	MKNK1-AS1	chr1:46538695-46604268	BL_231	SPM_231	NOTEST	0.039229	0.0480406	0.292335	0	1	1	no
XLOC_000425	XLOC_000425	TEX38	chr1:46671853-46673584	BL_231	SPM_231	NOTEST	0	0	0	0	1	1	no
XLOC_000426	XLOC_000426	EFCAB14-AS1	chr1:46674035-46719114	BL_231	SPM_231	NOTEST	0	0	0	0	1	1	no
XLOC_000427	XLOC_000427	CYP4B1	chr1:46799045-46819413	BL_231	SPM_231	NOTEST	0	0	0	0	1	1	no
XLOC_000428	XLOC_000428	CYP4X1	chr1:46961363-47050754	BL_231	SPM_231	NOTEST	0	0	0	0	1	1	no
XLOC_000429	XLOC_000429	CYP4Z1	chr1:47067230-47118318	BL_231	SPM_231	NOTEST	0	0.0180344	inf	0	1	1	no
XLOC_000430	XLOC_000430	CYP4A22	chr1:47137424-47149727	BL_231	SPM_231	NOTEST	0	0	0	0	1	1	no
XLOC_000431	XLOC_000431	LINC00853	chr1:47179249-47180339	BL_231	SPM_231	NOTEST	0	0.0365664	inf	0	1	1	no
XLOC_000432	XLOC_000432	CMPK1	chr1:47333789-47378839	BL_231	SPM_231	OK	69.8593	64.6797	-0.11114	-0.57104	0.33175	0.556756	no
XLOC_000433	XLOC_000433	FOXE3	chr1:47380795-47437317	BL_231	SPM_231	NOTEST	0.074087	0.0528085	-0.488451	0	1	1	no
XLOC_000434	XLOC_000434	FOXD2	chr1:47438043-47440691	BL_231	SPM_231	NOTEST	0.228392	0.128867	-0.825622	0	1	1	no
XLOC_000435	XLOC_000435	SLC5A9	chr1:48222715-48248638	BL_231	SPM_231	NOTEST	0	0	0	0	1	1	no
XLOC_000436	XLOC_000436	AGBL4-AS1	chr1:48532853-50023954	BL_231	SPM_231	NOTEST	0	0	0	0	1	1	no
XLOC_000437	XLOC_000437	ELAVL4	chr1:50048054-50203772	BL_231	SPM_231	NOTEST	0	0	0	0	1	1	no
XLOC_000438	XLOC_000438	CDKN2C	chr1:50968694-50974634	BL_231	SPM_231	OK	45.0647	36.9313	-0.287155	-1.04787	0.07265	0.209884	no
XLOC_000439	XLOC_000439	MIR4421	chr1:51059836-51059905	BL_231	SPM_231	NOTEST	0	0	0	0	1	1	no
XLOC_000440	XLOC_000440	MIR6500	chr1:51060017-51060103	BL_231	SPM_231	NOTEST	0	0	0	0	1	1	no
XLOC_000441	XLOC_000441	C1orf185	chr1:51102227-51148085	BL_231	SPM_231	NOTEST	0	0	0	0	1	1	no
XLOC_000442	XLOC_000442	RNF11	chr1:51236272-51273447	BL_231	SPM_231	OK	38.7799	39.4145	0.0234143	0.118046	0.8349	0.920821	no
XLOC_000443	XLOC_000443	TTC39A-AS1	chr1:51287257-51345116	BL_231	SPM_231	NOTEST	0	0	0	0	1	1	no
XLOC_000444	XLOC_000444	OSBPL9	chr1:51617091-51878937	BL_231	SPM_231	OK	19.8758	19.7477	-0.00932714	-0.0233277	0.97035	0.985499	no
XLOC_000445	XLOC_000445	TXNDC12-AS1	chr1:52020131-52056171	BL_231	SPM_231	NOTEST	0	0	0	0	1	1	no
XLOC_000446	XLOC_000446	BTF3L4	chr1:52056184-52090716	BL_231	SPM_231	OK	19.4173	17.0388	-0.18852	-0.949886	0.1021	0.26513	no
XLOC_000447	XLOC_000447	ZFYVE9	chr1:52142088-52346686	BL_231	SPM_231	OK	5.6368	4.8236	-0.224768	-1.01995	0.077	0.218785	no
XLOC_000448	XLOC_000448	PRPF38A	chr1:52404601-52420835	BL_231	SPM_231	OK	10.3946	13.2301	0.347984	1.71005	0.0036	0.0224694	yes
XLOC_000449	XLOC_000449	GPX7	chr1:52602370-52609051	BL_231	SPM_231	NOTEST	0	0	0	0	1	1	no
XLOC_000450	XLOC_000450	SHISAL2A	chr1:52633167-52669667	BL_231	SPM_231	NOTEST	0	0	0	0	1	1	no
XLOC_000451	XLOC_000451	ZYG11B	chr1:52726452-52827336	BL_231	SPM_231	OK	4.46523	4.30237	-0.0536035	-0.248923	0.66245	0.823715	no
XLOC_000452	XLOC_000452	ZYG11A	chr1:52842759-52894995	BL_231	SPM_231	NOTEST	0.00559797	0	#NAME?	0	1	1	no
XLOC_000453	XLOC_000453	SCP2	chr1:52927228-53051698	BL_231	SPM_231	OK	41.1414	36.9716	-0.154172	-0.663868	0.25815	0.481189	no
XLOC_000454	XLOC_000454	PODN	chr1:53062212-53085494	BL_231	SPM_231	NOTEST	0	0	0	0	1	1	no
XLOC_000455	XLOC_000455	CPT2	chr1:53196823-53220639	BL_231	SPM_231	OK	5.00391	6.30584	0.333631	0.975687	0.09205	0.246913	no
XLOC_000456	XLOC_000456	LOC100507564	chr1:53238609-53328070	BL_231	SPM_231	NOTEST	0.0182772	0.0317999	0.798975	0	1	1	no
XLOC_000457	XLOC_000457	LINC01771	chr1:53328232-53336509	BL_231	SPM_231	NOTEST	0.410355	0.0565613	-2.85899	0	1	1	no
XLOC_000458	XLOC_000458	DMRTB1	chr1:53459398-53467487	BL_231	SPM_231	NOTEST	0	0	0	0	1	1	no
XLOC_000459	XLOC_000459	DIO1	chr1:53894186-53911086	BL_231	SPM_231	NOTEST	0.15874	0.103046	-0.623373	0	1	1	no
XLOC_000460	XLOC_000460	LRRC42	chr1:53946349-53968168	BL_231	SPM_231	OK	24.8516	31.2996	0.332805	1.59416	0.00465	0.0275071	yes
XLOC_000461	XLOC_000461	TCEANC2	chr1:54053607-54112520	BL_231	SPM_231	OK	1.74481	1.74604	0.00101509	0.00339699	0.9951	0.997258	no
XLOC_000462	XLOC_000462	MIR4781	chr1:54053607-54112520	BL_231	SPM_231	NOTEST	0	0	0	0	1	1	no
XLOC_000463	XLOC_000463	MRPL37	chr1:54200166-54406394	BL_231	SPM_231	OK	85.2119	82.5952	-0.0449973	-0.201432	0.72455	0.859153	no
XLOC_000464	XLOC_000464	SSBP3-AS1	chr1:54200166-54406394	BL_231	SPM_231	NOTEST	0.133626	0.0440319	-1.60158	0	1	1	no
XLOC_000465	XLOC_000465	ACOT11	chr1:54548227-54639192	BL_231	SPM_231	NOTEST	0.13472	0.0536179	-1.32918	0	1	1	no
XLOC_000466	XLOC_000466	MROH7,TTC4	chr1:54641739-54742655	BL_231	SPM_231	OK	23.7972	27.6935	0.218754	1.07048	0.06475	0.194099	no
XLOC_000467	XLOC_000467	LEXM	chr1:54806062-54842264	BL_231	SPM_231	NOTEST	0.0238011	0.0126694	-0.909679	0	1	1	no
XLOC_000468	XLOC_000468	TMEM61	chr1:54980627-54992288	BL_231	SPM_231	NOTEST	0	0	0	0	1	1	no
XLOC_000469	XLOC_000469	BSND	chr1:54998932-55017172	BL_231	SPM_231	NOTEST	0	0	0	0	1	1	no
XLOC_000470	XLOC_000470	PCSK9	chr1:55039547-55064853	BL_231	SPM_231	NOTEST	0	0	0	0	1	1	no
XLOC_000471	XLOC_000471	LOC100507634	chr1:55215407-55217455	BL_231	SPM_231	NOTEST	0.306038	0.231367	-0.403531	0	1	1	no
XLOC_000472	XLOC_000472	MIR4422HG	chr1:55217860-55234177	BL_231	SPM_231	NOTEST	0	0	0	0	1	1	no
XLOC_000473	XLOC_000473	MIR4422	chr1:55217860-55234177	BL_231	SPM_231	NOTEST	0	0	0	0	1	1	no
XLOC_000474	XLOC_000474	LINC01755	chr1:55945086-55950119	BL_231	SPM_231	NOTEST	0	0	0	0	1	1	no
XLOC_000475	XLOC_000475	LINC01767	chr1:56414962-56415966	BL_231	SPM_231	NOTEST	0	0	0	0	1	1	no
XLOC_000476	XLOC_000476	PRKAA2	chr1:56627790-56715335	BL_231	SPM_231	OK	4.98983	4.97702	-0.00370758	-0.0178803	0.9759	0.987958	no
XLOC_000477	XLOC_000477	C8A	chr1:56854796-56918223	BL_231	SPM_231	NOTEST	0	0	0	0	1	1	no
XLOC_000478	XLOC_000478	DAB1-AS1	chr1:56994777-58250547	BL_231	SPM_231	NOTEST	0	0	0	0	1	1	no
XLOC_000479	XLOC_000479	LINC01135	chr1:58785150-58899712	BL_231	SPM_231	NOTEST	0	0	0	0	1	1	no
XLOC_000480	XLOC_000480	LINC01358	chr1:59020475-59088247	BL_231	SPM_231	OK	1.10259	0.99593	-0.14678	-0.12912	0.8295	0.91846	no
XLOC_000481	XLOC_000481	FGGY	chr1:59296812-59762727	BL_231	SPM_231	OK	0.397395	0.629582	0.663821	0.640205	0.04075	0.138916	no
XLOC_000482	XLOC_000482	LOC101926944	chr1:59772794-59788829	BL_231	SPM_231	NOTEST	0	0	0	0	1	1	no
XLOC_000483	XLOC_000483	HOOK1	chr1:59814948-59876322	BL_231	SPM_231	NOTEST	0	0	0	0	1	1	no
XLOC_000484	XLOC_000484	NFIA	chr1:61077226-61462788	BL_231	SPM_231	OK	1.28386	1.16704	-0.137631	-0.549274	0.3451	0.570459	no
XLOC_000485	XLOC_000485	MGC34796	chr1:61654241-61656128	BL_231	SPM_231	NOTEST	0	0	0	0	1	1	no
XLOC_000486	XLOC_000486	PATJ	chr1:61742479-62163949	BL_231	SPM_231	NOTEST	0.47092	0.500479	0.0878275	0	1	1	no
XLOC_000487	XLOC_000487	MIR12132	chr1:61742479-62163949	BL_231	SPM_231	NOTEST	0	0	0	0	1	1	no
XLOC_000488	XLOC_000488	MIR3116-1	chr1:61742479-62163949	BL_231	SPM_231	NOTEST	0	0	0	0	1	1	no
XLOC_000489	XLOC_000489	L1TD1	chr1:62194848-62212328	BL_231	SPM_231	NOTEST	0	0	0	0	1	1	no
XLOC_000490	XLOC_000490	USP1	chr1:62436303-62451804	BL_231	SPM_231	OK	60.5325	68.5908	0.180307	0.929094	0.1115	0.280951	no
XLOC_000491	XLOC_000491	ANGPTL3	chr1:62454725-62688386	BL_231	SPM_231	NOTEST	0	0	0	0	1	1	no
XLOC_000492	XLOC_000492	ATG4C	chr1:62784105-62865514	BL_231	SPM_231	OK	7.57117	7.08037	-0.0966921	-0.422445	0.47675	0.691499	no
XLOC_000493	XLOC_000493	FOXD3	chr1:63320883-63325128	BL_231	SPM_231	NOTEST	0.21949	0.377226	0.781276	0	1	1	no
XLOC_000494	XLOC_000494	ALG6	chr1:63367626-63438552	BL_231	SPM_231	OK	7.7165	5.387	-0.518463	-2.28634	0.00025	0.0024394	yes
XLOC_000495	XLOC_000495	EFCAB7	chr1:63523524-63572693	BL_231	SPM_231	OK	1.0581	1.48965	0.493497	1.23075	0.03625	0.127139	no
XLOC_000496	XLOC_000496	DLEU2L	chr1:63523524-63572693	BL_231	SPM_231	NOTEST	0.0755877	0.0371028	-1.02662	0	1	1	no
XLOC_000497	XLOC_000497	PGM1	chr1:63593410-63660246	BL_231	SPM_231	OK	26.9382	27.8838	0.0497745	0.242773	0.6641	0.824452	no
XLOC_000498	XLOC_000498	ROR1	chr1:63774016-64181496	BL_231	SPM_231	OK	2.89542	2.46477	-0.232319	-0.792486	0.17255	0.373519	no
XLOC_000499	XLOC_000499	UBE2U	chr1:64203622-64267367	BL_231	SPM_231	NOTEST	0	0	0	0	1	1	no
XLOC_000500	XLOC_000500	CACHD1	chr1:64470128-64693058	BL_231	SPM_231	OK	0.947151	1.02836	0.118681	0.402837	0.48765	0.698638	no
XLOC_000501	XLOC_000501	MIR4794	chr1:64470128-64693058	BL_231	SPM_231	NOTEST	0	0	0	0	1	1	no
XLOC_000502	XLOC_000502	RAVER2	chr1:64744972-65067746	BL_231	SPM_231	OK	3.21657	2.74108	-0.230777	-0.358091	0.53805	0.738253	no
XLOC_000503	XLOC_000503	AK4	chr1:65147548-65232145	BL_231	SPM_231	OK	9.30498	8.59948	-0.113753	-0.55714	0.32935	0.5545	no
XLOC_000504	XLOC_000504	DNAJC6	chr1:65264693-65415871	BL_231	SPM_231	OK	2.24346	2.74166	0.289326	1.20166	0.03545	0.125284	no
XLOC_000505	XLOC_000505	LEPR,LEPROT	chr1:65420651-65637493	BL_231	SPM_231	OK	33.3532	25.7695	-0.372161	-0.77082	0.1597	0.354947	no
XLOC_000506	XLOC_000506	PDE4B	chr1:65792509-66374579	BL_231	SPM_231	NOTEST	0.27237	0.115222	-1.24114	0	1	1	no
XLOC_000507	XLOC_000507	SGIP1	chr1:66533360-66751139	BL_231	SPM_231	NOTEST	0.0024687	0	#NAME?	0	1	1	no
XLOC_000508	XLOC_000508	MIR3117	chr1:66533360-66751139	BL_231	SPM_231	NOTEST	0	0	0	0	1	1	no
XLOC_000509	XLOC_000509	TCTEX1D1	chr1:66752458-66779047	BL_231	SPM_231	NOTEST	0	0	0	0	1	1	no
XLOC_000510	XLOC_000510	MIER1	chr1:66924894-66988619	BL_231	SPM_231	OK	12.0802	18.7781	0.636403	3.18002	5e-05	0.000592462	yes
XLOC_000511	XLOC_000511	IL23R	chr1:67166453-67259967	BL_231	SPM_231	NOTEST	0	0	0	0	1	1	no
XLOC_000512	XLOC_000512	IL12RB2	chr1:67307363-67396900	BL_231	SPM_231	NOTEST	0.0112949	0.0281313	1.3165	0	1	1	no
XLOC_000513	XLOC_000513	GADD45A	chr1:67685200-67688334	BL_231	SPM_231	OK	45.0617	185.333	2.04015	10.1221	5e-05	0.000592462	yes
XLOC_000514	XLOC_000514	GNG12-AS1	chr1:67701474-68232546	BL_231	SPM_231	NOTEST	0	0.00900893	inf	0	1	1	no
XLOC_000515	XLOC_000515	DEPDC1-AS1	chr1:68474151-68538627	BL_231	SPM_231	NOTEST	0.440625	0.493158	0.1625	0	1	1	no
XLOC_000516	XLOC_000516	LINC01707	chr1:69055897-69185002	BL_231	SPM_231	NOTEST	0	0	0	0	1	1	no
XLOC_000517	XLOC_000517	LINC01758	chr1:69433254-69435409	BL_231	SPM_231	NOTEST	0	0	0	0	1	1	no
XLOC_000518	XLOC_000518	LRRC7	chr1:69567333-70144363	BL_231	SPM_231	NOTEST	0.0151455	0.0207561	0.454646	0	1	1	no
XLOC_000519	XLOC_000519	PIN1P1	chr1:69567333-70144363	BL_231	SPM_231	NOTEST	0	0	0	0	1	1	no
XLOC_000520	XLOC_000520	SRSF11	chr1:70205695-70253049	BL_231	SPM_231	OK	37.3986	37.1323	-0.0103101	-0.0523407	0.93035	0.967012	no
XLOC_000521	XLOC_000521	HHLA3	chr1:70354810-70368022	BL_231	SPM_231	NOTEST	0.141669	0.225574	0.67107	0	1	1	no
XLOC_000522	XLOC_000522	CTH	chr1:70411217-70439851	BL_231	SPM_231	OK	2.62864	2.67598	0.0257512	0.081722	0.8838	0.944546	no
XLOC_000523	XLOC_000523	LINC01788	chr1:70706452-70786468	BL_231	SPM_231	NOTEST	0.0115012	0	#NAME?	0	1	1	no
XLOC_000524	XLOC_000524	ZRANB2-AS1	chr1:70852357-71081035	BL_231	SPM_231	NOTEST	0.476499	0.147091	-1.69576	0	1	1	no
XLOC_000525	XLOC_000525	ZRANB2-AS2	chr1:71081323-71237723	BL_231	SPM_231	OK	0.770368	0.295461	-1.38258	-1.28533	0.09135	0.24572	no
XLOC_000526	XLOC_000526	LINC01360	chr1:73306169-73338877	BL_231	SPM_231	NOTEST	0	0	0	0	1	1	no
XLOC_000527	XLOC_000527	LINC02238	chr1:73674678-73738642	BL_231	SPM_231	NOTEST	0	0	0	0	1	1	no
XLOC_000528	XLOC_000528	FPGT,FPGT-TNNI3K,TNNI3K	chr1:74198211-74544432	BL_231	SPM_231	OK	4.92113	5.29847	0.106589	0.4859	0.40735	0.632372	no
XLOC_000529	XLOC_000529	ERICH3-AS1	chr1:74568122-74673792	BL_231	SPM_231	NOTEST	0	0	0	0	1	1	no
XLOC_000530	XLOC_000530	TYW3	chr1:74705487-74766676	BL_231	SPM_231	OK	14.2873	15.6425	0.130737	0.476605	0.4066	0.631972	no
XLOC_000531	XLOC_000531	LHX8	chr1:75128433-75161533	BL_231	SPM_231	NOTEST	0	0	0	0	1	1	no
XLOC_000532	XLOC_000532	ACADM	chr1:75724346-75763678	BL_231	SPM_231	OK	19.0556	18.6987	-0.0272776	-0.127978	0.82515	0.916631	no
XLOC_000533	XLOC_000533	RABGGTB	chr1:75786193-75795090	BL_231	SPM_231	OK	50.3603	57.8846	0.200892	0.983309	0.08785	0.239314	no
XLOC_000534	XLOC_000534	SNORD45C	chr1:75786193-75795090	BL_231	SPM_231	NOTEST	0	0	0	0	1	1	no
XLOC_000535	XLOC_000535	SNORD45A	chr1:75786193-75795090	BL_231	SPM_231	NOTEST	0	0	0	0	1	1	no
XLOC_000536	XLOC_000536	SNORD45B	chr1:75786193-75795090	BL_231	SPM_231	NOTEST	0	0	0	0	1	1	no
XLOC_000537	XLOC_000537	MSH4	chr1:75796881-75913241	BL_231	SPM_231	NOTEST	0.0419997	0.0381707	-0.137913	0	1	1	no
XLOC_000538	XLOC_000538	LOC101927342	chr1:76011323-76019356	BL_231	SPM_231	NOTEST	0	0	0	0	1	1	no
XLOC_000539	XLOC_000539	ST6GALNAC3	chr1:76074745-76637316	BL_231	SPM_231	NOTEST	0	0.0105303	inf	0	1	1	no
XLOC_000540	XLOC_000540	ST6GALNAC5	chr1:76867479-77067546	BL_231	SPM_231	NOTEST	0	0	0	0	1	1	no
XLOC_000541	XLOC_000541	MIR7156	chr1:76867479-77067546	BL_231	SPM_231	NOTEST	0	0	0	0	1	1	no
XLOC_000542	XLOC_000542	AK5	chr1:77282018-77559966	BL_231	SPM_231	NOTEST	0.0860222	0.075835	-0.181846	0	1	1	no
XLOC_000543	XLOC_000543	MIGA1	chr1:77779623-77879540	BL_231	SPM_231	OK	8.49391	8.0295	-0.0811186	-0.391707	0.50085	0.709543	no
XLOC_000544	XLOC_000544	NEXN	chr1:77881347-77943893	BL_231	SPM_231	OK	16.7636	16.0226	-0.0652311	-0.310592	0.5938	0.773849	no
XLOC_000545	XLOC_000545	DNAJB4	chr1:77944054-78017964	BL_231	SPM_231	OK	15.8742	16.9855	0.0976258	0.27369	0.6442	0.810169	no
XLOC_000546	XLOC_000546	GIPC2	chr1:78044969-78138442	BL_231	SPM_231	NOTEST	0.0138235	0	#NAME?	0	1	1	no
XLOC_000547	XLOC_000547	MGC27382	chr1:78229598-78369462	BL_231	SPM_231	NOTEST	0	0	0	0	1	1	no
XLOC_000548	XLOC_000548	PTGFR	chr1:78490973-78540701	BL_231	SPM_231	NOTEST	0.348295	0.330074	-0.0775167	0	1	1	no
XLOC_000549	XLOC_000549	IFI44L	chr1:78620447-78646145	BL_231	SPM_231	NOTEST	0.102484	0.0729472	-0.49048	0	1	1	no
XLOC_000550	XLOC_000550	IFI44	chr1:78649788-78664078	BL_231	SPM_231	OK	16.3038	14.4371	-0.17543	-0.747136	0.1994	0.411002	no
XLOC_000551	XLOC_000551	LINC01781	chr1:80535754-80646788	BL_231	SPM_231	NOTEST	0	0	0	0	1	1	no
XLOC_000552	XLOC_000552	ADGRL2	chr1:81306191-81993932	BL_231	SPM_231	OK	5.10497	4.43061	-0.204399	-0.9459	0.0973	0.256091	no
XLOC_000553	XLOC_000553	LINC01362	chr1:82903182-83166815	BL_231	SPM_231	NOTEST	0	0	0	0	1	1	no
XLOC_000554	XLOC_000554	LINC01712	chr1:83446053-83454771	BL_231	SPM_231	NOTEST	0	0	0	0	1	1	no
XLOC_000555	XLOC_000555	PRKACB	chr1:84077974-84238498	BL_231	SPM_231	OK	6.59704	5.72784	-0.203827	-0.8332	0.13255	0.314188	no
XLOC_000556	XLOC_000556	SAMD13	chr1:84298537-84350798	BL_231	SPM_231	OK	0.92753	0.700127	-0.405778	-0.619664	0.2522	0.474075	no
XLOC_000557	XLOC_000557	DNASE2B	chr1:84398531-84415008	BL_231	SPM_231	NOTEST	0	0	0	0	1	1	no
XLOC_000558	XLOC_000558	RPF1	chr1:84479265-84574440	BL_231	SPM_231	OK	44.0135	40.422	-0.122807	-0.329575	0.5737	0.761659	no
XLOC_000559	XLOC_000559	SPATA1	chr1:84479265-84574440	BL_231	SPM_231	NOTEST	0.096243	0.141285	0.553851	0	1	1	no
XLOC_000560	XLOC_000560	WDR63	chr1:85062297-85133138	BL_231	SPM_231	NOTEST	0	0.0299277	inf	0	1	1	no
XLOC_000561	XLOC_000561	MIR4423	chr1:85133793-85133873	BL_231	SPM_231	NOTEST	0	0	0	0	1	1	no
XLOC_000562	XLOC_000562	LOC646626	chr1:85265775-85278088	BL_231	SPM_231	OK	0.715226	0.719826	0.00924997	0.00429221	0.81535	0.910824	no
XLOC_000563	XLOC_000563	CCN1	chr1:85580760-85583949	BL_231	SPM_231	OK	531.305	708.332	0.414886	1.93741	0.00095	0.00751736	yes
XLOC_000564	XLOC_000564	CLCA2	chr1:86424170-86456553	BL_231	SPM_231	NOTEST	0.0863938	0.0599385	-0.527444	0	1	1	no
XLOC_000565	XLOC_000565	CLCA1	chr1:86468926-86500259	BL_231	SPM_231	NOTEST	0	0	0	0	1	1	no
XLOC_000566	XLOC_000566	CLCA4	chr1:86547077-86704493	BL_231	SPM_231	NOTEST	0	0	0	0	1	1	no
XLOC_000567	XLOC_000567	CLCA3P	chr1:86547077-86704493	BL_231	SPM_231	NOTEST	0.145485	0.255072	0.810034	0	1	1	no
XLOC_000568	XLOC_000568	SH3GLB1	chr1:86704569-86748184	BL_231	SPM_231	OK	24.8618	24.1849	-0.0398252	-0.205017	0.72825	0.862036	no
XLOC_000569	XLOC_000569	HS2ST1	chr1:86914634-87109982	BL_231	SPM_231	OK	18.233	19.0312	0.061815	0.232272	0.6829	0.837265	no
XLOC_000570	XLOC_000570	LINC01140	chr1:87129764-87169203	BL_231	SPM_231	NOTEST	0.00736589	0.0142043	0.947391	0	1	1	no
XLOC_000571	XLOC_000571	LINC02801	chr1:87212668-87251331	BL_231	SPM_231	NOTEST	0	0	0	0	1	1	no
XLOC_000572	XLOC_000572	LMO4	chr1:87328879-87348923	BL_231	SPM_231	OK	9.35943	8.26492	-0.17942	-0.859203	0.1382	0.322746	no
XLOC_000573	XLOC_000573	PKN2	chr1:88537512-88836255	BL_231	SPM_231	OK	23.5922	23.4337	-0.00972925	-0.0493979	0.93255	0.967765	no
XLOC_000574	XLOC_000574	GBP6	chr1:89363876-89388160	BL_231	SPM_231	NOTEST	0	0.00876586	inf	0	1	1	no
XLOC_000575	XLOC_000575	GBP1P1	chr1:89407678-89424934	BL_231	SPM_231	NOTEST	0	0	0	0	1	1	no
XLOC_000576	XLOC_000576	LRRC8B	chr1:89524828-89597861	BL_231	SPM_231	OK	2.99744	3.22339	0.104847	0.461643	0.42235	0.644819	no
XLOC_000577	XLOC_000577	LRRC8C	chr1:89633119-89719531	BL_231	SPM_231	OK	11.4819	11.1194	-0.0462795	-0.230719	0.6863	0.839829	no
XLOC_000578	XLOC_000578	LRRC8D	chr1:89821031-89936611	BL_231	SPM_231	OK	20.8456	18.763	-0.151852	-0.759354	0.18485	0.391704	no
XLOC_000579	XLOC_000579	ZNF326	chr1:89995094-90035533	BL_231	SPM_231	OK	5.70233	5.43932	-0.0681256	-0.184613	0.74815	0.874482	no
XLOC_000580	XLOC_000580	SNORD3G	chr1:90657749-90657963	BL_231	SPM_231	NOTEST	0	0	0	0	1	1	no
XLOC_000581	XLOC_000581	LINC01763	chr1:90851758-90854899	BL_231	SPM_231	NOTEST	0	0	0	0	1	1	no
XLOC_000582	XLOC_000582	CDC7	chr1:91500846-91525764	BL_231	SPM_231	OK	21.7201	22.4672	0.0487864	0.241084	0.67395	0.831717	no
XLOC_000583	XLOC_000583	BRDT	chr1:91949370-92014428	BL_231	SPM_231	NOTEST	0.00710048	0	#NAME?	0	1	1	no
XLOC_000584	XLOC_000584	EPHX4	chr1:92029984-92063538	BL_231	SPM_231	OK	19.1863	15.1781	-0.338085	-1.48208	0.00995	0.0488743	yes
XLOC_000585	XLOC_000585	BTBD8	chr1:92080344-92184723	BL_231	SPM_231	OK	0.670425	0.673319	0.00621385	0.0166774	0.9771	0.988653	no
XLOC_000586	XLOC_000586	C1orf146	chr1:92217914-92245813	BL_231	SPM_231	NOTEST	0	0	0	0	1	1	no
XLOC_000587	XLOC_000587	RPAP2	chr1:92299058-92402056	BL_231	SPM_231	OK	1.7343	1.93086	0.154888	0.724354	0.21295	0.427788	no
XLOC_000588	XLOC_000588	RPL5	chr1:92831985-92961522	BL_231	SPM_231	OK	1410.47	1201.72	-0.231074	-1.09467	0.05775	0.179062	no
XLOC_000589	XLOC_000589	SNORD21	chr1:92831985-92961522	BL_231	SPM_231	NOTEST	0	0	0	0	1	1	no
XLOC_000590	XLOC_000590	SNORA66	chr1:92831985-92961522	BL_231	SPM_231	NOTEST	0	0	0	0	1	1	no
XLOC_000591	XLOC_000591	MTF2	chr1:93079234-93139081	BL_231	SPM_231	OK	12.6451	15.2707	0.272188	1.32469	0.0238	0.0939718	no
XLOC_000592	XLOC_000592	CCDC18	chr1:93180715-93278730	BL_231	SPM_231	OK	3.12003	2.9809	-0.0658084	-0.273155	0.6385	0.806777	no
XLOC_000593	XLOC_000593	DR1	chr1:93345906-93369493	BL_231	SPM_231	OK	21.563	23.5475	0.12702	0.65531	0.25835	0.481204	no
XLOC_000594	XLOC_000594	FNBP1L	chr1:93448117-93554661	BL_231	SPM_231	OK	12.0429	11.2777	-0.0947049	-0.447474	0.4467	0.666318	no
XLOC_000595	XLOC_000595	BCAR3-AS1	chr1:93561740-93847219	BL_231	SPM_231	NOTEST	0.110227	0.0697177	-0.660881	0	1	1	no
XLOC_000596	XLOC_000596	MIR760	chr1:93561740-93847219	BL_231	SPM_231	NOTEST	0	0	0	0	1	1	no
XLOC_000597	XLOC_000597	ABCD3	chr1:94418376-94518663	BL_231	SPM_231	OK	33.7107	20.4774	-0.719169	-2.93171	5e-05	0.000592462	yes
XLOC_000598	XLOC_000598	MIR12133	chr1:94543701-94543779	BL_231	SPM_231	NOTEST	0	0	0	0	1	1	no
XLOC_000599	XLOC_000599	SLC44A3	chr1:94820356-94895247	BL_231	SPM_231	NOTEST	0.510145	0.275499	-0.888861	0	1	1	no
XLOC_000600	XLOC_000600	LOC729970	chr1:94928027-94963270	BL_231	SPM_231	OK	1.23265	1.03543	-0.251541	-0.412471	0.47055	0.687251	no
XLOC_000601	XLOC_000601	ALG14-AS1	chr1:94974404-95072951	BL_231	SPM_231	NOTEST	0	0	0	0	1	1	no
XLOC_000602	XLOC_000602	RWDD3,TLCD4,TLCD4-RWDD3	chr1:95092516-95247225	BL_231	SPM_231	OK	16.2141	14.9911	-0.11315	-0.369766	0.52445	0.727804	no
XLOC_000603	XLOC_000603	LINC01761	chr1:95474736-95479356	BL_231	SPM_231	NOTEST	0	0	0	0	1	1	no
XLOC_000604	XLOC_000604	LINC02607	chr1:95510115-95515464	BL_231	SPM_231	NOTEST	0	0	0	0	1	1	no
XLOC_000605	XLOC_000605	LINC02790	chr1:95992067-96022880	BL_231	SPM_231	NOTEST	0	0	0	0	1	1	no
XLOC_000606	XLOC_000606	PTBP2	chr1:96721604-96823739	BL_231	SPM_231	OK	4.42143	4.87755	0.141644	0.568766	0.3277	0.553092	no
XLOC_000607	XLOC_000607	DPYD-AS1	chr1:97077743-97921059	BL_231	SPM_231	NOTEST	0	0	0	0	1	1	no
XLOC_000608	XLOC_000608	DPYD-AS2	chr1:97077743-97921059	BL_231	SPM_231	NOTEST	0.150207	0	#NAME?	0	1	1	no
XLOC_000609	XLOC_000609	LINC01776	chr1:98210710-98272658	BL_231	SPM_231	NOTEST	0.314133	0.41075	0.386887	0	1	1	no
XLOC_000610	XLOC_000610	SNX7	chr1:98661720-98760500	BL_231	SPM_231	OK	35.0097	30.9613	-0.17729	-0.847355	0.14845	0.338273	no
XLOC_000611	XLOC_000611	LOC100129620	chr1:98890244-99148852	BL_231	SPM_231	NOTEST	0	0	0	0	1	1	no
XLOC_000612	XLOC_000612	PLPPR4	chr1:99264291-99309582	BL_231	SPM_231	NOTEST	0	0	0	0	1	1	no
XLOC_000613	XLOC_000613	PALMD	chr1:99516983-99766635	BL_231	SPM_231	NOTEST	0	0	0	0	1	1	no
XLOC_000614	XLOC_000614	AGL	chr1:99850360-99924023	BL_231	SPM_231	OK	4.67815	4.1793	-0.162677	-0.751315	0.18935	0.398278	no
XLOC_000615	XLOC_000615	SLC35A3	chr1:99969995-100035634	BL_231	SPM_231	OK	4.33561	3.45153	-0.328998	-1.5875	0.00585	0.0324772	yes
XLOC_000616	XLOC_000616	MFSD14A	chr1:100038094-100083373	BL_231	SPM_231	OK	50.444	46.5968	-0.114453	-0.579491	0.312	0.536709	no
XLOC_000617	XLOC_000617	TRMT13	chr1:100133149-100178273	BL_231	SPM_231	OK	8.34045	8.17438	-0.0290155	-0.131065	0.8224	0.91516	no
XLOC_000618	XLOC_000618	RTCA	chr1:100264741-100292769	BL_231	SPM_231	OK	31.0695	27.2588	-0.188775	-0.932932	0.1087	0.276306	no
XLOC_000619	XLOC_000619	MIR553	chr1:100264741-100292769	BL_231	SPM_231	NOTEST	0	0	0	0	1	1	no
XLOC_000620	XLOC_000620	CDC14A	chr1:100345014-100520277	BL_231	SPM_231	OK	3.58633	4.01291	0.162138	0.656605	0.24475	0.465448	no
XLOC_000621	XLOC_000621	GPR88	chr1:100538138-100542021	BL_231	SPM_231	NOTEST	0	0	0	0	1	1	no
XLOC_000622	XLOC_000622	VCAM1	chr1:100719639-100739046	BL_231	SPM_231	NOTEST	0	0	0	0	1	1	no
XLOC_000623	XLOC_000623	SLC30A7	chr1:100896089-100981757	BL_231	SPM_231	OK	11.34	12.0577	0.0885406	0.446228	0.44465	0.664645	no
XLOC_000624	XLOC_000624	LOC102606465	chr1:101025845-101087379	BL_231	SPM_231	OK	0.226232	0.697642	1.62468	1.78913	0.0106	0.0512607	no
XLOC_000625	XLOC_000625	S1PR1	chr1:101236748-101241520	BL_231	SPM_231	OK	0.709117	0.496873	-0.513147	-1.07051	0.06085	0.185886	no
XLOC_000626	XLOC_000626	LINC01307	chr1:101323836-101377313	BL_231	SPM_231	NOTEST	0	0	0	0	1	1	no
XLOC_000627	XLOC_000627	DNAJA1P5	chr1:101802566-101997234	BL_231	SPM_231	NOTEST	0	0.0149564	inf	0	1	1	no
XLOC_000628	XLOC_000628	AMY2B,RNPC3	chr1:103525698-103579534	BL_231	SPM_231	OK	9.51395	7.63415	-0.317576	-1.36026	0.01875	0.0794348	no
XLOC_000629	XLOC_000629	ACTG1P4	chr1:103525698-103579534	BL_231	SPM_231	NOTEST	0.0114576	0.0217284	0.923279	0	1	1	no
XLOC_000630	XLOC_000630	AMY2A	chr1:103617331-103625780	BL_231	SPM_231	NOTEST	0	0	0	0	1	1	no
XLOC_000631	XLOC_000631	AMY1C	chr1:103655515-103664554	BL_231	SPM_231	NOTEST	0	0	0	0	1	1	no
XLOC_000632	XLOC_000632	AMY1C	chr1:103749653-103758692	BL_231	SPM_231	NOTEST	0	0	0	0	1	1	no
XLOC_000633	XLOC_000633	LOC100129138	chr1:104073022-104077071	BL_231	SPM_231	NOTEST	0	0	0	0	1	1	no
XLOC_000634	XLOC_000634	LINC01661	chr1:106818238-106838193	BL_231	SPM_231	NOTEST	0	0	0	0	1	1	no
XLOC_000635	XLOC_000635	PRMT6	chr1:107056673-107059294	BL_231	SPM_231	OK	15.2315	15.5621	0.0309836	0.144193	0.80885	0.908747	no
XLOC_000636	XLOC_000636	NTNG1	chr1:107140087-107484923	BL_231	SPM_231	NOTEST	0	0	0	0	1	1	no
XLOC_000637	XLOC_000637	MIR7852	chr1:107571160-107994607	BL_231	SPM_231	NOTEST	0	0	0	0	1	1	no
XLOC_000638	XLOC_000638	VAV3-AS1	chr1:107571160-107994607	BL_231	SPM_231	NOTEST	0	0	0	0	1	1	no
XLOC_000639	XLOC_000639	NBPF6	chr1:108450281-108470638	BL_231	SPM_231	NOTEST	0	0	0	0	1	1	no
XLOC_000640	XLOC_000640	FAM102B	chr1:108560099-108639320	BL_231	SPM_231	OK	22.1339	15.9549	-0.472256	-2.36739	5e-05	0.000592462	yes
XLOC_000641	XLOC_000641	PRPF38B	chr1:108692309-108702928	BL_231	SPM_231	OK	19.023	21.1517	0.153025	0.768411	0.18695	0.394779	no
XLOC_000642	XLOC_000642	FNDC7	chr1:108712907-108742745	BL_231	SPM_231	NOTEST	0	0	0	0	1	1	no
XLOC_000643	XLOC_000643	STXBP3	chr1:108746673-108809519	BL_231	SPM_231	OK	14.2524	15.2154	0.0943297	0.437492	0.4597	0.678188	no
XLOC_000644	XLOC_000644	SPATA42	chr1:108815902-108858524	BL_231	SPM_231	NOTEST	0	0	0	0	1	1	no
XLOC_000645	XLOC_000645	GPSM2	chr1:108876984-108963499	BL_231	SPM_231	OK	16.5096	14.3618	-0.20107	-0.752912	0.1977	0.409488	no
XLOC_000646	XLOC_000646	TMEM167B	chr1:109090763-109096934	BL_231	SPM_231	OK	11.7248	15.0469	0.359905	1.68045	0.00415	0.0252741	yes
XLOC_000647	XLOC_000647	SCARNA2	chr1:109100192-109100612	BL_231	SPM_231	NOTEST	0.109072	0.108355	-0.00951631	0	1	1	no
XLOC_000648	XLOC_000648	KIAA1324	chr1:109114114-109206781	BL_231	SPM_231	NOTEST	0.282152	0.208141	-0.438911	0	1	1	no
XLOC_000649	XLOC_000649	SARS1	chr1:109213892-109238182	BL_231	SPM_231	OK	108.868	117.492	0.109976	0.542152	0.34475	0.570126	no
XLOC_000650	XLOC_000650	CELSR2	chr1:109249538-109275751	BL_231	SPM_231	NOTEST	0.438438	0.330645	-0.407092	0	1	1	no
XLOC_000651	XLOC_000651	SYPL2	chr1:109466545-109482134	BL_231	SPM_231	NOTEST	0.131368	0.208967	0.669662	0	1	1	no
XLOC_000652	XLOC_000652	ATXN7L2	chr1:109483904-109492798	BL_231	SPM_231	OK	1.68586	3.27569	0.95831	3.2755	5e-05	0.000592462	yes
XLOC_000653	XLOC_000653	CYB561D1	chr1:109494035-109500441	BL_231	SPM_231	OK	3.87575	3.70344	-0.0656106	-0.283007	0.6133	0.788499	no
XLOC_000654	XLOC_000654	GPR61	chr1:109539871-109545848	BL_231	SPM_231	NOTEST	0	0	0	0	1	1	no
XLOC_000655	XLOC_000655	GNAI3	chr1:109548614-109600193	BL_231	SPM_231	OK	24.204	23.0866	-0.0681852	-0.33229	0.557	0.750265	no
XLOC_000656	XLOC_000656	AMPD2	chr1:109619812-109632055	BL_231	SPM_231	OK	14.4929	16.3108	0.170489	0.836216	0.1526	0.344805	no
XLOC_000657	XLOC_000657	GSTM4	chr1:109656075-109665497	BL_231	SPM_231	OK	6.46131	7.95602	0.30022	1.15594	0.0427	0.144033	no
XLOC_000658	XLOC_000658	GSTM2	chr1:109668021-109683997	BL_231	SPM_231	NOTEST	0	0.0333553	inf	0	1	1	no
XLOC_000659	XLOC_000659	GSTM1	chr1:109687816-109693745	BL_231	SPM_231	NOTEST	0	0	0	0	1	1	no
XLOC_000660	XLOC_000660	GSTM5	chr1:109712250-109718268	BL_231	SPM_231	NOTEST	0	0	0	0	1	1	no
XLOC_000661	XLOC_000661	CSF1	chr1:109910848-109930992	BL_231	SPM_231	OK	53.9116	54.3252	0.0110255	0.0550421	0.92225	0.964301	no
XLOC_000662	XLOC_000662	AHCYL1	chr1:109984764-110023742	BL_231	SPM_231	OK	55.5313	50.2476	-0.144247	-0.721568	0.21225	0.427125	no
XLOC_000663	XLOC_000663	STRIP1	chr1:110031576-110054641	BL_231	SPM_231	OK	12.6754	15.414	0.28221	1.35881	0.01855	0.0788187	no
XLOC_000664	XLOC_000664	LINC01397	chr1:110082687-110109719	BL_231	SPM_231	NOTEST	0	0	0	0	1	1	no
XLOC_000665	XLOC_000665	UBL4B	chr1:110112442-110113947	BL_231	SPM_231	NOTEST	0	0	0	0	1	1	no
XLOC_000666	XLOC_000666	SLC6A17	chr1:110150493-110202201	BL_231	SPM_231	NOTEST	0	0	0	0	1	1	no
XLOC_000667	XLOC_000667	KCNC4	chr1:110210313-110249124	BL_231	SPM_231	OK	0.748425	0.622123	-0.266656	-0.719227	0.2251	0.442322	no
XLOC_000668	XLOC_000668	RBM15	chr1:110339322-110346681	BL_231	SPM_231	OK	6.44149	11.6513	0.855021	3.81266	5e-05	0.000592462	yes
XLOC_000669	XLOC_000669	LAMTOR5-AS1	chr1:110401254-110416274	BL_231	SPM_231	NOTEST	0.136492	0.244262	0.839608	0	1	1	no
XLOC_000670	XLOC_000670	PROK1	chr1:110451148-110457358	BL_231	SPM_231	NOTEST	0	0	0	0	1	1	no
XLOC_000671	XLOC_000671	CYMP	chr1:110480765-110491269	BL_231	SPM_231	NOTEST	0	0	0	0	1	1	no
XLOC_000672	XLOC_000672	CD53	chr1:110871198-110899936	BL_231	SPM_231	NOTEST	0.0363693	0	#NAME?	0	1	1	no
XLOC_000673	XLOC_000673	CEPT1	chr1:111117169-111185104	BL_231	SPM_231	OK	19.71	18.2348	-0.112238	-0.412211	0.47455	0.690227	no
XLOC_000674	XLOC_000674	CHI3L2	chr1:111227658-111243440	BL_231	SPM_231	NOTEST	0	0	0	0	1	1	no
XLOC_000675	XLOC_000675	CHIAP2	chr1:111280523-111286108	BL_231	SPM_231	NOTEST	0	0	0	0	1	1	no
XLOC_000676	XLOC_000676	CHIA	chr1:111290850-111320563	BL_231	SPM_231	NOTEST	0	0	0	0	1	1	no
XLOC_000677	XLOC_000677	PIFO	chr1:111346559-111353017	BL_231	SPM_231	NOTEST	0	0	0	0	1	1	no
XLOC_000678	XLOC_000678	ATP5PB	chr1:111449463-111462773	BL_231	SPM_231	OK	91.4611	94.2616	0.0435112	0.223028	0.70295	0.847988	no
XLOC_000679	XLOC_000679	C1orf162	chr1:111473983-111478512	BL_231	SPM_231	NOTEST	0.263305	0.193299	-0.445899	0	1	1	no
XLOC_000680	XLOC_000680	RAP1A	chr1:111483347-111716695	BL_231	SPM_231	OK	19.7066	17.2379	-0.193096	-0.973718	0.0992	0.25942	no
XLOC_000681	XLOC_000681	INKA2-AS1	chr1:111722063-111755797	BL_231	SPM_231	NOTEST	0	0	0	0	1	1	no
XLOC_000682	XLOC_000682	DDX20	chr1:111755900-111768000	BL_231	SPM_231	OK	15.9967	25.4904	0.672179	3.32421	5e-05	0.000592462	yes
XLOC_000683	XLOC_000683	KCND3-AS1	chr1:111775831-111989155	BL_231	SPM_231	NOTEST	0	0	0	0	1	1	no
XLOC_000684	XLOC_000684	LINC01750	chr1:111990535-111998841	BL_231	SPM_231	NOTEST	0	0	0	0	1	1	no
XLOC_000685	XLOC_000685	CTTNBP2NL	chr1:112396213-112461164	BL_231	SPM_231	OK	7.96795	14.439	0.857688	4.19611	5e-05	0.000592462	yes
XLOC_000686	XLOC_000686	WNT2B	chr1:112466540-112619418	BL_231	SPM_231	NOTEST	0.397786	0.318345	-0.321404	0	1	1	no
XLOC_000687	XLOC_000687	CAPZA1	chr1:112619831-112671614	BL_231	SPM_231	OK	200.24	172.924	-0.211598	-1.07761	0.06425	0.193202	no
XLOC_000688	XLOC_000688	MOV10	chr1:112674311-112700746	BL_231	SPM_231	OK	6.97806	6.15361	-0.181391	-0.805854	0.16225	0.358587	no
XLOC_000689	XLOC_000689	TAFA3	chr1:112720566-112727234	BL_231	SPM_231	NOTEST	0.0493294	0	#NAME?	0	1	1	no
XLOC_000690	XLOC_000690	MIR11399	chr1:112882049-112882129	BL_231	SPM_231	NOTEST	0	0	0	0	1	1	no
XLOC_000691	XLOC_000691	AKR7A2P1	chr1:112911847-112956196	BL_231	SPM_231	NOTEST	0	0	0	0	1	1	no
XLOC_000692	XLOC_000692	SLC16A1-AS1	chr1:112956414-112964068	BL_231	SPM_231	NOTEST	0	0	0	0	1	1	no
XLOC_000693	XLOC_000693	LRIG2	chr1:113073197-113132260	BL_231	SPM_231	OK	2.25544	2.73797	0.279701	1.27893	0.0279	0.105474	no
XLOC_000694	XLOC_000694	MAGI3	chr1:113390514-113685923	BL_231	SPM_231	OK	3.86961	4.47939	0.211115	0.96507	0.0913	0.245643	no
XLOC_000695	XLOC_000695	AP4B1-AS1	chr1:113812611-113914086	BL_231	SPM_231	NOTEST	0.457502	0.175658	-1.38101	0	1	1	no
XLOC_000696	XLOC_000696	DCLRE1B	chr1:113812611-113914086	BL_231	SPM_231	OK	10.5331	16.2495	0.625461	2.20952	0.00015	0.00156686	yes
XLOC_000697	XLOC_000697	HIPK1	chr1:113924000-113977869	BL_231	SPM_231	OK	15.5271	16.2237	0.0633161	0.30126	0.5982	0.777106	no
XLOC_000698	XLOC_000698	OLFML3	chr1:113979390-113982254	BL_231	SPM_231	NOTEST	0.168867	0.283731	0.748636	0	1	1	no
XLOC_000699	XLOC_000699	SYCP1	chr1:114854802-114995369	BL_231	SPM_231	NOTEST	0	0	0	0	1	1	no
XLOC_000700	XLOC_000700	TSHB	chr1:115029825-115034309	BL_231	SPM_231	NOTEST	0	0	0	0	1	1	no
XLOC_000701	XLOC_000701	NGF-AS1	chr1:115283033-115368072	BL_231	SPM_231	NOTEST	0	0	0	0	1	1	no
XLOC_000702	XLOC_000702	VANGL1	chr1:115641969-115698224	BL_231	SPM_231	OK	17.1877	13.7318	-0.323854	-1.63268	0.0049	0.0284757	yes
XLOC_000703	XLOC_000703	LINC01649	chr1:115919375-116070054	BL_231	SPM_231	NOTEST	0	0	0	0	1	1	no
XLOC_000704	XLOC_000704	SLC22A15	chr1:115919375-116070054	BL_231	SPM_231	OK	3.18351	2.82878	-0.170442	-0.698221	0.2276	0.444842	no
XLOC_000705	XLOC_000705	MAB21L3	chr1:116111754-116135240	BL_231	SPM_231	NOTEST	0.133826	0.121354	-0.141134	0	1	1	no
XLOC_000706	XLOC_000706	ATP1A1	chr1:116373243-116418622	BL_231	SPM_231	OK	260.918	232.585	-0.165838	-0.796115	0.1656	0.363653	no
XLOC_000707	XLOC_000707	MIR320B1	chr1:116671745-116671817	BL_231	SPM_231	NOTEST	0	0	0	0	1	1	no
XLOC_000708	XLOC_000708	LINC02868	chr1:116694111-116706603	BL_231	SPM_231	NOTEST	0	0	0	0	1	1	no
XLOC_000709	XLOC_000709	CD2	chr1:116754429-116769229	BL_231	SPM_231	NOTEST	0	0	0	0	1	1	no
XLOC_000710	XLOC_000710	PTGFRN	chr1:116909915-116990352	BL_231	SPM_231	NOTEST	0	0	0	0	1	1	no
XLOC_000711	XLOC_000711	CD101	chr1:117001749-117059490	BL_231	SPM_231	NOTEST	0.00594296	0	#NAME?	0	1	1	no
XLOC_000712	XLOC_000712	TTF2	chr1:117060325-117107453	BL_231	SPM_231	OK	10.8031	11.6169	0.104783	0.524027	0.35955	0.586539	no
XLOC_000713	XLOC_000713	MIR942	chr1:117060325-117107453	BL_231	SPM_231	NOTEST	0	0	0	0	1	1	no
XLOC_000714	XLOC_000714	LINC01525	chr1:117295465-117321336	BL_231	SPM_231	NOTEST	0	0	0	0	1	1	no
XLOC_000715	XLOC_000715	MAN1A2	chr1:117367448-117528870	BL_231	SPM_231	OK	17.6633	14.3961	-0.295082	-1.48504	0.01085	0.052251	no
XLOC_000716	XLOC_000716	TENT5C	chr1:117606047-117628389	BL_231	SPM_231	NOTEST	0.36907	0.407391	0.142519	0	1	1	no
XLOC_000717	XLOC_000717	WDR3	chr1:117929738-118185228	BL_231	SPM_231	OK	21.6748	22.789	0.072317	0.370581	0.52125	0.724844	no
XLOC_000718	XLOC_000718	WARS2-IT1	chr1:119031215-119275973	BL_231	SPM_231	NOTEST	0	0	0	0	1	1	no
XLOC_000719	XLOC_000719	WARS2-AS1	chr1:119031215-119275973	BL_231	SPM_231	OK	6.13512	5.46543	-0.166756	-0.340306	0.55005	0.746861	no
XLOC_000720	XLOC_000720	LINC01780	chr1:119328251-119356182	BL_231	SPM_231	NOTEST	0	0	0	0	1	1	no
XLOC_000721	XLOC_000721	HAO2	chr1:119368784-119394130	BL_231	SPM_231	NOTEST	0	0	0	0	1	1	no
XLOC_000722	XLOC_000722	HAO2-IT1	chr1:119368784-119394130	BL_231	SPM_231	NOTEST	0	0	0	0	1	1	no
XLOC_000723	XLOC_000723	HSD3B2	chr1:119414930-119423039	BL_231	SPM_231	NOTEST	0	0	0	0	1	1	no
XLOC_000724	XLOC_000724	HSD3B1	chr1:119507202-119515058	BL_231	SPM_231	NOTEST	0	0	0	0	1	1	no
XLOC_000725	XLOC_000725	HSD3BP4	chr1:119563879-119572576	BL_231	SPM_231	NOTEST	0.008906	0.0131766	0.565126	0	1	1	no
XLOC_000726	XLOC_000726	PHGDH	chr1:119711933-119744215	BL_231	SPM_231	NOTEST	0.20308	0.259012	0.350972	0	1	1	no
XLOC_000727	XLOC_000727	NBPF8	chr1:120415026-120665436	BL_231	SPM_231	OK	11.0962	9.99743	-0.150439	-0.65097	0.24585	0.466465	no
XLOC_000728	XLOC_000728	NOTCH2NLR	chr1:120723938-120793889	BL_231	SPM_231	NOTEST	0	0	0	0	1	1	no
XLOC_000729	XLOC_000729	NBPF26	chr1:120805555-120842215	BL_231	SPM_231	OK	0.999988	1.06929	0.0966747	0.323596	0.57405	0.761773	no
XLOC_000730	XLOC_000730	PPIAL4A	chr1:120889745-120890405	BL_231	SPM_231	NOTEST	0	0	0	0	1	1	no
XLOC_000731	XLOC_000731	LINC00623	chr1:120912237-120955811	BL_231	SPM_231	NOTEST	0.104627	0.116056	0.149565	0	1	1	no
XLOC_000732	XLOC_000732	RNVU1-4	chr1:120912237-120955811	BL_231	SPM_231	NOTEST	0	0	0	0	1	1	no
XLOC_000733	XLOC_000733	LOC105369199	chr1:120963647-120973936	BL_231	SPM_231	NOTEST	0.0214386	0	#NAME?	0	1	1	no
XLOC_000734	XLOC_000734	FCGR1B	chr1:121059762-121118626	BL_231	SPM_231	NOTEST	0.0536401	0.0181193	-1.56578	0	1	1	no
XLOC_000735	XLOC_000735	SRGAP2C	chr1:121184974-121397905	BL_231	SPM_231	OK	4.16187	4.89385	0.233741	1.08268	0.06085	0.185886	no
XLOC_000736	XLOC_000736	EMBP1	chr1:121519111-121571888	BL_231	SPM_231	NOTEST	0.326969	0.254055	-0.364012	0	1	1	no
XLOC_000737	XLOC_000737	LOC105369140	chr1:143744834-143756665	BL_231	SPM_231	NOTEST	0	0	0	0	1	1	no
XLOC_000738	XLOC_000738	LOC644634	chr1:143793599-143797107	BL_231	SPM_231	NOTEST	0	0	0	0	1	1	no
XLOC_000739	XLOC_000739	FCGR1CP	chr1:143846901-143905977	BL_231	SPM_231	NOTEST	0	0	0	0	1	1	no
XLOC_000740	XLOC_000740	SRGAP2D	chr1:143955363-144069704	BL_231	SPM_231	OK	5.62195	6.99522	0.315298	1.23595	0.0311	0.113991	no
XLOC_000741	XLOC_000741	RNVU1-15	chr1:144412575-144412740	BL_231	SPM_231	NOTEST	0	0	0	0	1	1	no
XLOC_000742	XLOC_000742	PPIAL4E	chr1:144592867-144593652	BL_231	SPM_231	NOTEST	0	0	0	0	1	1	no
XLOC_000743	XLOC_000743	SRGAP2-AS1	chr1:144641368-145112696	BL_231	SPM_231	NOTEST	0.0263911	0.0161996	-0.704089	0	1	1	no
XLOC_000744	XLOC_000744	LOC105371215	chr1:144641368-145112696	BL_231	SPM_231	NOTEST	0	0	0	0	1	1	no
XLOC_000745	XLOC_000745	DRD5P2,LOC101927429	chr1:144641368-145112696	BL_231	SPM_231	NOTEST	0	0	0	0	1	1	no
XLOC_000746	XLOC_000746	LSP1P5	chr1:144641368-145112696	BL_231	SPM_231	NOTEST	0	0	0	0	1	1	no
XLOC_000747	XLOC_000747	FAM72C,FAM72D	chr1:144641368-145112696	BL_231	SPM_231	OK	2.82439	3.47111	0.297461	0.474926	0.3944	0.62027	no
XLOC_000748	XLOC_000748	LOC100996740	chr1:145164098-145216577	BL_231	SPM_231	OK	0.639908	1.34085	1.06722	1.53752	0.01435	0.0652442	no
XLOC_000749	XLOC_000749	RNVU1-14	chr1:145281115-145281279	BL_231	SPM_231	NOTEST	0	0	0	0	1	1	no
XLOC_000750	XLOC_000750	GPR89A	chr1:145607959-145670650	BL_231	SPM_231	OK	3.38901	5.17506	0.610712	2.18882	0.00025	0.0024394	yes
XLOC_000751	XLOC_000751	CD160	chr1:145719498-145824095	BL_231	SPM_231	NOTEST	0.0170894	0	#NAME?	0	1	1	no
XLOC_000752	XLOC_000752	POLR3C	chr1:145824199-145844401	BL_231	SPM_231	OK	20.8097	23.7722	0.192019	0.956006	0.0953	0.252987	no
XLOC_000753	XLOC_000753	NUDT17	chr1:145845629-145859081	BL_231	SPM_231	OK	0.582933	1.01414	0.798855	0.549925	0.34395	0.569291	no
XLOC_000754	XLOC_000754	GNRHR2	chr1:145919012-145958017	BL_231	SPM_231	OK	14.2769	9.6188	-0.56975	-0.532362	0.34865	0.57411	no
XLOC_000755	XLOC_000755	LIX1L-AS1	chr1:145919012-145958017	BL_231	SPM_231	NOTEST	0	0	0	0	1	1	no
XLOC_000756	XLOC_000756	POLR3GL	chr1:145964681-145978848	BL_231	SPM_231	OK	27.9317	28.3109	0.0194584	0.0884617	0.87725	0.941765	no
XLOC_000757	XLOC_000757	LINC01719	chr1:146052595-146058799	BL_231	SPM_231	NOTEST	0.295853	0.145316	-1.02568	0	1	1	no
XLOC_000758	XLOC_000758	NUDT4B	chr1:146297772-146301640	BL_231	SPM_231	NOTEST	0.0237133	0	#NAME?	0	1	1	no
XLOC_000759	XLOC_000759	RNU1-1	chr1:146376806-146376970	BL_231	SPM_231	NOTEST	0	0	0	0	1	1	no
XLOC_000760	XLOC_000760	HYDIN2	chr1:146486331-146822034	BL_231	SPM_231	NOTEST	0	0	0	0	1	1	no
XLOC_000761	XLOC_000761	NBPF12	chr1:146938544-146996093	BL_231	SPM_231	OK	1.6643	1.48385	-0.165572	-0.655739	0.2544	0.477124	no
XLOC_000762	XLOC_000762	CHD1L	chr1:147172746-147295766	BL_231	SPM_231	OK	24.2461	19.6475	-0.303407	-1.43473	0.0123	0.0576946	no
XLOC_000763	XLOC_000763	PDIA3P1	chr1:147172746-147295766	BL_231	SPM_231	OK	1.21716	1.08432	-0.166735	-0.134758	0.8096	0.909292	no
XLOC_000764	XLOC_000764	BCL9	chr1:147541500-147626214	BL_231	SPM_231	OK	2.07991	2.38641	0.198317	0.829596	0.1494	0.339901	no
XLOC_000765	XLOC_000765	GJA8	chr1:147902794-147909268	BL_231	SPM_231	NOTEST	0	0	0	0	1	1	no
XLOC_000766	XLOC_000766	GPR89B	chr1:147928373-147993592	BL_231	SPM_231	OK	1.18808	1.41469	0.251856	0.593986	0.27465	0.49773	no
XLOC_000767	XLOC_000767	PDE4DIPP1	chr1:148049301-148094777	BL_231	SPM_231	NOTEST	0.0192747	0.00928312	-1.05402	0	1	1	no
XLOC_000768	XLOC_000768	LINC02805	chr1:148162709-148163412	BL_231	SPM_231	NOTEST	0	0	0	0	1	1	no
XLOC_000769	XLOC_000769	MIR6077	chr1:148388281-148388363	BL_231	SPM_231	NOTEST	0	0	0	0	1	1	no
XLOC_000770	XLOC_000770	LOC100132057	chr1:148402482-148432545	BL_231	SPM_231	NOTEST	0.0379224	0.044484	0.230236	0	1	1	no
XLOC_000771	XLOC_000771	RNVU1-3	chr1:148402482-148432545	BL_231	SPM_231	NOTEST	0	0	0	0	1	1	no
XLOC_000772	XLOC_000772	NUDT4B	chr1:148748555-148752423	BL_231	SPM_231	NOTEST	0	0.00640074	inf	0	1	1	no
XLOC_000773	XLOC_000773	PDE4DIP	chr1:148808180-149033019	BL_231	SPM_231	OK	2.8742	2.97483	0.0496424	0.193301	0.71325	0.853639	no
XLOC_000774	XLOC_000774	SEC22B3P	chr1:149338282-149363915	BL_231	SPM_231	NOTEST	0	0	0	0	1	1	no
XLOC_000775	XLOC_000775	NOTCH2NLC	chr1:149390620-149471833	BL_231	SPM_231	OK	1.09883	1.01141	-0.119602	-0.428371	0.45005	0.668823	no
XLOC_000776	XLOC_000776	NBPF19	chr1:149475897-149556361	BL_231	SPM_231	OK	1.06419	1.11561	0.0680687	0.28577	0.6192	0.79203	no
XLOC_000777	XLOC_000777	PPIAL4C	chr1:149583822-149584607	BL_231	SPM_231	NOTEST	0	0	0	0	1	1	no
XLOC_000778	XLOC_000778	LINC00869	chr1:149607011-149679523	BL_231	SPM_231	OK	0.257186	0.920723	1.83996	1.92219	0.00085	0.00686717	yes
XLOC_000779	XLOC_000779	LOC644634	chr1:149702208-149705716	BL_231	SPM_231	NOTEST	0	0	0	0	1	1	no
XLOC_000780	XLOC_000780	FCGR1A	chr1:149782688-149812373	BL_231	SPM_231	NOTEST	0	0	0	0	1	1	no
XLOC_000781	XLOC_000781	H4C15	chr1:149832656-149833052	BL_231	SPM_231	NOTEST	0	0	0	0	1	1	no
XLOC_000782	XLOC_000782	H2AC18	chr1:149851060-149851594	BL_231	SPM_231	NOTEST	0	0	0	0	1	1	no
XLOC_000783	XLOC_000783	H3C15	chr1:149852618-149853125	BL_231	SPM_231	NOTEST	0	0	0	0	1	1	no
XLOC_000784	XLOC_000784	H2AC20	chr1:149886974-149887411	BL_231	SPM_231	OK	6.88645	10.864	0.657728	1.57375	0.0132	0.0610242	no
XLOC_000785	XLOC_000785	BOLA1	chr1:149899567-149900795	BL_231	SPM_231	NOTEST	0	0.0573938	inf	0	1	1	no
XLOC_000786	XLOC_000786	VPS45	chr1:150067381-150145329	BL_231	SPM_231	OK	24.0812	22.8297	-0.0769954	-0.368175	0.5234	0.727026	no
XLOC_000787	XLOC_000787	PLEKHO1	chr1:150149433-150160065	BL_231	SPM_231	OK	12.1294	16.9599	0.483616	2.23753	0.0001	0.00110555	yes
XLOC_000788	XLOC_000788	LOC105371433	chr1:150160727-150181228	BL_231	SPM_231	NOTEST	0.261238	0.0555319	-2.23398	0	1	1	no
XLOC_000789	XLOC_000789	CA14	chr1:150257773-150265078	BL_231	SPM_231	NOTEST	0.024785	0.0116694	-1.08674	0	1	1	no
XLOC_000790	XLOC_000790	SNORD13C	chr1:150257773-150265078	BL_231	SPM_231	NOTEST	0	0	0	0	1	1	no
XLOC_000791	XLOC_000791	C1orf54	chr1:150272283-150280924	BL_231	SPM_231	OK	0.34906	1.39651	2.00027	1.04189	0.0041	0.0250621	yes
XLOC_000792	XLOC_000792	CIART	chr1:150282553-150287092	BL_231	SPM_231	NOTEST	0.0623783	0.152259	1.28742	0	1	1	no
XLOC_000793	XLOC_000793	MRPS21	chr1:150293841-150308979	BL_231	SPM_231	OK	14.7598	16.4388	0.155427	0.634203	0.2726	0.495726	no
XLOC_000794	XLOC_000794	PRPF3	chr1:150321467-150353233	BL_231	SPM_231	OK	24.8555	33.832	0.444827	2.19456	0.00015	0.00156686	yes
XLOC_000795	XLOC_000795	RPRD2	chr1:150364110-150476565	BL_231	SPM_231	OK	8.56663	9.311	0.120209	0.584748	0.3102	0.535206	no
XLOC_000796	XLOC_000796	TARS2	chr1:150487418-150507602	BL_231	SPM_231	OK	14.5851	15.9235	0.126667	0.603774	0.2884	0.512834	no
XLOC_000797	XLOC_000797	MIR6878	chr1:150487418-150507602	BL_231	SPM_231	NOTEST	0	0	0	0	1	1	no
XLOC_000798	XLOC_000798	ECM1	chr1:150508108-150513789	BL_231	SPM_231	OK	68.6991	71.7691	0.0630714	0.31958	0.5848	0.768601	no
XLOC_000799	XLOC_000799	FALEC	chr1:150515756-150518032	BL_231	SPM_231	NOTEST	0	0	0	0	1	1	no
XLOC_000800	XLOC_000800	ADAMTSL4	chr1:150549368-150579738	BL_231	SPM_231	OK	6.46641	5.84287	-0.146288	-0.142955	0.7916	0.899602	no
XLOC_000801	XLOC_000801	MIR4257	chr1:150549368-150579738	BL_231	SPM_231	NOTEST	0	0	0	0	1	1	no
XLOC_000802	XLOC_000802	CTXND2	chr1:150887252-150912512	BL_231	SPM_231	NOTEST	0	0	0	0	1	1	no
XLOC_000803	XLOC_000803	SETDB1	chr1:150926262-150964737	BL_231	SPM_231	OK	6.02162	9.26842	0.622172	2.36202	0.0001	0.00110555	yes
XLOC_000804	XLOC_000804	ANXA9	chr1:150982291-150995633	BL_231	SPM_231	NOTEST	0.343044	0.311344	-0.139881	0	1	1	no
XLOC_000805	XLOC_000805	PRUNE1	chr1:151008448-151035713	BL_231	SPM_231	OK	5.90454	5.22185	-0.177264	-0.72661	0.20415	0.41663	no
XLOC_000806	XLOC_000806	BNIPL,C1orf56	chr1:151036585-151059649	BL_231	SPM_231	OK	5.01738	7.81614	0.63952	0.960916	0.09635	0.254372	no
XLOC_000807	XLOC_000807	MLLT11	chr1:151060396-151069544	BL_231	SPM_231	OK	0.672888	0.502855	-0.420225	-0.813937	0.1705	0.370888	no
XLOC_000808	XLOC_000808	GABPB2	chr1:151070760-151125542	BL_231	SPM_231	OK	5.8824	6.0738	0.0461946	0.146798	0.794	0.901089	no
XLOC_000809	XLOC_000809	SCNM1,TNFAIP8L2,TNFAIP8L2-SCNM1	chr1:151156648-151175981	BL_231	SPM_231	OK	10.0526	13.4838	0.423658	1.67812	0.00285	0.0185918	yes
XLOC_000810	XLOC_000810	PIP5K1A	chr1:151198551-151249531	BL_231	SPM_231	OK	47.7928	54.9046	0.200135	1.01396	0.07995	0.224353	no
XLOC_000811	XLOC_000811	PSMD4	chr1:151254733-151267460	BL_231	SPM_231	OK	128.788	144.427	0.165343	0.835358	0.14615	0.334483	no
XLOC_000812	XLOC_000812	ZNF687	chr1:151280024-151327715	BL_231	SPM_231	OK	6.10563	9.17622	0.58776	1.62535	0.0064	0.0347949	yes
XLOC_000813	XLOC_000813	GBAT2	chr1:151340639-151347891	BL_231	SPM_231	OK	1.88695	0.592311	-1.67163	-0.464409	0.48045	0.693469	no
XLOC_000814	XLOC_000814	PSMB4	chr1:151399572-151401937	BL_231	SPM_231	OK	414.956	412.136	-0.00983826	-0.0496888	0.9289	0.966511	no
XLOC_000815	XLOC_000815	CGN	chr1:151511386-151538691	BL_231	SPM_231	NOTEST	0.312209	0.396535	0.344933	0	1	1	no
XLOC_000816	XLOC_000816	TUFT1	chr1:151540308-151583583	BL_231	SPM_231	OK	12.6831	20.0593	0.661364	3.13155	5e-05	0.000592462	yes
XLOC_000817	XLOC_000817	MIR554	chr1:151540308-151583583	BL_231	SPM_231	NOTEST	0	0	0	0	1	1	no
XLOC_000818	XLOC_000818	SNX27	chr1:151612049-151699080	BL_231	SPM_231	OK	8.78816	7.30196	-0.267278	-1.28035	0.024	0.0943423	no
XLOC_000819	XLOC_000819	RIIAD1	chr1:151721521-151729805	BL_231	SPM_231	NOTEST	0	0	0	0	1	1	no
XLOC_000820	XLOC_000820	OAZ3	chr1:151759646-151771330	BL_231	SPM_231	NOTEST	0.491721	0.362096	-0.44147	0	1	1	no
XLOC_000821	XLOC_000821	TDRKH-AS1	chr1:151790748-151794402	BL_231	SPM_231	OK	1.95236	2.22585	0.189138	0.369135	0.52395	0.727285	no
XLOC_000822	XLOC_000822	C2CD4D-AS1	chr1:151837862-151853712	BL_231	SPM_231	NOTEST	0	0	0	0	1	1	no
XLOC_000823	XLOC_000823	NBPF18P	chr1:152018277-152022509	BL_231	SPM_231	NOTEST	0	0	0	0	1	1	no
XLOC_000824	XLOC_000824	FLG-AS1	chr1:152302164-152366692	BL_231	SPM_231	OK	1.40856	1.66208	0.23877	0.370953	0.4974	0.70604	no
XLOC_000825	XLOC_000825	LCE5A	chr1:152510802-152512177	BL_231	SPM_231	NOTEST	0	0.0621283	inf	0	1	1	no
XLOC_000826	XLOC_000826	CRCT1	chr1:152514481-152516008	BL_231	SPM_231	NOTEST	0	0	0	0	1	1	no
XLOC_000827	XLOC_000827	LCE3C	chr1:152600233-152601086	BL_231	SPM_231	NOTEST	0	0	0	0	1	1	no
XLOC_000828	XLOC_000828	LCE3B	chr1:152613810-152614098	BL_231	SPM_231	NOTEST	0	0	0	0	1	1	no
XLOC_000829	XLOC_000829	LINC00302	chr1:152655476-152656804	BL_231	SPM_231	NOTEST	0	0	0	0	1	1	no
XLOC_000830	XLOC_000830	LCE2D	chr1:152663379-152664659	BL_231	SPM_231	NOTEST	0	0	0	0	1	1	no
XLOC_000831	XLOC_000831	LCE2C	chr1:152675314-152676573	BL_231	SPM_231	NOTEST	0	0	0	0	1	1	no
XLOC_000832	XLOC_000832	LCE2B	chr1:152686122-152687397	BL_231	SPM_231	NOTEST	0	0	0	0	1	1	no
XLOC_000833	XLOC_000833	LCE2A	chr1:152698344-152699442	BL_231	SPM_231	NOTEST	0	0	0	0	1	1	no
XLOC_000834	XLOC_000834	LCE4A	chr1:152709046-152709434	BL_231	SPM_231	NOTEST	0	0	0	0	1	1	no
XLOC_000835	XLOC_000835	C1orf68	chr1:152719521-152720470	BL_231	SPM_231	NOTEST	0	0	0	0	1	1	no
XLOC_000836	XLOC_000836	KPRP	chr1:152758024-152762052	BL_231	SPM_231	NOTEST	0	0	0	0	1	1	no
XLOC_000837	XLOC_000837	LCE1F	chr1:152776371-152776969	BL_231	SPM_231	NOTEST	0	0	0	0	1	1	no
XLOC_000838	XLOC_000838	LCE1E	chr1:152786256-152788425	BL_231	SPM_231	NOTEST	0	0	0	0	1	1	no
XLOC_000839	XLOC_000839	LCE1D	chr1:152796720-152798181	BL_231	SPM_231	NOTEST	0	0	0	0	1	1	no
XLOC_000840	XLOC_000840	LCE1B	chr1:152811970-152813108	BL_231	SPM_231	NOTEST	0	0	0	0	1	1	no
XLOC_000841	XLOC_000841	LCE1A	chr1:152827472-152828097	BL_231	SPM_231	NOTEST	0	0	0	0	1	1	no
XLOC_000842	XLOC_000842	LCE6A	chr1:152842855-152843983	BL_231	SPM_231	NOTEST	0	0	0	0	1	1	no
XLOC_000843	XLOC_000843	SMCP	chr1:152878321-152885047	BL_231	SPM_231	NOTEST	0	0	0	0	1	1	no
XLOC_000844	XLOC_000844	IVL	chr1:152908544-152911886	BL_231	SPM_231	NOTEST	0	0	0	0	1	1	no
XLOC_000845	XLOC_000845	SPRR4	chr1:152970647-152972573	BL_231	SPM_231	NOTEST	0	0	0	0	1	1	no
XLOC_000846	XLOC_000846	SPRR1A	chr1:152984080-152985814	BL_231	SPM_231	NOTEST	0	0	0	0	1	1	no
XLOC_000847	XLOC_000847	SPRR3	chr1:153001746-153003856	BL_231	SPM_231	NOTEST	0	0	0	0	1	1	no
XLOC_000848	XLOC_000848	SPRR1B	chr1:153031202-153032900	BL_231	SPM_231	NOTEST	0	0	0	0	1	1	no
XLOC_000849	XLOC_000849	LOC101928009	chr1:153174517-153191676	BL_231	SPM_231	NOTEST	0	0	0	0	1	1	no
XLOC_000850	XLOC_000850	LELP1	chr1:153203429-153205120	BL_231	SPM_231	NOTEST	0	0	0	0	1	1	no
XLOC_000851	XLOC_000851	PRR9	chr1:153217583-153219310	BL_231	SPM_231	NOTEST	0	0	0	0	1	1	no
XLOC_000852	XLOC_000852	LORICRIN	chr1:153259686-153262124	BL_231	SPM_231	NOTEST	0	0	0	0	1	1	no
XLOC_000853	XLOC_000853	S100A9	chr1:153357853-153361023	BL_231	SPM_231	NOTEST	0	0	0	0	1	1	no
XLOC_000854	XLOC_000854	S100A7A	chr1:153390031-153423222	BL_231	SPM_231	NOTEST	0	0	0	0	1	1	no
XLOC_000855	XLOC_000855	LOC101928034	chr1:153543620-153551769	BL_231	SPM_231	NOTEST	0.0532705	0	#NAME?	0	1	1	no
XLOC_000856	XLOC_000856	S100A1	chr1:153618799-153646306	BL_231	SPM_231	NOTEST	0.0585108	0	#NAME?	0	1	1	no
XLOC_000857	XLOC_000857	CHTOP	chr1:153618799-153646306	BL_231	SPM_231	OK	55.145	61.1821	0.149878	0.630301	0.2753	0.498205	no
XLOC_000858	XLOC_000858	SNAPIN	chr1:153658653-153671028	BL_231	SPM_231	OK	35.8856	44.9367	0.32449	0.515614	0.3832	0.610299	no
XLOC_000859	XLOC_000859	NPR1	chr1:153678687-153693992	BL_231	SPM_231	NOTEST	0.181076	0.273962	0.597382	0	1	1	no
XLOC_000860	XLOC_000860	INTS3	chr1:153728049-153774808	BL_231	SPM_231	NOTEST	0	0	0	0	1	1	no
XLOC_000861	XLOC_000861	SLC27A3	chr1:153775406-153780160	BL_231	SPM_231	NOTEST	0	0	0	0	1	1	no
XLOC_000862	XLOC_000862	LOC343052	chr1:153793946-153796302	BL_231	SPM_231	NOTEST	0	0	0	0	1	1	no
XLOC_000863	XLOC_000863	CREB3L4	chr1:153959098-153977674	BL_231	SPM_231	OK	2.12417	3.25243	0.614619	0.368821	0.60275	0.780643	no
XLOC_000864	XLOC_000864	RPS27	chr1:153990754-153992155	BL_231	SPM_231	OK	3084.71	1399.95	-1.13976	-5.64171	5e-05	0.000592462	yes
XLOC_000865	XLOC_000865	UBAP2L	chr1:154206721-154271510	BL_231	SPM_231	OK	67.108	76.5945	0.190755	0.692778	0.23815	0.457566	no
XLOC_000866	XLOC_000866	SNORA58B	chr1:154206721-154271510	BL_231	SPM_231	NOTEST	0	0	0	0	1	1	no
XLOC_000867	XLOC_000867	HAX1	chr1:154272628-154275875	BL_231	SPM_231	OK	81.7118	73.5536	-0.151748	-0.748193	0.19195	0.401625	no
XLOC_000868	XLOC_000868	AQP10	chr1:154321092-154325325	BL_231	SPM_231	NOTEST	0	0	0	0	1	1	no
XLOC_000869	XLOC_000869	ATP8B2	chr1:154325524-154351304	BL_231	SPM_231	OK	7.00651	5.61565	-0.319243	-1.48768	0.0087	0.0442975	yes
XLOC_000870	XLOC_000870	IL6R	chr1:154402322-154469450	BL_231	SPM_231	OK	2.67467	3.09054	0.208498	0.859442	0.1384	0.322952	no
XLOC_000871	XLOC_000871	TDRD10	chr1:154479482-154548147	BL_231	SPM_231	NOTEST	0	0	0	0	1	1	no
XLOC_000872	XLOC_000872	UBE2Q1-AS1	chr1:154548576-154558662	BL_231	SPM_231	NOTEST	0	0	0	0	1	1	no
XLOC_000873	XLOC_000873	CHRNB2	chr1:154567777-154580010	BL_231	SPM_231	NOTEST	0.0405921	0.025312	-0.681378	0	1	1	no
XLOC_000874	XLOC_000874	LOC101928120	chr1:154957025-154974376	BL_231	SPM_231	OK	1.96689	3.06845	0.641596	0.296287	0.70305	0.847992	no
XLOC_000875	XLOC_000875	CKS1B	chr1:154974641-154979251	BL_231	SPM_231	OK	301.811	342.204	0.181213	0.915783	0.1118	0.281523	no
XLOC_000876	XLOC_000876	MIR4258	chr1:154974641-154979251	BL_231	SPM_231	NOTEST	0	0	0	0	1	1	no
XLOC_000877	XLOC_000877	FLAD1	chr1:154983343-154993111	BL_231	SPM_231	OK	12.0171	14.0868	0.229259	1.01528	0.07515	0.214637	no
XLOC_000878	XLOC_000878	LENEP	chr1:154993585-154994321	BL_231	SPM_231	NOTEST	0	0	0	0	1	1	no
XLOC_000879	XLOC_000879	ZBTB7B	chr1:155002629-155018525	BL_231	SPM_231	OK	5.42525	6.04199	0.155335	0.679041	0.23925	0.458841	no
XLOC_000880	XLOC_000880	DCST1	chr1:155033805-155069553	BL_231	SPM_231	NOTEST	0.141579	0.25671	0.85853	0	1	1	no
XLOC_000881	XLOC_000881	ADAM15	chr1:155033805-155069553	BL_231	SPM_231	OK	45.2962	48.9831	0.112894	0.568143	0.3248	0.55045	no
XLOC_000882	XLOC_000882	EFNA4	chr1:155033805-155069553	BL_231	SPM_231	OK	1.67137	1.37575	-0.280814	-0.135362	0.817	0.911521	no
XLOC_000883	XLOC_000883	EFNA3	chr1:155078836-155087538	BL_231	SPM_231	OK	0.528089	0.73943	0.485633	0.845352	0.14155	0.327655	no
XLOC_000884	XLOC_000884	EFNA1	chr1:155127875-155134899	BL_231	SPM_231	OK	0.886034	6.26842	2.82267	7.03157	5e-05	0.000592462	yes
XLOC_000885	XLOC_000885	SLC50A1	chr1:155135374-155138858	BL_231	SPM_231	OK	32.7076	28.1538	-0.216297	-0.991834	0.08455	0.233184	no
XLOC_000886	XLOC_000886	TRIM46	chr1:155173786-155184971	BL_231	SPM_231	NOTEST	0.0757373	0.0521059	-0.539556	0	1	1	no
XLOC_000887	XLOC_000887	MIR92B	chr1:155195176-155195272	BL_231	SPM_231	NOTEST	0	0	0	0	1	1	no
XLOC_000888	XLOC_000888	MTX1	chr1:155208698-155227534	BL_231	SPM_231	OK	7.96378	9.4519	0.24715	0.955539	0.1086	0.276173	no
XLOC_000889	XLOC_000889	HCN3	chr1:155277462-155301438	BL_231	SPM_231	NOTEST	0	0	0	0	1	1	no
XLOC_000890	XLOC_000890	FDPS	chr1:155308747-155331118	BL_231	SPM_231	OK	236.592	283.719	0.262062	1.17575	0.04055	0.138438	no
XLOC_000891	XLOC_000891	RUSC1	chr1:155308747-155331118	BL_231	SPM_231	OK	31.2761	31.1628	-0.0052378	-0.0109762	0.9855	0.992249	no
XLOC_000892	XLOC_000892	POU5F1P4	chr1:155335267-155563944	BL_231	SPM_231	NOTEST	0	0.0361026	inf	0	1	1	no
XLOC_000893	XLOC_000893	ASH1L-AS1	chr1:155335267-155563944	BL_231	SPM_231	OK	1.56958	1.85683	0.242462	0.128681	0.86125	0.934295	no
XLOC_000894	XLOC_000894	MSTO1	chr1:155610169-155614967	BL_231	SPM_231	OK	13.1412	18.2514	0.473913	2.20749	5e-05	0.000592462	yes
XLOC_000895	XLOC_000895	DAP3	chr1:155689090-155739009	BL_231	SPM_231	OK	80.2572	77.8987	-0.0430313	-0.217401	0.7063	0.849722	no
XLOC_000896	XLOC_000896	MSTO2P	chr1:155745767-155859400	BL_231	SPM_231	NOTEST	0.559115	0.429394	-0.380842	0	1	1	no
XLOC_000897	XLOC_000897	SYT11	chr1:155859566-155885199	BL_231	SPM_231	NOTEST	0.0607589	0.0441326	-0.461252	0	1	1	no
XLOC_000898	XLOC_000898	RXFP4	chr1:155941688-155942834	BL_231	SPM_231	NOTEST	0.146155	0	#NAME?	0	1	1	no
XLOC_000899	XLOC_000899	LAMTOR2	chr1:156054781-156058506	BL_231	SPM_231	OK	56.1888	45.9732	-0.289488	-1.26206	0.02765	0.1047	no
XLOC_000900	XLOC_000900	RAB25	chr1:156061159-156070504	BL_231	SPM_231	NOTEST	0.0463845	0	#NAME?	0	1	1	no
XLOC_000901	XLOC_000901	LMNA	chr1:156082545-156140089	BL_231	SPM_231	OK	270.192	295.575	0.12954	0.627872	0.28855	0.513022	no
XLOC_000902	XLOC_000902	SEMA4A	chr1:156149943-156177751	BL_231	SPM_231	NOTEST	0.00544641	0.00691315	0.344036	0	1	1	no
XLOC_000903	XLOC_000903	SLC25A44	chr1:156193931-156212796	BL_231	SPM_231	OK	21.659	20.674	-0.0671525	-0.313411	0.587	0.769763	no
XLOC_000904	XLOC_000904	BGLAP,PMF1,PMF1-BGLAP	chr1:156212987-156248117	BL_231	SPM_231	OK	51.3568	55.3218	0.107294	0.492227	0.39595	0.621692	no
XLOC_000905	XLOC_000905	TMEM79	chr1:156249223-156292443	BL_231	SPM_231	OK	6.37238	5.14913	-0.307503	-0.407345	0.49395	0.70313	no
XLOC_000906	XLOC_000906	TSACC	chr1:156308960-156346994	BL_231	SPM_231	OK	1.91771	2.47103	0.36573	0.0724322	0.6575	0.820031	no
XLOC_000907	XLOC_000907	RHBG	chr1:156369210-156385219	BL_231	SPM_231	NOTEST	0	0	0	0	1	1	no
XLOC_000908	XLOC_000908	TTC24	chr1:156581364-156587726	BL_231	SPM_231	NOTEST	0	0.00575104	inf	0	1	1	no
XLOC_000909	XLOC_000909	NAXE	chr1:156591775-156594299	BL_231	SPM_231	OK	76.0138	58.5055	-0.37769	-1.83806	0.0013	0.00965225	yes
XLOC_000910	XLOC_000910	HAPLN2	chr1:156614741-156625725	BL_231	SPM_231	NOTEST	0.114316	0.0865747	-0.401011	0	1	1	no
XLOC_000911	XLOC_000911	BCAN	chr1:156642116-156659528	BL_231	SPM_231	NOTEST	0.215412	0.56399	1.38857	0	1	1	no
XLOC_000912	XLOC_000912	RRNAD1	chr1:156721890-156736960	BL_231	SPM_231	OK	3.81384	4.02937	0.0793112	0.109823	0.8512	0.929394	no
XLOC_000913	XLOC_000913	PRCC	chr1:156767534-156800814	BL_231	SPM_231	OK	33.3945	47.0805	0.495518	2.48369	5e-05	0.000592462	yes
XLOC_000914	XLOC_000914	NTRK1	chr1:156806242-156881850	BL_231	SPM_231	NOTEST	0.0168896	0.0258741	0.615375	0	1	1	no
XLOC_000915	XLOC_000915	PEAR1	chr1:156893717-156916434	BL_231	SPM_231	OK	8.06547	7.23859	-0.156049	-0.748257	0.19805	0.409682	no
XLOC_000916	XLOC_000916	LRRC71	chr1:156920631-156933094	BL_231	SPM_231	NOTEST	0.187684	0.283358	0.594325	0	1	1	no
XLOC_000917	XLOC_000917	CYCSP52	chr1:157121190-157138591	BL_231	SPM_231	NOTEST	0.359761	0.845502	1.23277	0	1	1	no
XLOC_000918	XLOC_000918	LOC105371458	chr1:157925966-157949071	BL_231	SPM_231	NOTEST	0	0	0	0	1	1	no
XLOC_000919	XLOC_000919	KIRREL1	chr1:157993272-158100262	BL_231	SPM_231	OK	21.2247	17.549	-0.274355	-1.38744	0.0158	0.0702067	no
XLOC_000920	XLOC_000920	KIRREL1-IT1	chr1:157993272-158100262	BL_231	SPM_231	NOTEST	0.0816513	0.046883	-0.800412	0	1	1	no
XLOC_000921	XLOC_000921	CD1D	chr1:158178029-158186426	BL_231	SPM_231	NOTEST	0.0200969	0	#NAME?	0	1	1	no
XLOC_000922	XLOC_000922	CD1A	chr1:158248335-158258268	BL_231	SPM_231	NOTEST	0	0	0	0	1	1	no
XLOC_000923	XLOC_000923	CD1C	chr1:158289922-158294774	BL_231	SPM_231	NOTEST	0	0	0	0	1	1	no
XLOC_000924	XLOC_000924	CD1E	chr1:158353695-158357553	BL_231	SPM_231	NOTEST	0	0	0	0	1	1	no
XLOC_000925	XLOC_000925	OR10K1	chr1:158465561-158466503	BL_231	SPM_231	NOTEST	0	0	0	0	1	1	no
XLOC_000926	XLOC_000926	OR10R2	chr1:158479877-158480885	BL_231	SPM_231	NOTEST	0	0	0	0	1	1	no
XLOC_000927	XLOC_000927	OR10Z1	chr1:158606438-158607380	BL_231	SPM_231	NOTEST	0	0	0	0	1	1	no
XLOC_000928	XLOC_000928	OR6K6	chr1:158754815-158755847	BL_231	SPM_231	NOTEST	0	0	0	0	1	1	no
XLOC_000929	XLOC_000929	MNDA	chr1:158831350-158849502	BL_231	SPM_231	NOTEST	0	0	0	0	1	1	no
XLOC_000930	XLOC_000930	PYHIN1	chr1:158931551-158977059	BL_231	SPM_231	NOTEST	0	0	0	0	1	1	no
XLOC_000931	XLOC_000931	IFI16	chr1:158999970-159055150	BL_231	SPM_231	OK	43.4473	48.8599	0.169383	0.850319	0.13735	0.321606	no
XLOC_000932	XLOC_000932	CADM3	chr1:159171614-159203313	BL_231	SPM_231	NOTEST	0	0	0	0	1	1	no
XLOC_000933	XLOC_000933	ACKR1	chr1:159204874-159206500	BL_231	SPM_231	NOTEST	0	0	0	0	1	1	no
XLOC_000934	XLOC_000934	FCER1A	chr1:159289713-159308224	BL_231	SPM_231	NOTEST	0	0	0	0	1	1	no
XLOC_000935	XLOC_000935	OR10J1	chr1:159397464-159440967	BL_231	SPM_231	NOTEST	0	0	0	0	1	1	no
XLOC_000936	XLOC_000936	OR10J4	chr1:159397464-159440967	BL_231	SPM_231	NOTEST	0	0	0	0	1	1	no
XLOC_000937	XLOC_000937	APCS	chr1:159587825-159588865	BL_231	SPM_231	NOTEST	0	0	0	0	1	1	no
XLOC_000938	XLOC_000938	DUSP23	chr1:159780961-159782543	BL_231	SPM_231	NOTEST	0	0	0	0	1	1	no
XLOC_000939	XLOC_000939	FCRL6	chr1:159800511-159816257	BL_231	SPM_231	NOTEST	0	0	0	0	1	1	no
XLOC_000940	XLOC_000940	SLAMF8	chr1:159826872-159862657	BL_231	SPM_231	NOTEST	0.406911	0.295809	-0.460049	0	1	1	no
XLOC_000941	XLOC_000941	LINC01133	chr1:159961223-159979086	BL_231	SPM_231	NOTEST	0	0	0	0	1	1	no
XLOC_000942	XLOC_000942	KCNJ9	chr1:160081537-160090563	BL_231	SPM_231	NOTEST	0	0	0	0	1	1	no
XLOC_000943	XLOC_000943	ATP1A2	chr1:160115758-160143584	BL_231	SPM_231	NOTEST	0.00323337	0	#NAME?	0	1	1	no
XLOC_000944	XLOC_000944	ATP1A4	chr1:160151602-160186980	BL_231	SPM_231	NOTEST	0	0	0	0	1	1	no
XLOC_000945	XLOC_000945	CASQ1	chr1:160190574-160201886	BL_231	SPM_231	NOTEST	0	0	0	0	1	1	no
XLOC_000946	XLOC_000946	PEA15	chr1:160202198-160215372	BL_231	SPM_231	OK	144.078	230.566	0.678326	3.39148	5e-05	0.000592462	yes
XLOC_000947	XLOC_000947	LOC100287049	chr1:160215719-160262778	BL_231	SPM_231	OK	0.34001	0.982716	1.5312	0.355269	0.55375	0.749031	no
XLOC_000948	XLOC_000948	SUMO1P3	chr1:160288593-160343250	BL_231	SPM_231	NOTEST	0.0623199	0.0239155	-1.38175	0	1	1	no
XLOC_000949	XLOC_000949	NCSTN	chr1:160343382-160358949	BL_231	SPM_231	OK	48.1993	43.6213	-0.143977	-0.725467	0.20765	0.421465	no
XLOC_000950	XLOC_000950	NHLH1	chr1:160367070-160372846	BL_231	SPM_231	NOTEST	0.0484525	0.162629	1.74694	0	1	1	no
XLOC_000951	XLOC_000951	VANGL2	chr1:160400563-160428670	BL_231	SPM_231	NOTEST	0	0.0113103	inf	0	1	1	no
XLOC_000952	XLOC_000952	SLAMF7	chr1:160739056-160754818	BL_231	SPM_231	OK	1.49669	2.08534	0.478512	1.45068	0.0085	0.0434323	yes
XLOC_000953	XLOC_000953	LY9	chr1:160796173-160828255	BL_231	SPM_231	NOTEST	0.0194434	0	#NAME?	0	1	1	no
XLOC_000954	XLOC_000954	LOC101928372	chr1:160932464-160954809	BL_231	SPM_231	NOTEST	0	0	0	0	1	1	no
XLOC_000955	XLOC_000955	KLHDC9	chr1:161098360-161100346	BL_231	SPM_231	NOTEST	0.160737	0.315981	0.975134	0	1	1	no
XLOC_000956	XLOC_000956	NIT1	chr1:161118104-161132688	BL_231	SPM_231	OK	14.5888	16.7952	0.203189	0.63838	0.26345	0.486982	no
XLOC_000957	XLOC_000957	LOC112543491	chr1:161135149-161137942	BL_231	SPM_231	NOTEST	0.445181	0.193274	-1.20375	0	1	1	no
XLOC_000958	XLOC_000958	UFC1	chr1:161153977-161158856	BL_231	SPM_231	OK	36.2504	47.2683	0.382874	1.72494	0.0039	0.0240688	yes
XLOC_000959	XLOC_000959	USP21	chr1:161159499-161165719	BL_231	SPM_231	OK	14.8015	11.8468	-0.32125	-1.48744	0.01085	0.052251	no
XLOC_000960	XLOC_000960	PPOX	chr1:161166425-161171220	BL_231	SPM_231	OK	4.13003	3.4992	-0.239129	-0.807957	0.1514	0.342898	no
XLOC_000961	XLOC_000961	NDUFS2	chr1:161199314-161214394	BL_231	SPM_231	OK	49.2753	46.5497	-0.0820926	-0.41128	0.4767	0.691499	no
XLOC_000962	XLOC_000962	FCER1G	chr1:161215294-161219245	BL_231	SPM_231	NOTEST	0.0492536	0.0513428	0.0599325	0	1	1	no
XLOC_000963	XLOC_000963	TOMM40L	chr1:161225938-161238210	BL_231	SPM_231	OK	10.6744	12.2532	0.199012	0.778683	0.1404	0.32617	no
XLOC_000964	XLOC_000964	PCP4L1	chr1:161258744-161285450	BL_231	SPM_231	NOTEST	0	0	0	0	1	1	no
XLOC_000965	XLOC_000965	SDHC	chr1:161314375-161375340	BL_231	SPM_231	OK	35.5081	31.243	-0.184617	-0.818896	0.152	0.34392	no
XLOC_000966	XLOC_000966	FCGR2A	chr1:161505456-161519829	BL_231	SPM_231	NOTEST	0.0150383	0	#NAME?	0	1	1	no
XLOC_000967	XLOC_000967	HSPA6	chr1:161524539-161526893	BL_231	SPM_231	NOTEST	0.124405	0.0638902	-0.961372	0	1	1	no
XLOC_000968	XLOC_000968	FCGR2C	chr1:161581338-161601220	BL_231	SPM_231	NOTEST	0.0369375	0.0151584	-1.28497	0	1	1	no
XLOC_000969	XLOC_000969	HSPA7	chr1:161606058-161608551	BL_231	SPM_231	NOTEST	0.0172776	0.0103217	-0.743221	0	1	1	no
XLOC_000970	XLOC_000970	FCGR2B	chr1:161663114-161678654	BL_231	SPM_231	NOTEST	0	0	0	0	1	1	no
XLOC_000971	XLOC_000971	FCRLA	chr1:161707228-161714352	BL_231	SPM_231	NOTEST	0	0.017855	inf	0	1	1	no
XLOC_000972	XLOC_000972	FCRLB	chr1:161721543-161728143	BL_231	SPM_231	OK	1.74598	2.01627	0.207654	0.552604	0.30725	0.532263	no
XLOC_000973	XLOC_000973	DUSP12	chr1:161749785-161757238	BL_231	SPM_231	OK	43.5791	37.2065	-0.228082	-1.08192	0.06045	0.185099	no
XLOC_000974	XLOC_000974	ATF6	chr1:161766319-161964070	BL_231	SPM_231	OK	15.7979	14.4787	-0.125795	-0.636189	0.2669	0.490222	no
XLOC_000975	XLOC_000975	NOS1AP	chr1:162069690-162370475	BL_231	SPM_231	NOTEST	0.0956685	0.129193	0.43341	0	1	1	no
XLOC_000976	XLOC_000976	MIR4654	chr1:162069690-162370475	BL_231	SPM_231	NOTEST	0	0	0	0	1	1	no
XLOC_000977	XLOC_000977	MIR556	chr1:162069690-162370475	BL_231	SPM_231	NOTEST	0	0	0	0	1	1	no
XLOC_000978	XLOC_000978	C1orf226	chr1:162378840-162386818	BL_231	SPM_231	NOTEST	0.478861	0.367722	-0.380995	0	1	1	no
XLOC_000979	XLOC_000979	UHMK1	chr1:162497173-162529631	BL_231	SPM_231	OK	65.3847	57.305	-0.190292	-0.939066	0.1102	0.278831	no
XLOC_000980	XLOC_000980	UAP1	chr1:162561439-162599843	BL_231	SPM_231	OK	113.979	122.924	0.109002	0.551973	0.339	0.564092	no
XLOC_000981	XLOC_000981	DDR2	chr1:162630862-162787405	BL_231	SPM_231	NOTEST	0.260591	0.216278	-0.268898	0	1	1	no
XLOC_000982	XLOC_000982	HSD17B7	chr1:162790701-162812818	BL_231	SPM_231	OK	13.9082	19.9891	0.523274	2.26228	0.0001	0.00110555	yes
XLOC_000983	XLOC_000983	RGS4	chr1:163068605-163076802	BL_231	SPM_231	NOTEST	0.180097	0.208399	0.210575	0	1	1	no
XLOC_000984	XLOC_000984	LOC101928404	chr1:163142298-163321791	BL_231	SPM_231	NOTEST	0	0	0	0	1	1	no
XLOC_000985	XLOC_000985	NUF2	chr1:163321953-163355759	BL_231	SPM_231	OK	54.3762	54.1639	-0.00564409	-0.0285276	0.96155	0.98247	no
XLOC_000986	XLOC_000986	PBX1	chr1:164559183-164886047	BL_231	SPM_231	NOTEST	0.144503	0.199271	0.463633	0	1	1	no
XLOC_000987	XLOC_000987	LRRC52	chr1:165476841-165582155	BL_231	SPM_231	NOTEST	0	0	0	0	1	1	no
XLOC_000988	XLOC_000988	MGST3	chr1:165631233-165656135	BL_231	SPM_231	OK	57.8022	54.4467	-0.0862791	-0.415039	0.4726	0.688692	no
XLOC_000989	XLOC_000989	LOC440700	chr1:165698749-165709962	BL_231	SPM_231	NOTEST	0	0	0	0	1	1	no
XLOC_000990	XLOC_000990	TMCO1-AS1	chr1:165768928-165775448	BL_231	SPM_231	NOTEST	0.258275	0.259823	0.00862143	0	1	1	no
XLOC_000991	XLOC_000991	UCK2	chr1:165827613-165911618	BL_231	SPM_231	OK	32.168	32.4902	0.0143781	0.0694004	0.89645	0.951901	no
XLOC_000992	XLOC_000992	FMO9P	chr1:166603915-166625236	BL_231	SPM_231	NOTEST	0	0	0	0	1	1	no
XLOC_000993	XLOC_000993	POGK	chr1:166839474-166856346	BL_231	SPM_231	OK	18.0206	21.249	0.237743	1.20152	0.03485	0.124036	no
XLOC_000994	XLOC_000994	MAEL	chr1:166975581-167022212	BL_231	SPM_231	NOTEST	0.0124898	0	#NAME?	0	1	1	no
XLOC_000995	XLOC_000995	DUSP27	chr1:167094074-167129165	BL_231	SPM_231	NOTEST	0	0	0	0	1	1	no
XLOC_000996	XLOC_000996	POU2F1	chr1:167220884-167427345	BL_231	SPM_231	OK	3.00716	3.39257	0.173978	0.819544	0.1565	0.35026	no
XLOC_000997	XLOC_000997	RCSD1	chr1:167630192-167708696	BL_231	SPM_231	NOTEST	0.30282	0.239839	-0.336395	0	1	1	no
XLOC_000998	XLOC_000998	MPZL1	chr1:167721981-167791919	BL_231	SPM_231	OK	26.3997	21.9905	-0.263639	-1.31866	0.02045	0.0842879	no
XLOC_000999	XLOC_000999	DCAF6	chr1:167916674-168075843	BL_231	SPM_231	OK	21.118	19.6741	-0.102174	-0.412253	0.48345	0.695641	no
XLOC_001000	XLOC_001000	MIR1255B2	chr1:167916674-168075843	BL_231	SPM_231	NOTEST	0	0	0	0	1	1	no
XLOC_001001	XLOC_001001	TIPRL	chr1:168178961-168202109	BL_231	SPM_231	OK	38.2945	38.0716	-0.00842235	-0.0296497	0.9592	0.981458	no
XLOC_001002	XLOC_001002	SFT2D2	chr1:168226003-168253021	BL_231	SPM_231	OK	15.185	12.4827	-0.28272	-1.42592	0.0136	0.0625232	no
XLOC_001003	XLOC_001003	TBX19	chr1:168280876-168314426	BL_231	SPM_231	NOTEST	0.247858	0.127473	-0.959323	0	1	1	no
XLOC_001004	XLOC_001004	MIR557	chr1:168375523-168375621	BL_231	SPM_231	NOTEST	0	0	0	0	1	1	no
XLOC_001005	XLOC_001005	XCL1	chr1:168576604-168582069	BL_231	SPM_231	NOTEST	0	0	0	0	1	1	no
XLOC_001006	XLOC_001006	LINC00626	chr1:168786940-168792888	BL_231	SPM_231	NOTEST	0	0	0	0	1	1	no
XLOC_001007	XLOC_001007	LOC101928596	chr1:169104123-169104906	BL_231	SPM_231	NOTEST	0	0	0	0	1	1	no
XLOC_001008	XLOC_001008	ATP1B1	chr1:169106689-169460669	BL_231	SPM_231	OK	75.1583	62.3201	-0.270235	-1.0376	0.0722	0.208897	no
XLOC_001009	XLOC_001009	BLZF1	chr1:169106689-169460669	BL_231	SPM_231	OK	20.9822	25.1033	0.25871	0.579532	0.32795	0.553353	no
XLOC_001010	XLOC_001010	C1orf112	chr1:169792531-169893959	BL_231	SPM_231	OK	17.2498	15.7441	-0.131764	-0.469721	0.4145	0.638317	no
XLOC_001011	XLOC_001011	METTL11B	chr1:170146046-170167782	BL_231	SPM_231	NOTEST	0	0	0	0	1	1	no
XLOC_001012	XLOC_001012	LINC01681	chr1:170174378-170241570	BL_231	SPM_231	NOTEST	0	0	0	0	1	1	no
XLOC_001013	XLOC_001013	GORAB	chr1:170461316-170553834	BL_231	SPM_231	OK	7.8762	11.3077	0.521734	2.33818	0.0001	0.00110555	yes
XLOC_001014	XLOC_001014	PRRX1	chr1:170664130-170739421	BL_231	SPM_231	NOTEST	0	0.0212687	inf	0	1	1	no
XLOC_001015	XLOC_001015	MROH9	chr1:170935470-171064765	BL_231	SPM_231	NOTEST	0	0	0	0	1	1	no
XLOC_001016	XLOC_001016	FMO3	chr1:171090904-171117819	BL_231	SPM_231	NOTEST	0	0	0	0	1	1	no
XLOC_001017	XLOC_001017	MIR1295B	chr1:171090904-171117819	BL_231	SPM_231	NOTEST	0	0	0	0	1	1	no
XLOC_001018	XLOC_001018	FMO6P	chr1:171137739-171161563	BL_231	SPM_231	NOTEST	0	0	0	0	1	1	no
XLOC_001019	XLOC_001019	FMO2	chr1:171185207-171212685	BL_231	SPM_231	NOTEST	0	0	0	0	1	1	no
XLOC_001020	XLOC_001020	FMO1	chr1:171248470-171285978	BL_231	SPM_231	NOTEST	0	0	0	0	1	1	no
XLOC_001021	XLOC_001021	FMO4	chr1:171314182-171342084	BL_231	SPM_231	NOTEST	0.434066	0.413801	-0.0689777	0	1	1	no
XLOC_001022	XLOC_001022	PRRC2C	chr1:171485529-171593511	BL_231	SPM_231	OK	29.1163	34.5766	0.247969	1.22003	0.03395	0.12162	no
XLOC_001023	XLOC_001023	MYOCOS	chr1:171619762-171626888	BL_231	SPM_231	NOTEST	0	0	0	0	1	1	no
XLOC_001024	XLOC_001024	EEF1AKNMT	chr1:171781659-171797716	BL_231	SPM_231	OK	20.7788	26.0586	0.326646	1.60436	0.0055	0.0309204	yes
XLOC_001025	XLOC_001025	DNM3	chr1:171841497-172418463	BL_231	SPM_231	OK	0.846127	0.732959	-0.207142	-0.437292	0.4206	0.643261	no
XLOC_001026	XLOC_001026	DNM3-IT1	chr1:171841497-172418463	BL_231	SPM_231	NOTEST	0	0.479748	inf	0	1	1	no
XLOC_001027	XLOC_001027	MIR3120	chr1:171841497-172418463	BL_231	SPM_231	NOTEST	0	0	0	0	1	1	no
XLOC_001028	XLOC_001028	C1orf105	chr1:172420684-172468829	BL_231	SPM_231	NOTEST	0	0	0	0	1	1	no
XLOC_001029	XLOC_001029	SUCO	chr1:172532348-172611833	BL_231	SPM_231	OK	18.773	19.8293	0.0789779	0.397699	0.4898	0.69955	no
XLOC_001030	XLOC_001030	FASLG	chr1:172659007-172666876	BL_231	SPM_231	NOTEST	0	0	0	0	1	1	no
XLOC_001031	XLOC_001031	PRDX6	chr1:173477334-173488815	BL_231	SPM_231	OK	153.093	144.408	-0.0842582	-0.42781	0.453	0.671652	no
XLOC_001032	XLOC_001032	TEX50	chr1:173608335-173669851	BL_231	SPM_231	NOTEST	0	0	0	0	1	1	no
XLOC_001033	XLOC_001033	KLHL20	chr1:173714980-173786687	BL_231	SPM_231	OK	9.56523	10.1967	0.092231	0.422502	0.46775	0.684647	no
XLOC_001034	XLOC_001034	DARS2	chr1:173824672-173858546	BL_231	SPM_231	OK	19.3589	16.9011	-0.195872	-0.937778	0.1043	0.268788	no
XLOC_001035	XLOC_001035	GAS5-AS1	chr1:173863247-173917378	BL_231	SPM_231	OK	0.674666	0.147876	-2.18978	-0.414032	0.40105	0.626797	no
XLOC_001036	XLOC_001036	ZBTB37	chr1:173863247-173917378	BL_231	SPM_231	OK	1.32333	1.43845	0.120342	0.212962	0.70805	0.850499	no
XLOC_001037	XLOC_001037	RABGAP1L	chr1:174159413-174995308	BL_231	SPM_231	OK	7.01572	5.66585	-0.308298	-0.812288	0.1336	0.315899	no
XLOC_001038	XLOC_001038	GPR52	chr1:174159413-174995308	BL_231	SPM_231	NOTEST	0.0323543	0.0755152	1.22281	0	1	1	no
XLOC_001039	XLOC_001039	CACYBP	chr1:174999434-175012027	BL_231	SPM_231	OK	139.899	108.365	-0.368481	-1.88366	0.0012	0.00905526	yes
XLOC_001040	XLOC_001040	TNN	chr1:175067832-175148068	BL_231	SPM_231	NOTEST	0	0	0	0	1	1	no
XLOC_001041	XLOC_001041	LINC01657	chr1:175877342-175880464	BL_231	SPM_231	NOTEST	0	0	0	0	1	1	no
XLOC_001042	XLOC_001042	PAPPA2	chr1:176463174-176845601	BL_231	SPM_231	NOTEST	0.0159459	0.0103925	-0.617639	0	1	1	no
XLOC_001043	XLOC_001043	BRINP2	chr1:177170957-177282422	BL_231	SPM_231	NOTEST	0	0	0	0	1	1	no
XLOC_001044	XLOC_001044	LINC01645	chr1:177351585-177366458	BL_231	SPM_231	NOTEST	0	0	0	0	1	1	no
XLOC_001045	XLOC_001045	LINC01741	chr1:177700523-177710330	BL_231	SPM_231	NOTEST	0	0	0	0	1	1	no
XLOC_001046	XLOC_001046	RASAL2	chr1:178094103-178484149	BL_231	SPM_231	OK	4.96536	6.84933	0.464067	2.31545	5e-05	0.000592462	yes
XLOC_001047	XLOC_001047	TEX35	chr1:178513108-178523506	BL_231	SPM_231	NOTEST	0	0	0	0	1	1	no
XLOC_001048	XLOC_001048	C1orf220	chr1:178542795-178548889	BL_231	SPM_231	NOTEST	0.537617	0.127825	-2.07241	0	1	1	no
XLOC_001049	XLOC_001049	MIR4424	chr1:178677748-178677834	BL_231	SPM_231	NOTEST	0	0	0	0	1	1	no
XLOC_001050	XLOC_001050	RALGPS2	chr1:178725146-178921842	BL_231	SPM_231	OK	10.6863	9.98273	-0.098254	-0.489934	0.40055	0.626276	no
XLOC_001051	XLOC_001051	FAM20B	chr1:179025803-179076574	BL_231	SPM_231	OK	24.1478	20.2443	-0.254378	-1.28155	0.02495	0.0971184	no
XLOC_001052	XLOC_001052	TOR3A	chr1:179082069-179095994	BL_231	SPM_231	OK	26.7923	22.4769	-0.253376	-1.21369	0.03745	0.130516	no
XLOC_001053	XLOC_001053	SOAT1	chr1:179293713-179358679	BL_231	SPM_231	OK	40.713	37.8896	-0.103688	-0.52693	0.3652	0.592079	no
XLOC_001054	XLOC_001054	AXDND1	chr1:179365970-179575948	BL_231	SPM_231	NOTEST	0.028016	0.0404009	0.528139	0	1	1	no
XLOC_001055	XLOC_001055	TDRD5	chr1:179591612-179691273	BL_231	SPM_231	NOTEST	0	0.00647264	inf	0	1	1	no
XLOC_001056	XLOC_001056	FAM163A	chr1:179727775-179816198	BL_231	SPM_231	NOTEST	0.00612878	0	#NAME?	0	1	1	no
XLOC_001057	XLOC_001057	MIR12116	chr1:179727775-179816198	BL_231	SPM_231	NOTEST	0	0	0	0	1	1	no
XLOC_001058	XLOC_001058	TOR1AIP1	chr1:179882041-179920077	BL_231	SPM_231	OK	30.0632	29.9251	-0.00664484	-0.0334351	0.9534	0.978035	no
XLOC_001059	XLOC_001059	CEP350	chr1:179954809-180114875	BL_231	SPM_231	OK	7.08619	8.01562	0.177804	0.882295	0.12145	0.296766	no
XLOC_001060	XLOC_001060	QSOX1	chr1:180154832-180204030	BL_231	SPM_231	OK	233.94	206.857	-0.177509	-0.808086	0.16665	0.364987	no
XLOC_001061	XLOC_001061	LHX4	chr1:180230263-180278984	BL_231	SPM_231	OK	1.57838	1.70425	0.110696	0.38382	0.5063	0.713414	no
XLOC_001062	XLOC_001062	OVAAL	chr1:180558973-180566518	BL_231	SPM_231	NOTEST	0	0	0	0	1	1	no
XLOC_001063	XLOC_001063	XPR1	chr1:180632021-180890279	BL_231	SPM_231	OK	11.1538	8.67702	-0.362267	-1.75065	0.00235	0.0158399	yes
XLOC_001064	XLOC_001064	KIAA1614	chr1:180912896-180954887	BL_231	SPM_231	NOTEST	0.0421414	0.0361854	-0.219831	0	1	1	no
XLOC_001065	XLOC_001065	MR1	chr1:181033424-181061938	BL_231	SPM_231	OK	0.937352	1.06961	0.190419	0.682515	0.23765	0.45729	no
XLOC_001066	XLOC_001066	IER5	chr1:181088699-181092900	BL_231	SPM_231	OK	33.1508	48.1827	0.539473	2.71659	5e-05	0.000592462	yes
XLOC_001067	XLOC_001067	LINC01732	chr1:181174483-181182206	BL_231	SPM_231	NOTEST	0	0	0	0	1	1	no
XLOC_001068	XLOC_001068	LINC01699	chr1:181236387-181238604	BL_231	SPM_231	NOTEST	0	0	0	0	1	1	no
XLOC_001069	XLOC_001069	CACNA1E	chr1:181483516-181808084	BL_231	SPM_231	NOTEST	0	0	0	0	1	1	no
XLOC_001070	XLOC_001070	LINC00272	chr1:182407620-182414813	BL_231	SPM_231	NOTEST	0	0	0	0	1	1	no
XLOC_001071	XLOC_001071	RGSL1	chr1:182450145-182560597	BL_231	SPM_231	NOTEST	0	0	0	0	1	1	no
XLOC_001072	XLOC_001072	LINC01686	chr1:182615139-182616633	BL_231	SPM_231	NOTEST	0	0	0	0	1	1	no
XLOC_001073	XLOC_001073	LINC01688	chr1:182712861-182714541	BL_231	SPM_231	NOTEST	0	0	0	0	1	1	no
XLOC_001074	XLOC_001074	NPL	chr1:182789448-182830384	BL_231	SPM_231	NOTEST	0.168874	0.177137	0.0689214	0	1	1	no
XLOC_001075	XLOC_001075	DHX9	chr1:182833671-182887982	BL_231	SPM_231	OK	100.076	96.7402	-0.048906	-0.247562	0.66905	0.828202	no
XLOC_001076	XLOC_001076	LAMC1	chr1:183023419-183145592	BL_231	SPM_231	OK	53.1784	43.3135	-0.296024	-1.47513	0.009	0.0453256	yes
XLOC_001077	XLOC_001077	LAMC2	chr1:183186263-183245127	BL_231	SPM_231	OK	7.07748	7.81556	0.143113	0.67225	0.2368	0.456186	no
XLOC_001078	XLOC_001078	SMG7	chr1:183472498-183554191	BL_231	SPM_231	OK	17.4164	19.7013	0.17785	0.895941	0.12105	0.296165	no
XLOC_001079	XLOC_001079	RGL1	chr1:183636108-183928543	BL_231	SPM_231	OK	2.91772	3.10585	0.090148	0.373539	0.511	0.716976	no
XLOC_001080	XLOC_001080	TSEN15	chr1:184051729-184097485	BL_231	SPM_231	OK	116.881	94.883	-0.30082	-1.53712	0.00755	0.0396658	yes
XLOC_001081	XLOC_001081	C1orf21	chr1:184387028-184629019	BL_231	SPM_231	OK	5.32921	4.82182	-0.144342	-0.699911	0.2257	0.443002	no
XLOC_001082	XLOC_001082	LINC01633	chr1:185001526-185008678	BL_231	SPM_231	NOTEST	0	0.0503417	inf	0	1	1	no
XLOC_001083	XLOC_001083	RNF2	chr1:185045557-185102603	BL_231	SPM_231	OK	13.7051	12.3703	-0.147826	-0.706647	0.21835	0.434856	no
XLOC_001084	XLOC_001084	SWT1	chr1:185118085-185291781	BL_231	SPM_231	OK	1.20149	1.58245	0.397337	0.580542	0.3195	0.544262	no
XLOC_001085	XLOC_001085	HMCN1	chr1:185734390-186190949	BL_231	SPM_231	NOTEST	0.169836	0.131264	-0.371673	0	1	1	no
XLOC_001086	XLOC_001086	PRG4	chr1:186296272-186375253	BL_231	SPM_231	NOTEST	0.0111951	0.0112461	0.00655652	0	1	1	no
XLOC_001087	XLOC_001087	ODR4	chr1:186375757-186421375	BL_231	SPM_231	OK	12.6792	12.2914	-0.0448126	-0.21835	0.70845	0.850774	no
XLOC_001088	XLOC_001088	PDC-AS1	chr1:186435160-186470291	BL_231	SPM_231	NOTEST	0.0758686	0	#NAME?	0	1	1	no
XLOC_001089	XLOC_001089	PACERR	chr1:186680653-186681446	BL_231	SPM_231	NOTEST	0.185979	0.420058	1.17545	0	1	1	no
XLOC_001090	XLOC_001090	PLA2G4A	chr1:186828899-186988981	BL_231	SPM_231	OK	3.88294	3.65833	-0.0859624	-0.333209	0.5624	0.753672	no
XLOC_001091	XLOC_001091	LINC01036	chr1:187092841-187360244	BL_231	SPM_231	NOTEST	0	0	0	0	1	1	no
XLOC_001092	XLOC_001092	LINC01037	chr1:187443627-187477222	BL_231	SPM_231	NOTEST	0	0	0	0	1	1	no
XLOC_001093	XLOC_001093	LINC01351	chr1:190478259-190481394	BL_231	SPM_231	NOTEST	0	0	0	0	1	1	no
XLOC_001094	XLOC_001094	LINC01720	chr1:190624889-190801658	BL_231	SPM_231	NOTEST	0	0	0	0	1	1	no
XLOC_001095	XLOC_001095	RGS18	chr1:192158461-192185815	BL_231	SPM_231	NOTEST	0	0	0	0	1	1	no
XLOC_001096	XLOC_001096	RGS21	chr1:192316991-192367284	BL_231	SPM_231	NOTEST	0	0	0	0	1	1	no
XLOC_001097	XLOC_001097	RGS1	chr1:192575772-192580024	BL_231	SPM_231	NOTEST	0	0	0	0	1	1	no
XLOC_001098	XLOC_001098	RGS13	chr1:192636146-192660310	BL_231	SPM_231	NOTEST	0	0	0	0	1	1	no
XLOC_001099	XLOC_001099	MIR4426	chr1:192716327-192716390	BL_231	SPM_231	NOTEST	0	0	0	0	1	1	no
XLOC_001100	XLOC_001100	RGS2	chr1:192809038-192812275	BL_231	SPM_231	OK	6.02532	10.7953	0.841289	3.23771	5e-05	0.000592462	yes
XLOC_001101	XLOC_001101	RO60	chr1:193012253-193091776	BL_231	SPM_231	OK	17.5922	18.5085	0.0732527	0.226584	0.69655	0.844677	no
XLOC_001102	XLOC_001102	CDC73	chr1:193121957-193254812	BL_231	SPM_231	OK	23.0835	27.5114	0.253169	1.30416	0.02485	0.096827	no
XLOC_001103	XLOC_001103	MIR1278	chr1:193121957-193254812	BL_231	SPM_231	NOTEST	0	0	0	0	1	1	no
XLOC_001104	XLOC_001104	LINC01031	chr1:193304744-193365953	BL_231	SPM_231	NOTEST	0	0	0	0	1	1	no
XLOC_001105	XLOC_001105	CFH	chr1:196651877-196747504	BL_231	SPM_231	OK	7.72245	5.84081	-0.402889	-1.59075	0.00725	0.038457	yes
XLOC_001106	XLOC_001106	CFHR3	chr1:196774799-196794073	BL_231	SPM_231	NOTEST	0.0268311	0.0186546	-0.524371	0	1	1	no
XLOC_001107	XLOC_001107	CFHR1	chr1:196819730-196832189	BL_231	SPM_231	OK	1.10064	0.430892	-1.35295	-1.83111	0.00875	0.0444933	yes
XLOC_001108	XLOC_001108	CFHR4	chr1:196888051-196918633	BL_231	SPM_231	NOTEST	0	0	0	0	1	1	no
XLOC_001109	XLOC_001109	CFHR2	chr1:196943737-196959620	BL_231	SPM_231	NOTEST	0	0	0	0	1	1	no
XLOC_001110	XLOC_001110	CFHR5	chr1:196977555-197009678	BL_231	SPM_231	NOTEST	0	0	0	0	1	1	no
XLOC_001111	XLOC_001111	CRB1	chr1:197201503-197478455	BL_231	SPM_231	NOTEST	0.00693033	0.0266858	1.94507	0	1	1	no
XLOC_001112	XLOC_001112	C1orf53	chr1:197902629-197907359	BL_231	SPM_231	OK	11.8814	13.5815	0.192939	0.633027	0.27415	0.49737	no
XLOC_001113	XLOC_001113	LHX9	chr1:197912504-197935478	BL_231	SPM_231	NOTEST	0.561728	0.436652	-0.363388	0	1	1	no
XLOC_001114	XLOC_001114	NEK7	chr1:198156997-198322418	BL_231	SPM_231	OK	46.3443	41.5972	-0.155904	-0.80271	0.1738	0.375732	no
XLOC_001115	XLOC_001115	PTPRC	chr1:198638967-198757476	BL_231	SPM_231	NOTEST	0	0.00405308	inf	0	1	1	no
XLOC_001116	XLOC_001116	LINC01221	chr1:198992588-199076735	BL_231	SPM_231	NOTEST	0	0	0	0	1	1	no
XLOC_001117	XLOC_001117	LINC02789	chr1:199148597-199393307	BL_231	SPM_231	NOTEST	0	0	0	0	1	1	no
XLOC_001118	XLOC_001118	NR5A2	chr1:200027709-200177422	BL_231	SPM_231	NOTEST	0	0.020555	inf	0	1	1	no
XLOC_001119	XLOC_001119	DDX59-AS1	chr1:200640804-200694250	BL_231	SPM_231	NOTEST	0.0669866	0.0780689	0.220877	0	1	1	no
XLOC_001120	XLOC_001120	CAMSAP2	chr1:200739571-200860703	BL_231	SPM_231	OK	20.7331	25.8954	0.320757	1.62548	0.00505	0.0291422	yes
XLOC_001121	XLOC_001121	GPR25	chr1:200872980-200874178	BL_231	SPM_231	NOTEST	0	0	0	0	1	1	no
XLOC_001122	XLOC_001122	INAVA	chr1:200891530-200915742	BL_231	SPM_231	NOTEST	0.113631	0.109001	-0.0600137	0	1	1	no
XLOC_001123	XLOC_001123	MROH3P	chr1:200928943-200966668	BL_231	SPM_231	NOTEST	0	0	0	0	1	1	no
XLOC_001124	XLOC_001124	IGFN1	chr1:201190823-201228952	BL_231	SPM_231	NOTEST	0.214748	0.209899	-0.03295	0	1	1	no
XLOC_001125	XLOC_001125	PKP1	chr1:201283451-201332993	BL_231	SPM_231	NOTEST	0	0.0068681	inf	0	1	1	no
XLOC_001126	XLOC_001126	LOC107985246	chr1:201507212-201534784	BL_231	SPM_231	OK	0.673959	0.596244	-0.176758	-0.229137	0.68205	0.836489	no
XLOC_001127	XLOC_001127	RPS10P7	chr1:201507212-201534784	BL_231	SPM_231	OK	0.389129	0.629477	0.693903	0.400659	0.4781	0.69208	no
XLOC_001128	XLOC_001128	NAV1	chr1:201648321-201884290	BL_231	SPM_231	OK	4.57612	5.11228	0.159841	0.318409	0.57825	0.764712	no
XLOC_001129	XLOC_001129	MIR5191	chr1:201648321-201884290	BL_231	SPM_231	NOTEST	0	0	0	0	1	1	no
XLOC_001130	XLOC_001130	MIR1231	chr1:201648321-201884290	BL_231	SPM_231	NOTEST	0	0	0	0	1	1	no
XLOC_001131	XLOC_001131	IPO9	chr1:201648321-201884290	BL_231	SPM_231	OK	27.0763	24.3629	-0.152348	-0.689523	0.2274	0.444527	no
XLOC_001132	XLOC_001132	MIR6739	chr1:201648321-201884290	BL_231	SPM_231	NOTEST	0	0	0	0	1	1	no
XLOC_001133	XLOC_001133	SHISA4	chr1:201888668-201892587	BL_231	SPM_231	OK	2.32999	2.91109	0.321238	0.959405	0.0949	0.252389	no
XLOC_001134	XLOC_001134	TIMM17A	chr1:201955502-201970664	BL_231	SPM_231	OK	62.8511	91.9587	0.549048	2.78039	5e-05	0.000592462	yes
XLOC_001135	XLOC_001135	SNORA70H	chr1:201978460-201978595	BL_231	SPM_231	NOTEST	0	0	0	0	1	1	no
XLOC_001136	XLOC_001136	RNPEP	chr1:201982647-202010353	BL_231	SPM_231	OK	52.4202	42.9145	-0.288659	-1.44952	0.012	0.0564939	no
XLOC_001137	XLOC_001137	MIR6740	chr1:201982647-202010353	BL_231	SPM_231	NOTEST	0	0	0	0	1	1	no
XLOC_001138	XLOC_001138	ELF3	chr1:202010586-202017180	BL_231	SPM_231	NOTEST	0.0319452	0.0762462	1.25507	0	1	1	no
XLOC_001139	XLOC_001139	GPR37L1	chr1:202122916-202144743	BL_231	SPM_231	NOTEST	0.00875396	0.0048102	-0.863839	0	1	1	no
XLOC_001140	XLOC_001140	PTPRVP	chr1:202168050-202189449	BL_231	SPM_231	NOTEST	0	0	0	0	1	1	no
XLOC_001141	XLOC_001141	LGR6	chr1:202193989-202319761	BL_231	SPM_231	NOTEST	0.0240576	0	#NAME?	0	1	1	no
XLOC_001142	XLOC_001142	PPP1R12B	chr1:202348698-202710454	BL_231	SPM_231	OK	1.37568	1.50788	0.132376	0.338537	0.558	0.750804	no
XLOC_001143	XLOC_001143	PCAT6	chr1:202810945-202811913	BL_231	SPM_231	NOTEST	0.0699038	0.114153	0.707528	0	1	1	no
XLOC_001144	XLOC_001144	MGAT4EP	chr1:202820256-202827213	BL_231	SPM_231	NOTEST	0	0	0	0	1	1	no
XLOC_001145	XLOC_001145	LOC148709	chr1:202861753-202875241	BL_231	SPM_231	NOTEST	0.00795957	0	#NAME?	0	1	1	no
XLOC_001146	XLOC_001146	TMEM183A	chr1:203007366-203024848	BL_231	SPM_231	OK	25.0371	22.4034	-0.160346	-0.790461	0.1731	0.374429	no
XLOC_001147	XLOC_001147	PPFIA4	chr1:203026490-203078736	BL_231	SPM_231	NOTEST	0.175131	0.105117	-0.736444	0	1	1	no
XLOC_001148	XLOC_001148	MYOPARR	chr1:203083128-203088340	BL_231	SPM_231	NOTEST	0	0	0	0	1	1	no
XLOC_001149	XLOC_001149	ADORA1	chr1:203127725-203167405	BL_231	SPM_231	NOTEST	0	0	0	0	1	1	no
XLOC_001150	XLOC_001150	LINC01353	chr1:203287151-203288796	BL_231	SPM_231	NOTEST	0	0	0	0	1	1	no
XLOC_001151	XLOC_001151	BTG2	chr1:203305518-203309601	BL_231	SPM_231	NOTEST	0.0237005	0.077016	1.70024	0	1	1	no
XLOC_001152	XLOC_001152	PRELP	chr1:203475805-203491351	BL_231	SPM_231	NOTEST	0.0197325	0.0149488	-0.400542	0	1	1	no
XLOC_001153	XLOC_001153	OPTC	chr1:203494152-203508949	BL_231	SPM_231	NOTEST	0	0	0	0	1	1	no
XLOC_001154	XLOC_001154	ATP2B4	chr1:203626786-203744081	BL_231	SPM_231	OK	12.0273	9.43185	-0.350705	-1.73401	0.00255	0.0169604	yes
XLOC_001155	XLOC_001155	SNORA77	chr1:203626786-203744081	BL_231	SPM_231	NOTEST	0	0	0	0	1	1	no
XLOC_001156	XLOC_001156	LINC00260	chr1:203626786-203744081	BL_231	SPM_231	NOTEST	0.1781	0.156966	-0.182236	0	1	1	no
XLOC_001157	XLOC_001157	LAX1	chr1:203765182-203776352	BL_231	SPM_231	NOTEST	0.00739652	0	#NAME?	0	1	1	no
XLOC_001158	XLOC_001158	ZC3H11A	chr1:203795536-203854128	BL_231	SPM_231	OK	56.7357	60.5327	0.0934572	0.353555	0.53725	0.737712	no
XLOC_001159	XLOC_001159	ZBED6	chr1:203795536-203854128	BL_231	SPM_231	OK	18.2579	17.6488	-0.048949	-0.0687556	0.90585	0.95687	no
XLOC_001160	XLOC_001160	SNRPE	chr1:203861598-203871152	BL_231	SPM_231	OK	87.4729	67.0514	-0.383569	-1.93603	0.0008	0.00651791	yes
XLOC_001161	XLOC_001161	SOX13	chr1:204073114-204127743	BL_231	SPM_231	OK	9.03461	8.71218	-0.0524286	-0.252215	0.6615	0.823081	no
XLOC_001162	XLOC_001162	ERLNC1	chr1:204131061-204152044	BL_231	SPM_231	NOTEST	0.0362883	0	#NAME?	0	1	1	no
XLOC_001163	XLOC_001163	MDM4	chr1:204516378-204558120	BL_231	SPM_231	OK	6.00302	6.35817	0.0829226	0.404381	0.48205	0.694606	no
XLOC_001164	XLOC_001164	NFASC	chr1:204828651-205022822	BL_231	SPM_231	NOTEST	0	0	0	0	1	1	no
XLOC_001165	XLOC_001165	CNTN2	chr1:205042948-205078289	BL_231	SPM_231	NOTEST	0.00238477	0	#NAME?	0	1	1	no
XLOC_001166	XLOC_001166	TMCC2	chr1:205227945-205273343	BL_231	SPM_231	OK	2.16095	1.53557	-0.49289	-1.72665	0.00275	0.0180824	yes
XLOC_001167	XLOC_001167	LEMD1-AS1	chr1:205373251-205422056	BL_231	SPM_231	NOTEST	0	0	0	0	1	1	no
XLOC_001168	XLOC_001168	LEMD1-DT	chr1:205434885-205469024	BL_231	SPM_231	NOTEST	0	0	0	0	1	1	no
XLOC_001169	XLOC_001169	CDK18	chr1:205504668-205532789	BL_231	SPM_231	NOTEST	0.00776176	0	#NAME?	0	1	1	no
XLOC_001170	XLOC_001170	MFSD4A	chr1:205554271-205602918	BL_231	SPM_231	NOTEST	0.0709235	0.0146017	-2.28013	0	1	1	no
XLOC_001171	XLOC_001171	LOC284581	chr1:205862078-205896087	BL_231	SPM_231	NOTEST	0.013875	0	#NAME?	0	1	1	no
XLOC_001172	XLOC_001172	SLC26A9-AS1	chr1:205913047-206003395	BL_231	SPM_231	NOTEST	0	0	0	0	1	1	no
XLOC_001173	XLOC_001173	LOC103021295	chr1:205913047-206003395	BL_231	SPM_231	NOTEST	0	0	0	0	1	1	no
XLOC_001174	XLOC_001174	RHEX	chr1:206053172-206102449	BL_231	SPM_231	NOTEST	0	0	0	0	1	1	no
XLOC_001175	XLOC_001175	SRGAP2	chr1:206205428-206464443	BL_231	SPM_231	OK	8.70076	9.88402	0.183957	0.878856	0.12585	0.303791	no
XLOC_001176	XLOC_001176	IKBKE	chr1:206470475-206496889	BL_231	SPM_231	OK	3.91771	3.3979	-0.205366	-0.831695	0.1539	0.346455	no
XLOC_001177	XLOC_001177	MIR6769B	chr1:206470475-206496889	BL_231	SPM_231	NOTEST	0	0	0	0	1	1	no
XLOC_001178	XLOC_001178	RASSF5	chr1:206507530-206589447	BL_231	SPM_231	OK	2.74847	2.62006	-0.0690265	-0.272105	0.64565	0.811135	no
XLOC_001179	XLOC_001179	DYRK3	chr1:206635535-206655175	BL_231	SPM_231	OK	9.17631	12.7439	0.473822	2.37242	5e-05	0.000592462	yes
XLOC_001180	XLOC_001180	MAPKAPK2	chr1:206684904-206734281	BL_231	SPM_231	OK	57.439	58.1647	0.0181144	0.0922905	0.86985	0.938668	no
XLOC_001181	XLOC_001181	IL19	chr1:206767601-206842981	BL_231	SPM_231	NOTEST	0	0	0	0	1	1	no
XLOC_001182	XLOC_001182	IL20	chr1:206865808-206869223	BL_231	SPM_231	NOTEST	0	0	0	0	1	1	no
XLOC_001183	XLOC_001183	IL24	chr1:206897442-206921941	BL_231	SPM_231	OK	3.197	24.7007	2.94976	8.54233	5e-05	0.000592462	yes
XLOC_001184	XLOC_001184	PFKFB2	chr1:207053274-207081024	BL_231	SPM_231	OK	4.13076	5.90585	0.515737	2.15143	0.0003	0.00286438	yes
XLOC_001185	XLOC_001185	C4BPB	chr1:207088859-207099992	BL_231	SPM_231	OK	10.6269	12.3829	0.220632	0.801067	0.16105	0.357054	no
XLOC_001186	XLOC_001186	C4BPA	chr1:207104232-207144972	BL_231	SPM_231	NOTEST	0	0	0	0	1	1	no
XLOC_001187	XLOC_001187	CD55	chr1:207321677-207360966	BL_231	SPM_231	OK	87.696	87.9758	0.00459632	0.0224366	0.9711	0.985949	no
XLOC_001188	XLOC_001188	CR2	chr1:207454327-207489892	BL_231	SPM_231	NOTEST	0	0	0	0	1	1	no
XLOC_001189	XLOC_001189	CR1	chr1:207496156-207641765	BL_231	SPM_231	NOTEST	0	0	0	0	1	1	no
XLOC_001190	XLOC_001190	CR1L	chr1:207645132-207723703	BL_231	SPM_231	NOTEST	0	0	0	0	1	1	no
XLOC_001191	XLOC_001191	CD46	chr1:207752037-207795516	BL_231	SPM_231	OK	61.2621	51.1587	-0.260015	-1.32623	0.0231	0.0919939	no
XLOC_001192	XLOC_001192	LOC148696	chr1:207801517-207822703	BL_231	SPM_231	NOTEST	0.0139068	0.00493291	-1.49528	0	1	1	no
XLOC_001193	XLOC_001193	LINC01717	chr1:208728687-208733184	BL_231	SPM_231	NOTEST	0	0	0	0	1	1	no
XLOC_001194	XLOC_001194	LINC01774	chr1:208972453-208975307	BL_231	SPM_231	NOTEST	0	0	0	0	1	1	no
XLOC_001195	XLOC_001195	LINC01696	chr1:209325455-209328532	BL_231	SPM_231	NOTEST	0	0	0	0	1	1	no
XLOC_001196	XLOC_001196	LINC01698	chr1:209372054-209379690	BL_231	SPM_231	NOTEST	0	0	0	0	1	1	no
XLOC_001197	XLOC_001197	MIR205,MIR205HG	chr1:209428819-209432547	BL_231	SPM_231	NOTEST	0	0	0	0	1	1	no
XLOC_001198	XLOC_001198	CAMK1G	chr1:209583713-209613939	BL_231	SPM_231	NOTEST	0.0515392	0	#NAME?	0	1	1	no
XLOC_001199	XLOC_001199	G0S2	chr1:209661358-209742562	BL_231	SPM_231	OK	61.2802	72.239	0.237356	1.15669	0.05025	0.162616	no
XLOC_001200	XLOC_001200	HSD11B1	chr1:209661358-209742562	BL_231	SPM_231	NOTEST	0	0	0	0	1	1	no
XLOC_001201	XLOC_001201	TRAF3IP3	chr1:209756052-209784559	BL_231	SPM_231	NOTEST	0.0261152	0.0365027	0.483111	0	1	1	no
XLOC_001202	XLOC_001202	UTP25	chr1:209827971-209857565	BL_231	SPM_231	OK	6.15926	8.95904	0.540587	2.65456	5e-05	0.000592462	yes
XLOC_001203	XLOC_001203	SYT14	chr1:209938173-210171389	BL_231	SPM_231	NOTEST	0.00924018	0	#NAME?	0	1	1	no
XLOC_001204	XLOC_001204	SERTAD4	chr1:210231455-210246631	BL_231	SPM_231	NOTEST	0	0	0	0	1	1	no
XLOC_001205	XLOC_001205	HHAT	chr1:210328251-210676296	BL_231	SPM_231	NOTEST	0	0	0	0	1	1	no
XLOC_001206	XLOC_001206	RCOR3	chr1:211259276-211316383	BL_231	SPM_231	OK	12.4198	15.9104	0.357325	1.53473	0.0085	0.0434323	yes
XLOC_001207	XLOC_001207	TRAF5	chr1:211326614-211374944	BL_231	SPM_231	OK	7.39739	6.9975	-0.080177	-0.365508	0.5299	0.731851	no
XLOC_001208	XLOC_001208	LINC00467	chr1:211382754-211432535	BL_231	SPM_231	OK	18.2336	21.7857	0.256784	1.02177	0.0746	0.213579	no
XLOC_001209	XLOC_001209	LINC01693	chr1:211639807-211654621	BL_231	SPM_231	NOTEST	0.0735549	0.0782922	0.0900482	0	1	1	no
XLOC_001210	XLOC_001210	LOC91548	chr1:211675761-211687459	BL_231	SPM_231	NOTEST	0.0576837	0.141584	1.29542	0	1	1	no
XLOC_001211	XLOC_001211	LPGAT1-AS1	chr1:211743456-211853703	BL_231	SPM_231	NOTEST	0	0	0	0	1	1	no
XLOC_001212	XLOC_001212	DTL	chr1:211940398-212105013	BL_231	SPM_231	OK	25.5095	33.317	0.385221	1.49185	0.0099	0.0487323	yes
XLOC_001213	XLOC_001213	MIR3122	chr1:211940398-212105013	BL_231	SPM_231	NOTEST	0	0	0	0	1	1	no
XLOC_001214	XLOC_001214	PPP2R5A	chr1:212285409-212361853	BL_231	SPM_231	OK	18.8671	16.5272	-0.191035	-0.829301	0.15775	0.352103	no
XLOC_001215	XLOC_001215	SNORA16B	chr1:212285409-212361853	BL_231	SPM_231	NOTEST	0	0	0	0	1	1	no
XLOC_001216	XLOC_001216	NENF	chr1:212432919-212446379	BL_231	SPM_231	OK	82.0435	65.7367	-0.31969	-1.57575	0.00775	0.0404956	yes
XLOC_001217	XLOC_001217	LINC01740	chr1:212545693-212556066	BL_231	SPM_231	NOTEST	0	0	0	0	1	1	no
XLOC_001218	XLOC_001218	ATF3	chr1:212565333-212620777	BL_231	SPM_231	OK	1.21515	15.4221	3.6658	11.0436	5e-05	0.000592462	yes
XLOC_001219	XLOC_001219	FAM71A	chr1:212624473-212626774	BL_231	SPM_231	NOTEST	0	0	0	0	1	1	no
XLOC_001220	XLOC_001220	TATDN3	chr1:212791827-212816830	BL_231	SPM_231	OK	4.38687	4.64736	0.083219	0.32868	0.56645	0.756205	no
XLOC_001221	XLOC_001221	FLVCR1	chr1:212858274-212899363	BL_231	SPM_231	OK	7.01313	7.14428	0.0267306	0.125352	0.8289	0.918324	no
XLOC_001222	XLOC_001222	VASH2	chr1:212950540-212991585	BL_231	SPM_231	NOTEST	0.0788091	0.126224	0.67955	0	1	1	no
XLOC_001223	XLOC_001223	RPS6KC1	chr1:213051232-213274774	BL_231	SPM_231	OK	6.73352	7.34769	0.12593	0.591811	0.2896	0.514019	no
XLOC_001224	XLOC_001224	LINC00538	chr1:213819640-213986153	BL_231	SPM_231	NOTEST	0	0	0	0	1	1	no
XLOC_001225	XLOC_001225	PROX1	chr1:213987972-214041504	BL_231	SPM_231	NOTEST	0.0233533	0.0101346	-1.20434	0	1	1	no
XLOC_001226	XLOC_001226	SMYD2	chr1:214281158-214337131	BL_231	SPM_231	OK	41.2455	40.7703	-0.0167153	-0.0821494	0.88735	0.946239	no
XLOC_001227	XLOC_001227	CENPF	chr1:214603194-214664571	BL_231	SPM_231	OK	39.9033	44.5565	0.159129	0.790197	0.17125	0.371959	no
XLOC_001228	XLOC_001228	KCNK2	chr1:215005541-215237090	BL_231	SPM_231	NOTEST	0.248757	0.302401	0.281726	0	1	1	no
XLOC_001229	XLOC_001229	KCTD3	chr1:215567303-215621807	BL_231	SPM_231	OK	29.5133	27.8489	-0.0837455	-0.421809	0.46005	0.678188	no
XLOC_001230	XLOC_001230	LOC102723833	chr1:215622890-216423448	BL_231	SPM_231	NOTEST	0	0	0	0	1	1	no
XLOC_001231	XLOC_001231	SPATA17	chr1:217631343-217871696	BL_231	SPM_231	NOTEST	0.0467743	0.0765945	0.711524	0	1	1	no
XLOC_001232	XLOC_001232	LINC00210	chr1:217892899-217920804	BL_231	SPM_231	NOTEST	0	0	0	0	1	1	no
XLOC_001233	XLOC_001233	LINC01653	chr1:218043504-218059140	BL_231	SPM_231	NOTEST	0	0	0	0	1	1	no
XLOC_001234	XLOC_001234	RRP15	chr1:218285292-218337983	BL_231	SPM_231	OK	9.6229	11.1409	0.211317	1.07039	0.067	0.198678	no
XLOC_001235	XLOC_001235	TGFB2	chr1:218344195-219173788	BL_231	SPM_231	OK	25.7456	26.3599	0.0340191	0.0905091	0.8684	0.938242	no
XLOC_001236	XLOC_001236	MIR548F3	chr1:218344195-219173788	BL_231	SPM_231	NOTEST	0	0	0	0	1	1	no
XLOC_001237	XLOC_001237	LINC02869	chr1:218344195-219173788	BL_231	SPM_231	NOTEST	0	0.154644	inf	0	1	1	no
XLOC_001238	XLOC_001238	LYPLAL1	chr1:219173830-219212865	BL_231	SPM_231	OK	12.7454	14.5166	0.187722	0.831832	0.16275	0.359238	no
XLOC_001239	XLOC_001239	IARS2	chr1:220094131-220148041	BL_231	SPM_231	OK	95.7765	79.1834	-0.274474	-1.38855	0.0146	0.0660689	no
XLOC_001240	XLOC_001240	MARK1	chr1:220528135-220664460	BL_231	SPM_231	OK	3.32141	3.35183	0.0131533	0.0493663	0.9309	0.967322	no
XLOC_001241	XLOC_001241	C1orf115	chr1:220690362-220699153	BL_231	SPM_231	OK	2.7102	2.90503	0.100151	0.37024	0.51865	0.722898	no
XLOC_001242	XLOC_001242	MTARC2	chr1:220748321-220784815	BL_231	SPM_231	OK	5.25577	6.28772	0.258637	1.02512	0.07355	0.211795	no
XLOC_001243	XLOC_001243	MTARC1	chr1:220786912-220819659	BL_231	SPM_231	OK	1.13338	0.943177	-0.265027	-0.961074	0.09245	0.247698	no
XLOC_001244	XLOC_001244	RNU6ATAC35P	chr1:220824270-220826063	BL_231	SPM_231	NOTEST	0.0147658	0.0485028	1.71581	0	1	1	no
XLOC_001245	XLOC_001245	LINC01352	chr1:220829254-220832428	BL_231	SPM_231	NOTEST	0	0	0	0	1	1	no
XLOC_001246	XLOC_001246	HLX	chr1:220832762-220885058	BL_231	SPM_231	OK	1.96805	3.89911	0.986381	3.47461	5e-05	0.000592462	yes
XLOC_001247	XLOC_001247	LINC02474	chr1:221913644-221984964	BL_231	SPM_231	NOTEST	0	0	0	0	1	1	no
XLOC_001248	XLOC_001248	TAF1A-AS1	chr1:222557901-222592633	BL_231	SPM_231	OK	1.19673	0.747896	-0.67819	-0.410888	0.46255	0.679878	no
XLOC_001249	XLOC_001249	MIA3	chr1:222618096-222668012	BL_231	SPM_231	OK	10.3954	11.4171	0.135251	0.582839	0.309	0.533773	no
XLOC_001250	XLOC_001250	BROX	chr1:222712552-222735196	BL_231	SPM_231	OK	40.6178	40.2365	-0.0136051	-0.0514058	0.93345	0.96823	no
XLOC_001251	XLOC_001251	FAM177B	chr1:222737215-222750805	BL_231	SPM_231	NOTEST	0	0	0	0	1	1	no
XLOC_001252	XLOC_001252	DISP1	chr1:222815038-223005995	BL_231	SPM_231	OK	0.886461	1.1807	0.41351	1.31647	0.0202	0.0836754	no
XLOC_001253	XLOC_001253	CCDC185	chr1:223393414-223395465	BL_231	SPM_231	NOTEST	0	0	0	0	1	1	no
XLOC_001254	XLOC_001254	CAPN2	chr1:223701592-223776018	BL_231	SPM_231	OK	232.767	215.32	-0.1124	-0.549855	0.33905	0.564092	no
XLOC_001255	XLOC_001255	LOC100287497	chr1:223992729-224033859	BL_231	SPM_231	OK	4.97607	3.16437	-0.65309	-2.09387	0.00055	0.00478836	yes
XLOC_001256	XLOC_001256	FBXO28	chr1:224114110-224162047	BL_231	SPM_231	OK	18.0445	24.712	0.453657	2.30981	0.00015	0.00156686	yes
XLOC_001257	XLOC_001257	DEGS1	chr1:224183239-224193440	BL_231	SPM_231	OK	119.058	103.246	-0.205587	-1.04516	0.07025	0.205053	no
XLOC_001258	XLOC_001258	LOC101927164	chr1:224219612-224330189	BL_231	SPM_231	NOTEST	0.0188684	0.0351476	0.897453	0	1	1	no
XLOC_001259	XLOC_001259	CNIH4	chr1:224356878-224379451	BL_231	SPM_231	OK	42.2828	44.8456	0.0848965	0.264777	0.6474	0.812866	no
XLOC_001260	XLOC_001260	CNIH3	chr1:224385142-224740554	BL_231	SPM_231	OK	1.05785	0.707739	-0.579844	-0.31987	0.53985	0.739493	no
XLOC_001261	XLOC_001261	DNAH14	chr1:224929653-225399286	BL_231	SPM_231	OK	9.14991	7.84939	-0.221177	-0.649221	0.2578	0.480847	no
XLOC_001262	XLOC_001262	SRP9	chr1:225777812-225790466	BL_231	SPM_231	OK	300.086	257.448	-0.221098	-1.14137	0.05145	0.16502	no
XLOC_001263	XLOC_001263	EPHX1	chr1:225810073-225882380	BL_231	SPM_231	OK	27.3931	25.8849	-0.081702	-0.285556	0.6154	0.789355	no
XLOC_001264	XLOC_001264	H3-3A	chr1:226062715-226073212	BL_231	SPM_231	OK	275.415	210.182	-0.389964	-1.97532	0.00045	0.00404265	yes
XLOC_001265	XLOC_001265	LINC01703	chr1:226083574-226090289	BL_231	SPM_231	OK	0.637877	0.814391	0.352444	0.479821	0.40175	0.627388	no
XLOC_001266	XLOC_001266	ACBD3-AS1	chr1:226144678-226186741	BL_231	SPM_231	NOTEST	0	0.191838	inf	0	1	1	no
XLOC_001267	XLOC_001267	MIXL1	chr1:226223663-226227060	BL_231	SPM_231	NOTEST	0.0230418	0	#NAME?	0	1	1	no
XLOC_001268	XLOC_001268	STUM	chr1:226548763-226609229	BL_231	SPM_231	NOTEST	0	0	0	0	1	1	no
XLOC_001269	XLOC_001269	PSEN2	chr1:226870571-226896103	BL_231	SPM_231	OK	13.2269	13.3891	0.0175747	0.0800708	0.894	0.950489	no
XLOC_001270	XLOC_001270	COQ8A	chr1:226940293-226987544	BL_231	SPM_231	OK	9.11454	10.2086	0.163544	0.754288	0.19135	0.400773	no
XLOC_001271	XLOC_001271	ZNF678	chr1:227563555-227679669	BL_231	SPM_231	OK	2.60135	3.47061	0.415928	1.53451	0.009	0.0453256	yes
XLOC_001272	XLOC_001272	SNAP47	chr1:227728167-227781231	BL_231	SPM_231	OK	22.9052	24.3976	0.0910656	0.3333	0.5674	0.756948	no
XLOC_001273	XLOC_001273	PRSS38	chr1:227815684-227846470	BL_231	SPM_231	NOTEST	0	0	0	0	1	1	no
XLOC_001274	XLOC_001274	LOC107985355	chr1:227967010-227967920	BL_231	SPM_231	NOTEST	0	0.333884	inf	0	1	1	no
XLOC_001275	XLOC_001275	WNT3A	chr1:228006997-228061271	BL_231	SPM_231	NOTEST	0	0	0	0	1	1	no
XLOC_001276	XLOC_001276	ARF1	chr1:228082659-228099212	BL_231	SPM_231	OK	309.304	308.807	-0.00231945	-0.0115476	0.9848	0.992186	no
XLOC_001277	XLOC_001277	MIR3620	chr1:228082659-228099212	BL_231	SPM_231	NOTEST	0	0	0	0	1	1	no
XLOC_001278	XLOC_001278	GUK1	chr1:228140083-228148984	BL_231	SPM_231	OK	133.472	148.617	0.155058	0.790472	0.1769	0.379945	no
XLOC_001279	XLOC_001279	GJC2	chr1:228149929-228159826	BL_231	SPM_231	NOTEST	0.241529	0.367258	0.604599	0	1	1	no
XLOC_001280	XLOC_001280	IBA57	chr1:228165803-228182257	BL_231	SPM_231	OK	1.25341	2.76681	1.14237	4.7323	5e-05	0.000592462	yes
XLOC_001281	XLOC_001281	OBSCN	chr1:228203505-228378874	BL_231	SPM_231	NOTEST	0.278247	0.246005	-0.177679	0	1	1	no
XLOC_001282	XLOC_001282	H2BU1	chr1:228458106-228458558	BL_231	SPM_231	NOTEST	0	0	0	0	1	1	no
XLOC_001283	XLOC_001283	MIR4666A	chr1:228462073-228462152	BL_231	SPM_231	NOTEST	0	0	0	0	1	1	no
XLOC_001284	XLOC_001284	RNF187	chr1:228487381-228496188	BL_231	SPM_231	NOTEST	0	0	0	0	1	1	no
XLOC_001285	XLOC_001285	RHOU	chr1:228644646-228746669	BL_231	SPM_231	NOTEST	0.0664677	0.00770527	-3.10874	0	1	1	no
XLOC_001286	XLOC_001286	RAB4A	chr1:229256891-229305893	BL_231	SPM_231	OK	11.4443	9.61644	-0.251056	-1.13359	0.05315	0.168647	no
XLOC_001287	XLOC_001287	LOC101927478	chr1:229508429-229514087	BL_231	SPM_231	NOTEST	0	0	0	0	1	1	no
XLOC_001288	XLOC_001288	URB2	chr1:229626215-229660200	BL_231	SPM_231	OK	10.3334	11.9071	0.204509	1.00236	0.0827	0.229727	no
XLOC_001289	XLOC_001289	LINC01736	chr1:230002716-230007162	BL_231	SPM_231	NOTEST	0	0	0	0	1	1	no
XLOC_001290	XLOC_001290	GALNT2	chr1:230057788-230282122	BL_231	SPM_231	OK	36.5321	29.9861	-0.284871	-1.40767	0.0124	0.0580459	no
XLOC_001291	XLOC_001291	COG2	chr1:230642480-230693982	BL_231	SPM_231	OK	14.8608	15.5731	0.0675423	0.320197	0.57695	0.764393	no
XLOC_001292	XLOC_001292	CAPN9	chr1:230747383-230801988	BL_231	SPM_231	NOTEST	0	0	0	0	1	1	no
XLOC_001293	XLOC_001293	LOC101927604	chr1:230874845-230879015	BL_231	SPM_231	NOTEST	0.0321464	0.270466	3.07272	0	1	1	no
XLOC_001294	XLOC_001294	ARV1	chr1:230979093-231000733	BL_231	SPM_231	OK	20.6028	17.3005	-0.252028	-1.12222	0.0515	0.165089	no
XLOC_001295	XLOC_001295	TRIM67	chr1:231162927-231221564	BL_231	SPM_231	NOTEST	0	0	0	0	1	1	no
XLOC_001296	XLOC_001296	GNPAT	chr1:231241211-231277973	BL_231	SPM_231	OK	30.8006	32.502	0.077571	0.385077	0.5111	0.71703	no
XLOC_001297	XLOC_001297	SPRTN	chr1:231338292-231355023	BL_231	SPM_231	OK	15.6577	18.451	0.236828	1.14786	0.05145	0.16502	no
XLOC_001298	XLOC_001298	DISC1,TSNAX	chr1:231528652-232041273	BL_231	SPM_231	OK	35.9769	36.1263	0.00597929	0.0297226	0.9553	0.979146	no
XLOC_001299	XLOC_001299	DISC1-IT1	chr1:231528652-232041273	BL_231	SPM_231	NOTEST	0	0.0367859	inf	0	1	1	no
XLOC_001300	XLOC_001300	LINC01745	chr1:232718070-232722249	BL_231	SPM_231	NOTEST	0	0	0	0	1	1	no
XLOC_001301	XLOC_001301	MAP10	chr1:232804891-232810346	BL_231	SPM_231	OK	2.03336	2.73082	0.42547	1.73113	0.00285	0.0185918	yes
XLOC_001302	XLOC_001302	NTPCR	chr1:232950610-233295725	BL_231	SPM_231	OK	20.6095	16.8481	-0.290722	-0.72944	0.20875	0.422955	no
XLOC_001303	XLOC_001303	MAP3K21	chr1:233327723-233385148	BL_231	SPM_231	OK	3.52724	4.50294	0.352327	1.56783	0.00615	0.0337855	yes
XLOC_001304	XLOC_001304	KCNK1	chr1:233614105-233672514	BL_231	SPM_231	NOTEST	0.375018	0.281316	-0.414768	0	1	1	no
XLOC_001305	XLOC_001305	MIR4427	chr1:233614105-233672514	BL_231	SPM_231	NOTEST	0	0	0	0	1	1	no
XLOC_001306	XLOC_001306	SLC35F3	chr1:233904675-234324518	BL_231	SPM_231	OK	6.54756	6.30442	-0.0545937	-0.237061	0.678	0.834267	no
XLOC_001307	XLOC_001307	MIR4671	chr1:233904675-234324518	BL_231	SPM_231	NOTEST	0	0	0	0	1	1	no
XLOC_001308	XLOC_001308	COA6	chr1:234372806-234385080	BL_231	SPM_231	OK	34.1607	35.3792	0.0505675	0.166619	0.77625	0.891067	no
XLOC_001309	XLOC_001309	LINC00184	chr1:234629310-234634780	BL_231	SPM_231	NOTEST	0.0620918	0.181883	1.55054	0	1	1	no
XLOC_001310	XLOC_001310	LOC101927787	chr1:234646288-234660924	BL_231	SPM_231	NOTEST	0.0346602	0	#NAME?	0	1	1	no
XLOC_001311	XLOC_001311	LINC01132	chr1:234724041-234731643	BL_231	SPM_231	NOTEST	0	0	0	0	1	1	no
XLOC_001312	XLOC_001312	GGPS1	chr1:235166894-235344529	BL_231	SPM_231	OK	6.83171	8.72165	0.352354	0.843187	0.1427	0.329064	no
XLOC_001313	XLOC_001313	TBCE	chr1:235367359-235504452	BL_231	SPM_231	NOTEST	0	0	0	0	1	1	no
XLOC_001314	XLOC_001314	GPR137B	chr1:236142538-236208907	BL_231	SPM_231	OK	6.5246	5.15428	-0.340118	-1.32405	0.02005	0.0832032	no
XLOC_001315	XLOC_001315	EDARADD	chr1:236394285-236484930	BL_231	SPM_231	NOTEST	0	0	0	0	1	1	no
XLOC_001316	XLOC_001316	LGALS8	chr1:236518213-236604516	BL_231	SPM_231	OK	29.9501	28.1322	-0.0903386	-0.387349	0.5094	0.715253	no
XLOC_001317	XLOC_001317	ACTN2	chr1:236686453-236764627	BL_231	SPM_231	NOTEST	0.00836565	0	#NAME?	0	1	1	no
XLOC_001318	XLOC_001318	MTR	chr1:236795280-236903981	BL_231	SPM_231	OK	10.5658	9.84936	-0.101295	-0.505787	0.387	0.612966	no
XLOC_001319	XLOC_001319	RYR2	chr1:237042183-237833988	BL_231	SPM_231	NOTEST	0.0417407	0.0531455	0.348494	0	1	1	no
XLOC_001320	XLOC_001320	MIR4428	chr1:237042183-237833988	BL_231	SPM_231	NOTEST	0	0	0	0	1	1	no
XLOC_001321	XLOC_001321	LOC100130331	chr1:237862174-237928319	BL_231	SPM_231	NOTEST	0	0	0	0	1	1	no
XLOC_001322	XLOC_001322	CHRM3	chr1:239386567-239915449	BL_231	SPM_231	NOTEST	0.224636	0.253753	0.175835	0	1	1	no
XLOC_001323	XLOC_001323	RPS7P5	chr1:240007523-240013260	BL_231	SPM_231	NOTEST	0	0	0	0	1	1	no
XLOC_001324	XLOC_001324	FMN2	chr1:240091882-240475185	BL_231	SPM_231	NOTEST	0.00449785	0.00417008	-0.109163	0	1	1	no
XLOC_001325	XLOC_001325	MIR3123	chr1:240774741-241357230	BL_231	SPM_231	NOTEST	0	0	0	0	1	1	no
XLOC_001326	XLOC_001326	KMO	chr1:241532377-241640369	BL_231	SPM_231	NOTEST	0	0.00423907	inf	0	1	1	no
XLOC_001327	XLOC_001327	WDR64	chr1:241652280-241802777	BL_231	SPM_231	NOTEST	0	0.0118708	inf	0	1	1	no
XLOC_001328	XLOC_001328	EXO1	chr1:241848190-241889939	BL_231	SPM_231	OK	23.1989	26.6299	0.19899	0.97388	0.0898	0.242908	no
XLOC_001329	XLOC_001329	BECN2	chr1:241957766-241959062	BL_231	SPM_231	NOTEST	0	0	0	0	1	1	no
XLOC_001330	XLOC_001330	SDCCAG8	chr1:243256004-243851079	BL_231	SPM_231	NOTEST	0	0	0	0	1	1	no
XLOC_001331	XLOC_001331	MIR4677	chr1:243256004-243851079	BL_231	SPM_231	NOTEST	0	0	0	0	1	1	no
XLOC_001332	XLOC_001332	LINC02774	chr1:243917401-244047318	BL_231	SPM_231	NOTEST	0	0	0	0	1	1	no
XLOC_001333	XLOC_001333	ZBTB18	chr1:244048938-244057478	BL_231	SPM_231	OK	21.3538	18.7362	-0.188663	-0.9286	0.10855	0.276168	no
XLOC_001334	XLOC_001334	C1orf100	chr1:244352634-244389663	BL_231	SPM_231	NOTEST	0	0	0	0	1	1	no
XLOC_001335	XLOC_001335	CATSPERE	chr1:244461272-244640504	BL_231	SPM_231	NOTEST	0.130825	0.239901	0.874808	0	1	1	no
XLOC_001336	XLOC_001336	DESI2	chr1:244653125-244709032	BL_231	SPM_231	OK	35.962	33.0671	-0.121077	-0.612741	0.29565	0.520043	no
XLOC_001337	XLOC_001337	COX20	chr1:244835305-244845063	BL_231	SPM_231	OK	36.2648	35.454	-0.0326214	-0.1622	0.7816	0.893954	no
XLOC_001338	XLOC_001338	EFCAB2	chr1:244965203-245125228	BL_231	SPM_231	OK	5.74557	5.65462	-0.023019	-0.0638126	0.911	0.95959	no
XLOC_001339	XLOC_001339	KIF26B	chr1:245154984-245709432	BL_231	SPM_231	NOTEST	0	0	0	0	1	1	no
XLOC_001340	XLOC_001340	CNST	chr1:246566336-246668595	BL_231	SPM_231	OK	11.9921	18.8779	0.65462	3.18366	5e-05	0.000592462	yes
XLOC_001341	XLOC_001341	SCCPDH	chr1:246724408-246768137	BL_231	SPM_231	OK	45.6321	41.518	-0.13631	-0.679188	0.23495	0.453909	no
XLOC_001342	XLOC_001342	LINC01341	chr1:246789616-246791486	BL_231	SPM_231	NOTEST	0.386669	0.283152	-0.449519	0	1	1	no
XLOC_001343	XLOC_001343	FLJ39095	chr1:247104510-247109561	BL_231	SPM_231	NOTEST	0.121786	0.0923512	-0.399147	0	1	1	no
XLOC_001344	XLOC_001344	VN1R5	chr1:247256071-247257145	BL_231	SPM_231	NOTEST	0.0235033	0.0251928	0.100145	0	1	1	no
XLOC_001345	XLOC_001345	NLRP3	chr1:247416155-247449104	BL_231	SPM_231	OK	2.5604	2.56666	0.00352554	0.013698	0.9809	0.991109	no
XLOC_001346	XLOC_001346	OR2W5	chr1:247491067-247492409	BL_231	SPM_231	NOTEST	0	0	0	0	1	1	no
XLOC_001347	XLOC_001347	GCSAML	chr1:247507057-247577690	BL_231	SPM_231	NOTEST	0	0.00701923	inf	0	1	1	no
XLOC_001348	XLOC_001348	OR2G2	chr1:247588359-247589313	BL_231	SPM_231	NOTEST	0	0	0	0	1	1	no
XLOC_001349	XLOC_001349	OR2G3	chr1:247605585-247606515	BL_231	SPM_231	NOTEST	0	0	0	0	1	1	no
XLOC_001350	XLOC_001350	OR14K1	chr1:247722956-247748158	BL_231	SPM_231	NOTEST	0	0	0	0	1	1	no
XLOC_001351	XLOC_001351	TRIM58	chr1:247857186-247880136	BL_231	SPM_231	NOTEST	0	0	0	0	1	1	no
XLOC_001352	XLOC_001352	OR2W3	chr1:247895586-247896531	BL_231	SPM_231	NOTEST	0	0	0	0	1	1	no
XLOC_001353	XLOC_001353	OR2T8	chr1:247921017-247921956	BL_231	SPM_231	NOTEST	0	0	0	0	1	1	no
XLOC_001354	XLOC_001354	OR2AJ1	chr1:247933765-247934755	BL_231	SPM_231	NOTEST	0	0	0	0	1	1	no
XLOC_001355	XLOC_001355	OR2L13	chr1:247937028-248100922	BL_231	SPM_231	NOTEST	0	0	0	0	1	1	no
XLOC_001356	XLOC_001356	OR2L8	chr1:247937028-248100922	BL_231	SPM_231	NOTEST	0	0	0	0	1	1	no
XLOC_001357	XLOC_001357	OR2AK2	chr1:247937028-248100922	BL_231	SPM_231	NOTEST	0	0	0	0	1	1	no
XLOC_001358	XLOC_001358	OR2L1P	chr1:247937028-248100922	BL_231	SPM_231	NOTEST	0	0	0	0	1	1	no
XLOC_001359	XLOC_001359	OR2L5	chr1:247937028-248100922	BL_231	SPM_231	NOTEST	0	0	0	0	1	1	no
XLOC_001360	XLOC_001360	OR2L2	chr1:247937028-248100922	BL_231	SPM_231	NOTEST	0	0	0	0	1	1	no
XLOC_001361	XLOC_001361	OR2L3	chr1:247937028-248100922	BL_231	SPM_231	NOTEST	0	0	0	0	1	1	no
XLOC_001362	XLOC_001362	OR2M1P	chr1:248122135-248122780	BL_231	SPM_231	NOTEST	0	0	0	0	1	1	no
XLOC_001363	XLOC_001363	OR2M5	chr1:248145147-248146086	BL_231	SPM_231	NOTEST	0	0	0	0	1	1	no
XLOC_001364	XLOC_001364	OR2M2	chr1:248179985-248181029	BL_231	SPM_231	NOTEST	0	0	0	0	1	1	no
XLOC_001365	XLOC_001365	OR2M3	chr1:248203067-248204006	BL_231	SPM_231	NOTEST	0	0	0	0	1	1	no
XLOC_001366	XLOC_001366	OR2M4	chr1:248238928-248239864	BL_231	SPM_231	NOTEST	0	0	0	0	1	1	no
XLOC_001367	XLOC_001367	OR14C36	chr1:248348774-248349713	BL_231	SPM_231	NOTEST	0	0	0	0	1	1	no
XLOC_001368	XLOC_001368	OR2T4	chr1:248361580-248362627	BL_231	SPM_231	NOTEST	0	0	0	0	1	1	no
XLOC_001369	XLOC_001369	OR2T6	chr1:248387608-248388535	BL_231	SPM_231	NOTEST	0	0	0	0	1	1	no
XLOC_001370	XLOC_001370	OR2T1	chr1:248405994-248407104	BL_231	SPM_231	NOTEST	0	0	0	0	1	1	no
XLOC_001371	XLOC_001371	OR2T7	chr1:248441116-248442133	BL_231	SPM_231	NOTEST	0	0	0	0	1	1	no
XLOC_001372	XLOC_001372	OR2T2	chr1:248452797-248453772	BL_231	SPM_231	NOTEST	0	0	0	0	1	1	no
XLOC_001373	XLOC_001373	OR2T3	chr1:248473350-248474307	BL_231	SPM_231	NOTEST	0	0	0	0	1	1	no
XLOC_001374	XLOC_001374	OR2T5	chr1:248488588-248491113	BL_231	SPM_231	NOTEST	0	0	0	0	1	1	no
XLOC_001375	XLOC_001375	OR2G6	chr1:248521646-248522597	BL_231	SPM_231	NOTEST	0	0	0	0	1	1	no
XLOC_001376	XLOC_001376	LYPD9P	chr1:248697061-248699110	BL_231	SPM_231	NOTEST	0	0	0	0	1	1	no
XLOC_001377	XLOC_001377	MIR3124	chr1:248826376-248826443	BL_231	SPM_231	NOTEST	0	0	0	0	1	1	no
XLOC_001378	XLOC_001378	ZNF672	chr1:248838223-248849517	BL_231	SPM_231	OK	24.0968	31.8393	0.401968	2.04702	0.00075	0.00618911	yes
XLOC_001379	XLOC_001379	PGBD2	chr1:248906234-248919146	BL_231	SPM_231	OK	2.10431	3.25534	0.62946	1.9157	0.00105	0.0081578	yes
XLOC_001380	XLOC_001380	WASH7P	chr1:11873-29370	BL_231	SPM_231	OK	6.158	7.36472	0.258169	1.02834	0.0753	0.214959	no
XLOC_001381	XLOC_001381	MIR6859-4	chr1:11873-29370	BL_231	SPM_231	NOTEST	0	0	0	0	1	1	no
XLOC_001382	XLOC_001382	FAM138C	chr1:34610-36081	BL_231	SPM_231	NOTEST	0	0	0	0	1	1	no
XLOC_001383	XLOC_001383	LOC729737	chr1:134772-140566	BL_231	SPM_231	OK	2.89879	1.85793	-0.641758	-2.74795	5e-05	0.000592462	yes
XLOC_001384	XLOC_001384	MIR6859-4	chr1:187890-187958	BL_231	SPM_231	NOTEST	0	0	0	0	1	1	no
XLOC_001385	XLOC_001385	FAM138D	chr1:205128-206597	BL_231	SPM_231	NOTEST	0	0	0	0	1	1	no
XLOC_001386	XLOC_001386	OR4F3	chr1:450739-451678	BL_231	SPM_231	NOTEST	0	0	0	0	1	1	no
XLOC_001387	XLOC_001387	LOC100132062	chr1:490755-495445	BL_231	SPM_231	NOTEST	0.0120168	0	#NAME?	0	1	1	no
XLOC_001388	XLOC_001388	LOC101928626	chr1:627379-629009	BL_231	SPM_231	NOTEST	0.0364201	0	#NAME?	0	1	1	no
XLOC_001389	XLOC_001389	MIR12136	chr1:632614-632685	BL_231	SPM_231	NOTEST	0	0	0	0	1	1	no
XLOC_001390	XLOC_001390	OR4F3	chr1:685715-686654	BL_231	SPM_231	NOTEST	0	0	0	0	1	1	no
XLOC_001391	XLOC_001391	LOC100133331	chr1:725758-730351	BL_231	SPM_231	OK	0.946975	0.978973	0.0479434	0.153964	0.79255	0.900378	no
XLOC_001392	XLOC_001392	LOC100288069	chr1:764864-778688	BL_231	SPM_231	OK	0.925916	0.88534	-0.0646506	-0.116702	0.8407	0.924658	no
XLOC_001393	XLOC_001393	LINC00115	chr1:826205-827522	BL_231	SPM_231	OK	0.722583	1.03176	0.513874	0.913819	0.1225	0.298386	no
XLOC_001394	XLOC_001394	FAM41C	chr1:868070-876802	BL_231	SPM_231	OK	0.701293	0.343936	-1.02788	-1.54617	0.01415	0.0645636	no
XLOC_001395	XLOC_001395	LINC02593	chr1:916817-919692	BL_231	SPM_231	NOTEST	0	0	0	0	1	1	no
XLOC_001396	XLOC_001396	NOC2L	chr1:925730-959256	BL_231	SPM_231	OK	41.8488	49.2931	0.236201	1.20904	0.03725	0.129936	no
XLOC_001397	XLOC_001397	PERM1	chr1:966481-982093	BL_231	SPM_231	NOTEST	0.310399	0.538491	0.794797	0	1	1	no
XLOC_001398	XLOC_001398	HES4	chr1:998963-1000097	BL_231	SPM_231	OK	5.43962	13.7663	1.33956	4.86575	5e-05	0.000592462	yes
XLOC_001399	XLOC_001399	RNF223	chr1:1070966-1074306	BL_231	SPM_231	NOTEST	0	0.0196251	inf	0	1	1	no
XLOC_001400	XLOC_001400	C1orf159	chr1:1081822-1116089	BL_231	SPM_231	OK	8.18482	8.60778	0.0726902	0.312391	0.5936	0.773676	no
XLOC_001401	XLOC_001401	TNFRSF18	chr1:1203507-1206592	BL_231	SPM_231	NOTEST	0	0	0	0	1	1	no
XLOC_001402	XLOC_001402	TNFRSF4	chr1:1211339-1214153	BL_231	SPM_231	NOTEST	0	0	0	0	1	1	no
XLOC_001403	XLOC_001403	SDF4	chr1:1216907-1232067	BL_231	SPM_231	OK	62.6773	75.6471	0.271341	1.41468	0.01725	0.0750619	no
XLOC_001404	XLOC_001404	C1QTNF12	chr1:1242452-1246722	BL_231	SPM_231	NOTEST	0.0603894	0.168868	1.48352	0	1	1	no
XLOC_001405	XLOC_001405	UBE2J2	chr1:1253911-1273854	BL_231	SPM_231	OK	29.478	34.7481	0.237293	1.17269	0.04425	0.147709	no
XLOC_001406	XLOC_001406	ACAP3	chr1:1292390-1307930	BL_231	SPM_231	OK	8.42898	8.40212	-0.00460508	-0.0222092	0.97095	0.985949	no
XLOC_001407	XLOC_001407	MIR6726	chr1:1292390-1307930	BL_231	SPM_231	NOTEST	0	0	0	0	1	1	no
XLOC_001408	XLOC_001408	SNORD167	chr1:1292390-1307930	BL_231	SPM_231	NOTEST	0	0	0	0	1	1	no
XLOC_001409	XLOC_001409	INTS11	chr1:1308579-1324687	BL_231	SPM_231	OK	28.8599	31.6507	0.133172	0.568329	0.32915	0.554325	no
XLOC_001410	XLOC_001410	MIR6727	chr1:1308579-1324687	BL_231	SPM_231	NOTEST	0	0	0	0	1	1	no
XLOC_001411	XLOC_001411	DVL1	chr1:1331279-1349418	BL_231	SPM_231	OK	41.3778	44.2	0.0951889	0.50522	0.4069	0.632098	no
XLOC_001412	XLOC_001412	MIR6808	chr1:1331279-1349418	BL_231	SPM_231	NOTEST	0	0	0	0	1	1	no
XLOC_001413	XLOC_001413	MXRA8	chr1:1352688-1363541	BL_231	SPM_231	OK	32.1601	47.5059	0.562835	2.90387	5e-05	0.000592462	yes
XLOC_001414	XLOC_001414	AURKAIP1	chr1:1373735-1375207	BL_231	SPM_231	OK	93.7262	128.696	0.45744	2.24306	0.00035	0.0032583	yes
XLOC_001415	XLOC_001415	CCNL2	chr1:1385710-1399342	BL_231	SPM_231	OK	15.9139	15.4173	-0.045729	-0.187681	0.7422	0.87061	no
XLOC_001416	XLOC_001416	MRPL20	chr1:1399529-1407293	BL_231	SPM_231	OK	94.4323	88.4044	-0.0951635	-0.422781	0.46985	0.686722	no
XLOC_001417	XLOC_001417	ANKRD65	chr1:1418419-1421444	BL_231	SPM_231	NOTEST	0	0	0	0	1	1	no
XLOC_001418	XLOC_001418	LINC01770	chr1:1430156-1434573	BL_231	SPM_231	NOTEST	0	0	0	0	1	1	no
XLOC_001419	XLOC_001419	TMEM240	chr1:1534777-1540624	BL_231	SPM_231	NOTEST	0.14342	0.172457	0.265992	0	1	1	no
XLOC_001420	XLOC_001420	SSU72	chr1:1541672-1574863	BL_231	SPM_231	OK	106.548	91.3585	-0.221893	-1.12248	0.0509	0.163984	no
XLOC_001421	XLOC_001421	FNDC10	chr1:1598011-1607210	BL_231	SPM_231	NOTEST	0.153044	0.205123	0.422541	0	1	1	no
XLOC_001422	XLOC_001422	CDK11B	chr1:1635224-1659004	BL_231	SPM_231	OK	17.4624	20.3936	0.223861	1.0809	0.05985	0.183847	no
XLOC_001423	XLOC_001423	SLC35E2B	chr1:1661477-1692795	BL_231	SPM_231	OK	14.0239	13.7628	-0.0271115	-0.136352	0.8134	0.910053	no
XLOC_001424	XLOC_001424	CDK11A	chr1:1702378-1724357	BL_231	SPM_231	OK	4.32501	7.95061	0.878362	3.7498	5e-05	0.000592462	yes
XLOC_001425	XLOC_001425	SLC35E2A	chr1:1724837-1745999	BL_231	SPM_231	OK	3.8387	3.86025	0.00807694	0.0260646	0.96555	0.98391	no
XLOC_001426	XLOC_001426	NADK	chr1:1751231-1780031	BL_231	SPM_231	OK	27.6954	25.5649	-0.11548	-0.58414	0.3109	0.5357	no
XLOC_001427	XLOC_001427	GNB1	chr1:1785284-1891117	BL_231	SPM_231	OK	158.733	144.507	-0.135461	-0.67336	0.24075	0.460723	no
XLOC_001428	XLOC_001428	TMEM52	chr1:1917590-1919279	BL_231	SPM_231	NOTEST	0.423489	0.189131	-1.16294	0	1	1	no
XLOC_001429	XLOC_001429	CFAP74	chr1:1921956-2003786	BL_231	SPM_231	NOTEST	0	0	0	0	1	1	no
XLOC_001430	XLOC_001430	LOC105378591	chr1:2049200-2050070	BL_231	SPM_231	NOTEST	0	0	0	0	1	1	no
XLOC_001431	XLOC_001431	PRKCZ-AS1	chr1:2050410-2212720	BL_231	SPM_231	NOTEST	0.261644	0.3382	0.370268	0	1	1	no
XLOC_001432	XLOC_001432	FAAP20	chr1:2050410-2212720	BL_231	SPM_231	OK	40.3527	34.9646	-0.20677	-0.833123	0.15565	0.349034	no
XLOC_001433	XLOC_001433	MORN1	chr1:2321252-2391554	BL_231	SPM_231	OK	1.06902	1.26102	0.238304	0.402925	0.49565	0.704335	no
XLOC_001434	XLOC_001434	LOC100129534	chr1:2321252-2391554	BL_231	SPM_231	OK	0.792909	0.593712	-0.417394	-0.682265	0.2441	0.464518	no
XLOC_001435	XLOC_001435	PEX10	chr1:2391840-2413827	BL_231	SPM_231	OK	5.15848	4.79651	-0.10496	-0.167859	0.7793	0.89256	no
XLOC_001436	XLOC_001436	PANK4	chr1:2508536-2526596	BL_231	SPM_231	NOTEST	0	0	0	0	1	1	no
XLOC_001437	XLOC_001437	HES5	chr1:2528744-2530263	BL_231	SPM_231	NOTEST	0	0	0	0	1	1	no
XLOC_001438	XLOC_001438	TNFRSF14-AS1	chr1:2549919-2565622	BL_231	SPM_231	NOTEST	0	0	0	0	1	1	no
XLOC_001439	XLOC_001439	MMEL1	chr1:2586522-2633016	BL_231	SPM_231	NOTEST	0	0	0	0	1	1	no
XLOC_001440	XLOC_001440	TTC34	chr1:2641268-2800868	BL_231	SPM_231	NOTEST	0	0	0	0	1	1	no
XLOC_001441	XLOC_001441	PRDM16-DT	chr1:3059616-3067725	BL_231	SPM_231	NOTEST	0	0	0	0	1	1	no
XLOC_001442	XLOC_001442	MEGF6	chr1:3487950-3611508	BL_231	SPM_231	OK	0.6144	0.503847	-0.286193	-0.913775	0.12415	0.300945	no
XLOC_001443	XLOC_001443	MIR551A	chr1:3487950-3611508	BL_231	SPM_231	NOTEST	0	0	0	0	1	1	no
XLOC_001444	XLOC_001444	WRAP73	chr1:3630769-3650103	BL_231	SPM_231	OK	12.8649	11.4161	-0.172362	-0.7495	0.1953	0.406687	no
XLOC_001445	XLOC_001445	TP73-AS1	chr1:3652515-3747373	BL_231	SPM_231	OK	1.76458	1.68996	-0.0623381	-0.166126	0.76655	0.885564	no
XLOC_001446	XLOC_001446	LRRC47	chr1:3778558-3796498	BL_231	SPM_231	OK	13.7445	17.29	0.331087	1.64045	0.0047	0.0277036	yes
XLOC_001447	XLOC_001447	CEP104	chr1:3812085-3857211	BL_231	SPM_231	OK	5.1827	4.82802	-0.102271	-0.47419	0.4053	0.630461	no
XLOC_001448	XLOC_001448	C1orf174	chr1:3889132-3900272	BL_231	SPM_231	OK	18.3643	20.3306	0.146745	0.675811	0.2437	0.464292	no
XLOC_001449	XLOC_001449	LINC01345	chr1:3940611-3952583	BL_231	SPM_231	NOTEST	0	0	0	0	1	1	no
XLOC_001450	XLOC_001450	MIR4689	chr1:5862671-5862741	BL_231	SPM_231	NOTEST	0	0	0	0	1	1	no
XLOC_001451	XLOC_001451	NPHP4	chr1:5862810-5992425	BL_231	SPM_231	OK	1.88816	1.74034	-0.117614	-0.451775	0.4367	0.657783	no
XLOC_001452	XLOC_001452	CHD5	chr1:6101786-6180321	BL_231	SPM_231	NOTEST	0.0151651	0.0239224	0.657608	0	1	1	no
XLOC_001453	XLOC_001453	RPL22	chr1:6185019-6199595	BL_231	SPM_231	OK	118.708	128.461	0.113915	0.579733	0.31645	0.541381	no
XLOC_001454	XLOC_001454	LOC102724450	chr1:6204839-6205780	BL_231	SPM_231	NOTEST	0	0	0	0	1	1	no
XLOC_001455	XLOC_001455	ICMT	chr1:6206118-6235964	BL_231	SPM_231	OK	53.2019	49.189	-0.113143	-0.567917	0.3261	0.551439	no
XLOC_001456	XLOC_001456	GPR153	chr1:6247352-6261098	BL_231	SPM_231	OK	4.09436	2.9889	-0.454026	-1.97742	0.0013	0.00965225	yes
XLOC_001457	XLOC_001457	ACOT7	chr1:6264271-6393766	BL_231	SPM_231	OK	51.5081	54.7345	0.0876509	0.397941	0.5058	0.713232	no
XLOC_001458	XLOC_001458	HES2	chr1:6415233-6419919	BL_231	SPM_231	NOTEST	0.118118	0.107929	-0.130153	0	1	1	no
XLOC_001459	XLOC_001459	MIR4252	chr1:6424775-6460944	BL_231	SPM_231	NOTEST	0	0	0	0	1	1	no
XLOC_001460	XLOC_001460	PLEKHG5,TNFRSF25	chr1:6461153-6520061	BL_231	SPM_231	NOTEST	0.20864	0.244528	0.228987	0	1	1	no
XLOC_001461	XLOC_001461	NOL9	chr1:6521346-6554513	BL_231	SPM_231	OK	7.87602	8.09839	0.040168	0.193598	0.73585	0.866387	no
XLOC_001462	XLOC_001462	KLHL21	chr1:6590723-6602869	BL_231	SPM_231	OK	19.8298	30.0098	0.597759	3.08966	5e-05	0.000592462	yes
XLOC_001463	XLOC_001463	DNAJC11	chr1:6624864-6701816	BL_231	SPM_231	OK	25.2186	28.7131	0.187217	0.880337	0.12635	0.304744	no
XLOC_001464	XLOC_001464	CAMTA1-DT	chr1:6783891-6784980	BL_231	SPM_231	NOTEST	0.346788	0.0409273	-3.08292	0	1	1	no
XLOC_001465	XLOC_001465	CAMTA1-AS2	chr1:6785323-7769706	BL_231	SPM_231	NOTEST	0	0	0	0	1	1	no
XLOC_001466	XLOC_001466	UTS2	chr1:7847611-7853491	BL_231	SPM_231	NOTEST	0	0	0	0	1	1	no
XLOC_001467	XLOC_001467	TNFRSF9	chr1:7915870-7940839	BL_231	SPM_231	NOTEST	0.0452209	0.050629	0.162972	0	1	1	no
XLOC_001468	XLOC_001468	ERRFI1	chr1:8011726-8026309	BL_231	SPM_231	OK	81.1203	268.173	1.72503	8.59026	5e-05	0.000592462	yes
XLOC_001469	XLOC_001469	RERE	chr1:8352403-8817640	BL_231	SPM_231	OK	5.86033	6.30932	0.106503	0.506982	0.38015	0.607619	no
XLOC_001470	XLOC_001470	SNORD128	chr1:8352403-8817640	BL_231	SPM_231	NOTEST	0	0	0	0	1	1	no
XLOC_001471	XLOC_001471	ENO1	chr1:8860999-8878686	BL_231	SPM_231	OK	1317.21	1405.42	0.0935088	0.408075	0.48015	0.69331	no
XLOC_001472	XLOC_001472	MIR6728	chr1:8860999-8878686	BL_231	SPM_231	NOTEST	0	0	0	0	1	1	no
XLOC_001473	XLOC_001473	SLC2A7	chr1:9003299-9026345	BL_231	SPM_231	NOTEST	0	0	0	0	1	1	no
XLOC_001474	XLOC_001474	SLC2A5	chr1:9035105-9072259	BL_231	SPM_231	NOTEST	0	0	0	0	1	1	no
XLOC_001475	XLOC_001475	GPR157	chr1:9100304-9129102	BL_231	SPM_231	OK	1.60334	1.09268	-0.553213	-1.97578	0.0008	0.00651791	yes
XLOC_001476	XLOC_001476	MIR34A,MIR34AHG	chr1:9148010-9192085	BL_231	SPM_231	NOTEST	0.0200414	0	#NAME?	0	1	1	no
XLOC_001477	XLOC_001477	LINC02606	chr1:9425093-9428996	BL_231	SPM_231	NOTEST	0.286255	0.261125	-0.132562	0	1	1	no
XLOC_001478	XLOC_001478	PIK3CD-AS1	chr1:9651730-9824526	BL_231	SPM_231	NOTEST	0	0	0	0	1	1	no
XLOC_001479	XLOC_001479	PIK3CD-AS2	chr1:9651730-9824526	BL_231	SPM_231	NOTEST	0.127306	0.126389	-0.0104284	0	1	1	no
XLOC_001480	XLOC_001480	CLSTN1	chr1:9651730-9824526	BL_231	SPM_231	OK	43.5071	42.1797	-0.044699	-0.212751	0.7152	0.85438	no
XLOC_001481	XLOC_001481	CTNNBIP1	chr1:9848275-9910269	BL_231	SPM_231	OK	11.2093	10.36	-0.113684	-0.531494	0.35845	0.585242	no
XLOC_001482	XLOC_001482	LZIC	chr1:9922117-9985498	BL_231	SPM_231	OK	20.1357	13.8847	-0.536262	-1.62405	0.0051	0.0293282	yes
XLOC_001483	XLOC_001483	TMEM274P	chr1:9922117-9985498	BL_231	SPM_231	NOTEST	0	0	0	0	1	1	no
XLOC_001484	XLOC_001484	DFFA	chr1:10456521-10472529	BL_231	SPM_231	OK	16.9969	15.8089	-0.104538	-0.495271	0.3881	0.613956	no
XLOC_001485	XLOC_001485	CASZ1	chr1:10636605-10796646	BL_231	SPM_231	OK	0.817479	0.769182	-0.0878569	-0.277972	0.62765	0.798595	no
XLOC_001486	XLOC_001486	C1orf127	chr1:10946472-10982037	BL_231	SPM_231	NOTEST	0	0	0	0	1	1	no
XLOC_001487	XLOC_001487	MASP2	chr1:11026522-11047239	BL_231	SPM_231	NOTEST	0.397119	0.244273	-0.701077	0	1	1	no
XLOC_001488	XLOC_001488	SRM	chr1:11054589-11060018	BL_231	SPM_231	OK	169.376	165.818	-0.0306241	-0.160119	0.78995	0.898965	no
XLOC_001489	XLOC_001489	EXOSC10	chr1:11066618-11102106	BL_231	SPM_231	OK	45.727	51.1036	0.160379	0.808097	0.1592	0.354518	no
XLOC_001490	XLOC_001490	MTOR	chr1:11106534-11262551	BL_231	SPM_231	OK	9.93586	8.85237	-0.166582	-0.82685	0.1414	0.327555	no
XLOC_001491	XLOC_001491	FBXO2	chr1:11648386-11663327	BL_231	SPM_231	NOTEST	0.0180507	0.0789564	2.129	0	1	1	no
XLOC_001492	XLOC_001492	MAD2L2	chr1:11674479-11691621	BL_231	SPM_231	OK	48.8469	51.9292	0.0882801	0.424883	0.462	0.679549	no
XLOC_001493	XLOC_001493	C1orf167-AS1	chr1:11762192-11805964	BL_231	SPM_231	NOTEST	0	0	0	0	1	1	no
XLOC_001494	XLOC_001494	MTHFR	chr1:11762192-11805964	BL_231	SPM_231	OK	1.66902	2.04256	0.291378	1.18729	0.0399	0.136825	no
XLOC_001495	XLOC_001495	NPPA	chr1:11806095-11847783	BL_231	SPM_231	NOTEST	0.180147	0.0264437	-2.76818	0	1	1	no
XLOC_001496	XLOC_001496	NPPB	chr1:11857463-11858945	BL_231	SPM_231	NOTEST	0	0	0	0	1	1	no
XLOC_001497	XLOC_001497	KIAA2013	chr1:11919590-11926427	BL_231	SPM_231	OK	27.4332	28.2595	0.0428137	0.217556	0.70485	0.849039	no
XLOC_001498	XLOC_001498	DHRS3	chr1:12567909-12618210	BL_231	SPM_231	NOTEST	0.111867	0.0531776	-1.0729	0	1	1	no
XLOC_001499	XLOC_001499	MIR6730	chr1:12567909-12618210	BL_231	SPM_231	NOTEST	0	0	0	0	1	1	no
XLOC_001500	XLOC_001500	LINC01784	chr1:12822685-12823223	BL_231	SPM_231	NOTEST	0	0	0	0	1	1	no
XLOC_001501	XLOC_001501	PRAMEF11	chr1:12824604-12831410	BL_231	SPM_231	NOTEST	0	0	0	0	1	1	no
XLOC_001502	XLOC_001502	HNRNPCL1	chr1:12847376-12848756	BL_231	SPM_231	NOTEST	0	0	0	0	1	1	no
XLOC_001503	XLOC_001503	PRAMEF4	chr1:12879211-12886201	BL_231	SPM_231	NOTEST	0	0	0	0	1	1	no
XLOC_001504	XLOC_001504	PRAMEF10	chr1:12892895-12898270	BL_231	SPM_231	NOTEST	0	0	0	0	1	1	no
XLOC_001505	XLOC_001505	PRAMEF6	chr1:12938471-12947580	BL_231	SPM_231	NOTEST	0	0	0	0	1	1	no
XLOC_001506	XLOC_001506	PRAMEF27	chr1:13049807-13053659	BL_231	SPM_231	NOTEST	0	0	0	0	1	1	no
XLOC_001507	XLOC_001507	PRAMEF34P	chr1:13094514-13099717	BL_231	SPM_231	NOTEST	0	0	0	0	1	1	no
XLOC_001508	XLOC_001508	HNRNPCL2,HNRNPCL3	chr1:13115487-13116854	BL_231	SPM_231	NOTEST	0	0	0	0	1	1	no
XLOC_001509	XLOC_001509	PRAMEF25	chr1:13148750-13153111	BL_231	SPM_231	NOTEST	0	0	0	0	1	1	no
XLOC_001510	XLOC_001510	HNRNPCL3	chr1:13164554-13165560	BL_231	SPM_231	NOTEST	0	0	0	0	1	1	no
XLOC_001511	XLOC_001511	PRAMEF13	chr1:13196187-13201409	BL_231	SPM_231	NOTEST	0	0	0	0	1	1	no
XLOC_001512	XLOC_001512	PRAMEF18	chr1:13222694-13226154	BL_231	SPM_231	NOTEST	0	0	0	0	1	1	no
XLOC_001513	XLOC_001513	PRAMEF8	chr1:13281303-13285137	BL_231	SPM_231	NOTEST	0	0	0	0	1	1	no
XLOC_001514	XLOC_001514	PRAMEF14	chr1:13341891-13347134	BL_231	SPM_231	NOTEST	0	0	0	0	1	1	no
XLOC_001515	XLOC_001515	PRAMEF19	chr1:13368430-13371947	BL_231	SPM_231	NOTEST	0	0	0	0	1	1	no
XLOC_001516	XLOC_001516	LRRC38	chr1:13474972-13514003	BL_231	SPM_231	NOTEST	0	0	0	0	1	1	no
XLOC_001517	XLOC_001517	KAZN-AS1	chr1:14348954-14419973	BL_231	SPM_231	NOTEST	0	0.0174182	inf	0	1	1	no
XLOC_001518	XLOC_001518	TMEM51-AS1	chr1:14598684-15152464	BL_231	SPM_231	NOTEST	0	0	0	0	1	1	no
XLOC_001519	XLOC_001519	C1orf195	chr1:15152531-15220478	BL_231	SPM_231	NOTEST	0	0	0	0	1	1	no
XLOC_001520	XLOC_001520	FHAD1-AS1	chr1:15247224-15398127	BL_231	SPM_231	NOTEST	0	0	0	0	1	1	no
XLOC_001521	XLOC_001521	CASP9	chr1:15491400-15524790	BL_231	SPM_231	OK	2.53865	2.19849	-0.20755	-0.717654	0.2048	0.417736	no
XLOC_001522	XLOC_001522	AGMAT	chr1:15526812-15585051	BL_231	SPM_231	OK	3.92497	4.04664	0.0440453	0.108652	0.84525	0.926399	no
XLOC_001523	XLOC_001523	SLC25A34-AS1	chr1:15736257-15749890	BL_231	SPM_231	NOTEST	0	0.159641	inf	0	1	1	no
XLOC_001524	XLOC_001524	UQCRHL	chr1:15807161-15807699	BL_231	SPM_231	NOTEST	0	0	0	0	1	1	no
XLOC_001525	XLOC_001525	FLJ37453	chr1:15834214-15940456	BL_231	SPM_231	OK	0.895722	1.01595	0.181713	0.112757	0.8461	0.926979	no
XLOC_001526	XLOC_001526	ZBTB17	chr1:15941868-15976132	BL_231	SPM_231	OK	10.2336	12.8331	0.326562	1.55331	0.0084	0.0430356	yes
XLOC_001527	XLOC_001527	HSPB7	chr1:16014027-16019594	BL_231	SPM_231	NOTEST	0	0	0	0	1	1	no
XLOC_001528	XLOC_001528	FAM131C	chr1:16057768-16073651	BL_231	SPM_231	NOTEST	0.209404	0.0805075	-1.3791	0	1	1	no
XLOC_001529	XLOC_001529	EPHA2	chr1:16124336-16156069	BL_231	SPM_231	OK	119.241	135.375	0.183077	0.934485	0.1097	0.278053	no
XLOC_001530	XLOC_001530	ARHGEF19	chr1:16197853-16212652	BL_231	SPM_231	OK	1.19807	1.04294	-0.200065	-0.603982	0.3085	0.533628	no
XLOC_001531	XLOC_001531	CPLANE2	chr1:16231691-16237183	BL_231	SPM_231	OK	0.486121	0.794678	0.709056	1.14361	0.0629	0.190331	no
XLOC_001532	XLOC_001532	FBXO42	chr1:16246839-16352480	BL_231	SPM_231	OK	3.44676	4.94782	0.521549	2.34824	5e-05	0.000592462	yes
XLOC_001533	XLOC_001533	SPATA21	chr1:16367241-16437424	BL_231	SPM_231	NOTEST	0.0693636	0.0181611	-1.93333	0	1	1	no
XLOC_001534	XLOC_001534	CROCCP3	chr1:16460947-16492701	BL_231	SPM_231	NOTEST	0.259312	0.180311	-0.524204	0	1	1	no
XLOC_001535	XLOC_001535	RNU1-1	chr1:16514121-16514285	BL_231	SPM_231	NOTEST	0	0	0	0	1	1	no
XLOC_001536	XLOC_001536	LINC01783	chr1:16533890-16535652	BL_231	SPM_231	NOTEST	0	0	0	0	1	1	no
XLOC_001537	XLOC_001537	NBPF1	chr1:16562322-16613564	BL_231	SPM_231	OK	8.52618	6.49818	-0.391865	-1.87072	0.0011	0.00842725	yes
XLOC_001538	XLOC_001538	CROCCP2	chr1:16618255-16630906	BL_231	SPM_231	OK	8.41883	5.34551	-0.655291	-2.54173	5e-05	0.000592462	yes
XLOC_001539	XLOC_001539	RNU1-1	chr1:16666784-16666948	BL_231	SPM_231	NOTEST	0	0	0	0	1	1	no
XLOC_001540	XLOC_001540	ESPNP	chr1:16691217-16720157	BL_231	SPM_231	NOTEST	0	0	0	0	1	1	no
XLOC_001541	XLOC_001541	MST1L	chr1:16754633-16764480	BL_231	SPM_231	NOTEST	0.00440611	0	#NAME?	0	1	1	no
XLOC_001542	XLOC_001542	MIR3675	chr1:16858948-16859021	BL_231	SPM_231	NOTEST	0	0	0	0	1	1	no
XLOC_001543	XLOC_001543	LOC105376805	chr1:16888537-16889666	BL_231	SPM_231	OK	4.83787	3.61767	-0.419312	-0.532105	0.356	0.582147	no
XLOC_001544	XLOC_001544	MFAP2	chr1:16974503-16981586	BL_231	SPM_231	OK	5.15863	7.58517	0.556193	1.83782	0.00135	0.0099786	yes
XLOC_001545	XLOC_001545	ATP13A2	chr1:16985957-17011928	BL_231	SPM_231	OK	9.98268	8.13694	-0.294942	-1.42235	0.01885	0.0796832	no
XLOC_001546	XLOC_001546	SDHB	chr1:17018725-17054032	BL_231	SPM_231	OK	72.5227	75.1571	0.0514785	0.251452	0.66185	0.823251	no
XLOC_001547	XLOC_001547	PADI2	chr1:17066760-17119451	BL_231	SPM_231	NOTEST	0	0	0	0	1	1	no
XLOC_001548	XLOC_001548	RCC2	chr1:17406759-17439677	BL_231	SPM_231	NOTEST	0	0	0	0	1	1	no
XLOC_001549	XLOC_001549	TAS1R2	chr1:18839598-18859661	BL_231	SPM_231	NOTEST	0	0	0	0	1	1	no
XLOC_001550	XLOC_001550	ALDH4A1	chr1:18871429-18902799	BL_231	SPM_231	OK	1.61645	1.58218	-0.030908	-0.0976227	0.8648	0.935841	no
XLOC_001551	XLOC_001551	MIR4695	chr1:18871429-18902799	BL_231	SPM_231	NOTEST	0	0	0	0	1	1	no
XLOC_001552	XLOC_001552	MIR1290	chr1:18871429-18902799	BL_231	SPM_231	NOTEST	0	0	0	0	1	1	no
XLOC_001553	XLOC_001553	IFFO2	chr1:18904279-18956676	BL_231	SPM_231	OK	12.6775	11.6311	-0.124282	-0.618369	0.2779	0.501183	no
XLOC_001554	XLOC_001554	UBR4	chr1:19074510-19210266	BL_231	SPM_231	OK	28.2134	29.3497	0.0569644	0.282865	0.62125	0.793486	no
XLOC_001555	XLOC_001555	EMC1	chr1:19210385-19251524	BL_231	SPM_231	OK	14.9791	12.7091	-0.237092	-1.17357	0.04235	0.143229	no
XLOC_001556	XLOC_001556	AKR7L	chr1:19265981-19274122	BL_231	SPM_231	NOTEST	0.169909	0.0549478	-1.62863	0	1	1	no
XLOC_001557	XLOC_001557	AKR7A3	chr1:19282572-19288770	BL_231	SPM_231	NOTEST	0.181523	0.140439	-0.370204	0	1	1	no
XLOC_001558	XLOC_001558	LOC100506730	chr1:19293246-19295736	BL_231	SPM_231	OK	1.29486	0.92185	-0.490186	-1.25086	0.03315	0.119607	no
XLOC_001559	XLOC_001559	AKR7A2	chr1:19302707-19312146	BL_231	SPM_231	OK	21.6939	21.8824	0.0124809	0.0608396	0.9153	0.961682	no
XLOC_001560	XLOC_001560	CAPZB	chr1:19338774-19485539	BL_231	SPM_231	OK	78.2356	76.1825	-0.0383655	-0.180789	0.75295	0.876661	no
XLOC_001561	XLOC_001561	LOC105378614	chr1:19591801-19596832	BL_231	SPM_231	NOTEST	0	0	0	0	1	1	no
XLOC_001562	XLOC_001562	TMCO4	chr1:19682212-19799916	BL_231	SPM_231	OK	7.19397	7.53208	0.0662587	0.297999	0.6034	0.780811	no
XLOC_001563	XLOC_001563	RNF186	chr1:19814028-19815283	BL_231	SPM_231	NOTEST	0	0	0	0	1	1	no
XLOC_001564	XLOC_001564	PLA2G2E	chr1:19920008-19923617	BL_231	SPM_231	NOTEST	0	0	0	0	1	1	no
XLOC_001565	XLOC_001565	PLA2G2A	chr1:19975430-19980434	BL_231	SPM_231	NOTEST	0	0	0	0	1	1	no
XLOC_001566	XLOC_001566	PLA2G2D	chr1:20111940-20119566	BL_231	SPM_231	NOTEST	0	0	0	0	1	1	no
XLOC_001567	XLOC_001567	PLA2G2C	chr1:20163054-20177439	BL_231	SPM_231	NOTEST	0	0	0	0	1	1	no
XLOC_001568	XLOC_001568	UBXN10-AS1	chr1:20184242-20196050	BL_231	SPM_231	NOTEST	0	0	0	0	1	1	no
XLOC_001569	XLOC_001569	LINC01141	chr1:20359800-20428794	BL_231	SPM_231	NOTEST	0	0	0	0	1	1	no
XLOC_001570	XLOC_001570	CAMK2N1	chr1:20482390-20486210	BL_231	SPM_231	OK	13.682	12.4228	-0.139281	-0.63616	0.2669	0.490222	no
XLOC_001571	XLOC_001571	MUL1	chr1:20499447-20508151	BL_231	SPM_231	OK	18.2602	21.0288	0.203665	0.981985	0.09485	0.252373	no
XLOC_001572	XLOC_001572	DDOST	chr1:20633457-20661369	BL_231	SPM_231	OK	117.127	110.683	-0.0816387	-0.340996	0.55625	0.750265	no
XLOC_001573	XLOC_001573	KIF17	chr1:20664013-20718007	BL_231	SPM_231	OK	0.673827	0.689574	0.0333271	0.0908689	0.87015	0.938728	no
XLOC_001574	XLOC_001574	SH2D5	chr1:20719730-20732703	BL_231	SPM_231	OK	5.57266	6.67383	0.260147	1.17818	0.0441	0.147336	no
XLOC_001575	XLOC_001575	HP1BP3	chr1:20740265-20787307	BL_231	SPM_231	OK	68.6245	61.8102	-0.150879	-0.754175	0.19615	0.407576	no
XLOC_001576	XLOC_001576	EIF4G3	chr1:20806291-21176897	BL_231	SPM_231	OK	15.0524	16.7767	0.15647	0.754315	0.18865	0.397714	no
XLOC_001577	XLOC_001577	MIR1256	chr1:20806291-21176897	BL_231	SPM_231	NOTEST	0	0	0	0	1	1	no
XLOC_001578	XLOC_001578	ECE1	chr1:21217249-21345504	BL_231	SPM_231	OK	25.771	25.1587	-0.0346906	-0.176843	0.7613	0.881734	no
XLOC_001579	XLOC_001579	RAP1GAP	chr1:21596220-21669357	BL_231	SPM_231	NOTEST	0.0107691	0.107914	3.32491	0	1	1	no
XLOC_001580	XLOC_001580	USP48	chr1:21678298-21783199	BL_231	SPM_231	OK	19.4451	16.4753	-0.239104	-1.08465	0.05965	0.183476	no
XLOC_001581	XLOC_001581	HSPG2	chr1:21812264-21937310	BL_231	SPM_231	OK	6.97012	3.92436	-0.828728	-4.23687	5e-05	0.000592462	yes
XLOC_001582	XLOC_001582	LINC01635	chr1:22023993-22031224	BL_231	SPM_231	NOTEST	0.0401838	0.127243	1.6629	0	1	1	no
XLOC_001583	XLOC_001583	WNT4	chr1:22117312-22143097	BL_231	SPM_231	NOTEST	0.0130266	0.0305709	1.23069	0	1	1	no
XLOC_001584	XLOC_001584	MIR6127	chr1:22633257-22633366	BL_231	SPM_231	NOTEST	0	0	0	0	1	1	no
XLOC_001585	XLOC_001585	MIR4253	chr1:22710837-22921500	BL_231	SPM_231	NOTEST	0	0	0	0	1	1	no
XLOC_001586	XLOC_001586	LACTBL1	chr1:22953042-22972866	BL_231	SPM_231	NOTEST	0	0	0	0	1	1	no
XLOC_001587	XLOC_001587	TEX46	chr1:23010833-23015852	BL_231	SPM_231	NOTEST	0	0	0	0	1	1	no
XLOC_001588	XLOC_001588	LUZP1	chr1:23084022-23168858	BL_231	SPM_231	OK	10.1373	13.47	0.410084	2.04329	0.00035	0.0032583	yes
XLOC_001589	XLOC_001589	HTR1D	chr1:23191894-23194729	BL_231	SPM_231	NOTEST	0.384499	0.329321	-0.223484	0	1	1	no
XLOC_001590	XLOC_001590	LINC01355	chr1:23281308-23285518	BL_231	SPM_231	NOTEST	0	0	0	0	1	1	no
XLOC_001591	XLOC_001591	HNRNPR	chr1:23304689-23344284	BL_231	SPM_231	NOTEST	0	0	0	0	1	1	no
XLOC_001592	XLOC_001592	ZNF436	chr1:23359447-23371837	BL_231	SPM_231	NOTEST	0	0	0	0	1	1	no
XLOC_001593	XLOC_001593	TCEA3	chr1:23380908-23424748	BL_231	SPM_231	NOTEST	0	0	0	0	1	1	no
XLOC_001594	XLOC_001594	ASAP3	chr1:23428562-23484179	BL_231	SPM_231	NOTEST	0	0	0	0	1	1	no
XLOC_001595	XLOC_001595	E2F2	chr1:23506437-23531233	BL_231	SPM_231	NOTEST	0	0	0	0	1	1	no
XLOC_001596	XLOC_001596	ID3	chr1:23557925-23559501	BL_231	SPM_231	NOTEST	0	0	0	0	1	1	no
XLOC_001597	XLOC_001597	ELOA-AS1	chr1:23743365-23778297	BL_231	SPM_231	OK	6.91458	6.9169	0.000484697	0.0007127	0.99545	0.997522	no
XLOC_001598	XLOC_001598	GALE	chr1:23795598-23800754	BL_231	SPM_231	OK	56.6005	51.8547	-0.126341	-0.626166	0.2848	0.509344	no
XLOC_001599	XLOC_001599	HMGCL	chr1:23801876-23825459	BL_231	SPM_231	OK	5.66148	6.74908	0.253513	0.940289	0.10235	0.265361	no
XLOC_001600	XLOC_001600	FUCA1	chr1:23845080-23868369	BL_231	SPM_231	OK	3.50007	2.85215	-0.295334	-0.992871	0.08335	0.2307	no
XLOC_001601	XLOC_001601	CNR2	chr1:23870515-23913362	BL_231	SPM_231	NOTEST	0	0	0	0	1	1	no
XLOC_001602	XLOC_001602	SRSF10	chr1:23964346-23980327	BL_231	SPM_231	OK	36.5846	37.0454	0.018059	0.0884307	0.88195	0.943782	no
XLOC_001603	XLOC_001603	MYOM3	chr1:24056040-24112135	BL_231	SPM_231	NOTEST	0.0165051	0.0144061	-0.196237	0	1	1	no
XLOC_001604	XLOC_001604	IL22RA1	chr1:24119770-24143140	BL_231	SPM_231	NOTEST	0.0570139	0.022837	-1.31994	0	1	1	no
XLOC_001605	XLOC_001605	IFNLR1	chr1:24154171-24187289	BL_231	SPM_231	NOTEST	0.0153103	0.00746767	-1.03577	0	1	1	no
XLOC_001606	XLOC_001606	STPG1	chr1:24319356-24472983	BL_231	SPM_231	OK	5.63318	7.44455	0.402236	0.733507	0.1894	0.398278	no
XLOC_001607	XLOC_001607	RCAN3AS	chr1:24496253-24556024	BL_231	SPM_231	NOTEST	0	0.15257	inf	0	1	1	no
XLOC_001608	XLOC_001608	NCMAP-DT	chr1:24496253-24556024	BL_231	SPM_231	NOTEST	0	0	0	0	1	1	no
XLOC_001609	XLOC_001609	RUNX3	chr1:24899510-24965010	BL_231	SPM_231	NOTEST	0	0	0	0	1	1	no
XLOC_001610	XLOC_001610	MIR6731	chr1:24899510-24965010	BL_231	SPM_231	NOTEST	0	0	0	0	1	1	no
XLOC_001611	XLOC_001611	SYF2	chr1:25222275-25232502	BL_231	SPM_231	OK	19.3776	24.2664	0.324568	1.51482	0.00905	0.0454981	yes
XLOC_001612	XLOC_001612	RSRP1	chr1:25242236-25338254	BL_231	SPM_231	OK	9.02073	7.48531	-0.269182	-0.934075	0.0947	0.25209	no
XLOC_001613	XLOC_001613	RHCE	chr1:25338333-25420914	BL_231	SPM_231	NOTEST	0	0.0150198	inf	0	1	1	no
XLOC_001614	XLOC_001614	LOC646471	chr1:25819905-25859458	BL_231	SPM_231	NOTEST	0.282494	0.236349	-0.257298	0	1	1	no
XLOC_001615	XLOC_001615	AUNIP	chr1:25819905-25859458	BL_231	SPM_231	OK	4.34889	5.8738	0.433646	1.02531	0.07465	0.213579	no
XLOC_001616	XLOC_001616	PAQR7	chr1:25861483-25871253	BL_231	SPM_231	OK	3.60167	3.96754	0.139581	0.548118	0.3375	0.562809	no
XLOC_001617	XLOC_001617	STMN1	chr1:25884178-25906877	BL_231	SPM_231	OK	299.535	317.933	0.0859983	0.433979	0.45025	0.668948	no
XLOC_001618	XLOC_001618	PAFAH2	chr1:25959766-25998063	BL_231	SPM_231	OK	2.62809	2.63639	0.00454926	0.0172689	0.975	0.987306	no
XLOC_001619	XLOC_001619	SLC30A2	chr1:26037251-26046118	BL_231	SPM_231	NOTEST	0	0	0	0	1	1	no
XLOC_001620	XLOC_001620	TRIM63	chr1:26051304-26067634	BL_231	SPM_231	NOTEST	0	0.0503771	inf	0	1	1	no
XLOC_001621	XLOC_001621	C1orf232	chr1:26164160-26168582	BL_231	SPM_231	NOTEST	0	0	0	0	1	1	no
XLOC_001622	XLOC_001622	UBXN11	chr1:26282281-26320523	BL_231	SPM_231	OK	5.72273	5.49013	-0.059862	-0.220587	0.70115	0.846938	no
XLOC_001623	XLOC_001623	CRYBG2	chr1:26321858-26354130	BL_231	SPM_231	NOTEST	0.0272192	0.0475923	0.806101	0	1	1	no
XLOC_001624	XLOC_001624	ZNF683	chr1:26361633-26372794	BL_231	SPM_231	NOTEST	0	0	0	0	1	1	no
XLOC_001625	XLOC_001625	DHDDS-AS1	chr1:26432281-26471304	BL_231	SPM_231	NOTEST	0.101123	0.048548	-1.05863	0	1	1	no
XLOC_001626	XLOC_001626	LOC101928728	chr1:26691909-26694131	BL_231	SPM_231	NOTEST	0.366535	0.278709	-0.395192	0	1	1	no
XLOC_001627	XLOC_001627	GPN2	chr1:26876131-26890283	BL_231	SPM_231	OK	6.04195	8.23028	0.445928	2.0702	0.0006	0.00513087	yes
XLOC_001628	XLOC_001628	GPATCH3	chr1:26890487-26900467	BL_231	SPM_231	OK	3.84367	7.49797	0.964017	3.79801	5e-05	0.000592462	yes
XLOC_001629	XLOC_001629	NR0B2	chr1:26911488-26913975	BL_231	SPM_231	NOTEST	0	0	0	0	1	1	no
XLOC_001630	XLOC_001630	KDF1	chr1:26949561-26960468	BL_231	SPM_231	NOTEST	0	0	0	0	1	1	no
XLOC_001631	XLOC_001631	TENT5B	chr1:27005019-27012850	BL_231	SPM_231	OK	1.87968	2.45785	0.386909	1.28508	0.03425	0.122315	no
XLOC_001632	XLOC_001632	SLC9A1	chr1:27098808-27155125	BL_231	SPM_231	OK	6.41699	5.81456	-0.142225	-0.664913	0.25005	0.471568	no
XLOC_001633	XLOC_001633	MAP3K6	chr1:27355183-27366961	BL_231	SPM_231	OK	7.25433	6.74252	-0.105554	-0.507751	0.39115	0.617322	no
XLOC_001634	XLOC_001634	FCN3	chr1:27369109-27374852	BL_231	SPM_231	NOTEST	0	0	0	0	1	1	no
XLOC_001635	XLOC_001635	CD164L2	chr1:27379175-27383333	BL_231	SPM_231	NOTEST	0	0	0	0	1	1	no
XLOC_001636	XLOC_001636	WASF2	chr1:27404229-27490167	BL_231	SPM_231	OK	28.3553	31.4475	0.149326	0.759128	0.18485	0.391704	no
XLOC_001637	XLOC_001637	AHDC1	chr1:27534244-27604144	BL_231	SPM_231	OK	6.38489	8.41032	0.3975	1.99948	0.0012	0.00905526	yes
XLOC_001638	XLOC_001638	FGR	chr1:27612063-27635185	BL_231	SPM_231	NOTEST	0	0	0	0	1	1	no
XLOC_001639	XLOC_001639	LINC02574	chr1:27660327-27662722	BL_231	SPM_231	NOTEST	0	0	0	0	1	1	no
XLOC_001640	XLOC_001640	IFI6	chr1:27666063-27672192	BL_231	SPM_231	OK	11.1595	9.55464	-0.223993	-0.754122	0.20165	0.414015	no
XLOC_001641	XLOC_001641	RPA2	chr1:27891525-27914797	BL_231	SPM_231	OK	40.7011	50.8753	0.321898	1.57722	0.006	0.0331348	yes
XLOC_001642	XLOC_001642	EYA3	chr1:27970343-28088637	BL_231	SPM_231	OK	3.36056	3.02154	-0.153416	-0.640391	0.2609	0.483894	no
XLOC_001643	XLOC_001643	PTAFR	chr1:28147165-28193936	BL_231	SPM_231	NOTEST	0.166456	0.134282	-0.309869	0	1	1	no
XLOC_001644	XLOC_001644	DNAJC8	chr1:28200278-28233029	BL_231	SPM_231	OK	47.2048	50.5335	0.098305	0.488202	0.3948	0.620815	no
XLOC_001645	XLOC_001645	SNHG12,SNORA44,SNORA61	chr1:28553016-28582983	BL_231	SPM_231	OK	24.3376	17.8435	-0.447788	-1.22776	0.029	0.108216	no
XLOC_001646	XLOC_001646	SNORD99	chr1:28553016-28582983	BL_231	SPM_231	NOTEST	0	0	0	0	1	1	no
XLOC_001647	XLOC_001647	SNORA16A	chr1:28553016-28582983	BL_231	SPM_231	NOTEST	0	0	0	0	1	1	no
XLOC_001648	XLOC_001648	TAF12	chr1:28602849-28643067	BL_231	SPM_231	OK	1.83155	2.1392	0.224011	0.546202	0.3392	0.564178	no
XLOC_001649	XLOC_001649	TMEM200B	chr1:28887090-29123903	BL_231	SPM_231	OK	11.268	10.6362	-0.0832451	-0.305353	0.5943	0.774064	no
XLOC_001650	XLOC_001650	SRSF4	chr1:29147744-29181900	BL_231	SPM_231	OK	31.6938	39.6236	0.322161	1.59931	0.0046	0.0272812	yes
XLOC_001651	XLOC_001651	MECR	chr1:29192656-29230934	BL_231	SPM_231	OK	4.93119	5.23642	0.0866472	0.339907	0.54745	0.74564	no
XLOC_001652	XLOC_001652	LINC01756	chr1:29329619-29350114	BL_231	SPM_231	NOTEST	0	0	0	0	1	1	no
XLOC_001653	XLOC_001653	LINC01648	chr1:30013951-30037612	BL_231	SPM_231	NOTEST	0	0	0	0	1	1	no
XLOC_001654	XLOC_001654	MATN1	chr1:30711276-30726746	BL_231	SPM_231	NOTEST	0.00579642	0.0165478	1.5134	0	1	1	no
XLOC_001655	XLOC_001655	LAPTM5	chr1:30732468-30757774	BL_231	SPM_231	OK	4.69357	3.13567	-0.581911	-2.11907	0.00015	0.00156686	yes
XLOC_001656	XLOC_001656	MIR4420	chr1:30732468-30757774	BL_231	SPM_231	NOTEST	0	0	0	0	1	1	no
XLOC_001657	XLOC_001657	SDC3	chr1:30869465-30908758	BL_231	SPM_231	OK	11.1919	8.7912	-0.348318	-1.72126	0.00375	0.0232923	yes
XLOC_001658	XLOC_001658	PUM1	chr1:30931505-31065717	BL_231	SPM_231	OK	20.4111	20.1337	-0.0197393	-0.0987514	0.86155	0.934357	no
XLOC_001659	XLOC_001659	SNORD103B	chr1:30931505-31065717	BL_231	SPM_231	NOTEST	0	0	0	0	1	1	no
XLOC_001660	XLOC_001660	SNORD103B	chr1:30931505-31065717	BL_231	SPM_231	NOTEST	0	0	0	0	1	1	no
XLOC_001661	XLOC_001661	SNORD103C	chr1:30931505-31065717	BL_231	SPM_231	NOTEST	0	0	0	0	1	1	no
XLOC_001662	XLOC_001662	NKAIN1	chr1:31179744-31239887	BL_231	SPM_231	NOTEST	0.00809817	0.0525207	2.69722	0	1	1	no
XLOC_001663	XLOC_001663	SNRNP40	chr1:31259567-31296788	BL_231	SPM_231	OK	48.3152	49.2742	0.028356	0.13918	0.80565	0.907213	no
XLOC_001664	XLOC_001664	FABP3	chr1:31365252-31373288	BL_231	SPM_231	NOTEST	0	0.0595095	inf	0	1	1	no
XLOC_001665	XLOC_001665	PEF1	chr1:31629861-31644876	BL_231	SPM_231	OK	30.7423	30.6924	-0.00234384	-0.0106566	0.9843	0.992115	no
XLOC_001666	XLOC_001666	COL16A1	chr1:31652263-31704017	BL_231	SPM_231	NOTEST	0.0671694	0.0779756	0.215218	0	1	1	no
XLOC_001667	XLOC_001667	ADGRB2	chr1:31727104-31764340	BL_231	SPM_231	NOTEST	0.0446283	0.0838049	0.909075	0	1	1	no
XLOC_001668	XLOC_001668	MIR4254	chr1:31727104-31764340	BL_231	SPM_231	NOTEST	0	0	0	0	1	1	no
XLOC_001669	XLOC_001669	SPOCD1	chr1:31790421-31816051	BL_231	SPM_231	OK	1.1845	1.07948	-0.133946	-0.366557	0.5168	0.721609	no
XLOC_001670	XLOC_001670	PTP4A2	chr1:31906420-31938368	BL_231	SPM_231	OK	98.8892	67.3651	-0.553812	-2.78734	5e-05	0.000592462	yes
XLOC_001671	XLOC_001671	TMEM234	chr1:32209093-32231604	BL_231	SPM_231	OK	1.53048	1.82254	0.251959	0.123176	0.83035	0.919087	no
XLOC_001672	XLOC_001672	MTMR9LP	chr1:32231659-32241710	BL_231	SPM_231	NOTEST	0.468261	0.287255	-0.704984	0	1	1	no
XLOC_001673	XLOC_001673	MARCKSL1	chr1:32333838-32336233	BL_231	SPM_231	OK	40.4809	31.0238	-0.383869	-1.76769	0.0017	0.0121686	yes
XLOC_001674	XLOC_001674	FAM229A	chr1:32361269-32362243	BL_231	SPM_231	OK	1.87377	2.27208	0.278072	0.49568	0.3913	0.617322	no
XLOC_001675	XLOC_001675	BSDC1	chr1:32364632-32394441	BL_231	SPM_231	OK	7.21841	9.19891	0.349782	1.51677	0.0088	0.0447082	yes
XLOC_001676	XLOC_001676	ZBTB8OS	chr1:32620822-32650932	BL_231	SPM_231	OK	12.7384	11.6627	-0.127286	-0.533887	0.3391	0.564092	no
XLOC_001677	XLOC_001677	SYNC	chr1:32651207-32702770	BL_231	SPM_231	OK	6.94348	6.22012	-0.158716	-0.374036	0.5144	0.719475	no
XLOC_001678	XLOC_001678	YARS1	chr1:32775238-32858879	BL_231	SPM_231	OK	38.1449	43.0853	0.175707	0.804232	0.16025	0.355827	no
XLOC_001679	XLOC_001679	FNDC5	chr1:32862267-32872484	BL_231	SPM_231	NOTEST	0.0287118	0.0139242	-1.04405	0	1	1	no
XLOC_001680	XLOC_001680	TMEM54	chr1:32886490-32901389	BL_231	SPM_231	OK	45.0241	46.6547	0.051328	0.246848	0.67715	0.833843	no
XLOC_001681	XLOC_001681	RNF19B	chr1:32936448-32964809	BL_231	SPM_231	OK	8.34672	10.8721	0.381347	1.73083	0.00295	0.0191253	yes
XLOC_001682	XLOC_001682	AK2	chr1:33007939-33036911	BL_231	SPM_231	OK	52.2422	40.8717	-0.354111	-1.28837	0.0256	0.0989815	no
XLOC_001683	XLOC_001683	TRIM62	chr1:33145398-33182043	BL_231	SPM_231	OK	1.30901	1.42425	0.121726	0.415552	0.47605	0.691499	no
XLOC_001684	XLOC_001684	A3GALT2	chr1:33306765-33321098	BL_231	SPM_231	NOTEST	0.0542517	0	#NAME?	0	1	1	no
XLOC_001685	XLOC_001685	PHC2	chr1:33323622-33375593	BL_231	SPM_231	OK	68.2185	80.7134	0.242646	1.24051	0.03345	0.120351	no
XLOC_001686	XLOC_001686	CSMD2	chr1:33513998-34165842	BL_231	SPM_231	NOTEST	0	0	0	0	1	1	no
XLOC_001687	XLOC_001687	MIR552	chr1:34669598-34669694	BL_231	SPM_231	NOTEST	0	0	0	0	1	1	no
XLOC_001688	XLOC_001688	SMIM12	chr1:34850361-34859749	BL_231	SPM_231	OK	8.73169	8.71194	-0.0032676	-0.0155511	0.9781	0.989145	no
XLOC_001689	XLOC_001689	DLGAP3	chr1:34865435-34929650	BL_231	SPM_231	NOTEST	0	0	0	0	1	1	no
XLOC_001690	XLOC_001690	LOC653160	chr1:34975698-34978706	BL_231	SPM_231	OK	0.521239	0.688846	0.402235	0.692939	0.22425	0.441431	no
XLOC_001691	XLOC_001691	TMEM35B	chr1:34981525-34985347	BL_231	SPM_231	OK	24.8387	16.2563	-0.61159	-2.50762	5e-05	0.000592462	yes
XLOC_001692	XLOC_001692	ZMYM6	chr1:34986165-35031945	BL_231	SPM_231	OK	3.62332	3.73667	0.0444387	0.193698	0.7359	0.866387	no
XLOC_001693	XLOC_001693	SFPQ	chr1:35176377-35193145	BL_231	SPM_231	OK	149.314	190.31	0.350003	1.60455	0.0062	0.0339794	yes
XLOC_001694	XLOC_001694	ZMYM4-AS1	chr1:35268708-35422058	BL_231	SPM_231	NOTEST	0	0	0	0	1	1	no
XLOC_001695	XLOC_001695	KIAA0319L	chr1:35433491-35557403	BL_231	SPM_231	OK	6.53031	6.57932	0.0107871	0.0502808	0.93145	0.967526	no
XLOC_001696	XLOC_001696	PSMB2	chr1:35599540-35641526	BL_231	SPM_231	OK	35.2025	32.3976	-0.119791	-0.607121	0.2905	0.514667	no
XLOC_001697	XLOC_001697	C1orf216	chr1:35713875-35718884	BL_231	SPM_231	OK	5.74493	5.12494	-0.164755	-0.673739	0.2421	0.462311	no
XLOC_001698	XLOC_001698	CLSPN	chr1:35720212-35769978	BL_231	SPM_231	OK	13.426	14.6716	0.127995	0.585076	0.3133	0.538384	no
XLOC_001699	XLOC_001699	COL8A2	chr1:36095238-36125222	BL_231	SPM_231	NOTEST	0	0.0166414	inf	0	1	1	no
XLOC_001700	XLOC_001700	TRAPPC3	chr1:36136568-36156053	BL_231	SPM_231	OK	43.535	46.3828	0.0914127	0.431038	0.45525	0.674122	no
XLOC_001701	XLOC_001701	EVA1B	chr1:36322029-36324154	BL_231	SPM_231	NOTEST	0.259144	0.244039	-0.0866409	0	1	1	no
XLOC_001702	XLOC_001702	STK40	chr1:36339627-36385924	BL_231	SPM_231	OK	34.7964	36.0685	0.0518025	0.264291	0.65055	0.814898	no
XLOC_001703	XLOC_001703	LSM10	chr1:36393435-36397908	BL_231	SPM_231	OK	44.7353	50.2378	0.16736	0.780238	0.1757	0.378282	no
XLOC_001704	XLOC_001704	OSCP1	chr1:36417905-36450485	BL_231	SPM_231	OK	0.643237	0.776178	0.271038	0.296895	0.56485	0.755116	no
XLOC_001705	XLOC_001705	SNORA63C	chr1:36417905-36450485	BL_231	SPM_231	NOTEST	0	0	0	0	1	1	no
XLOC_001706	XLOC_001706	MRPS15	chr1:36455717-36464384	BL_231	SPM_231	OK	65.2944	66.7089	0.0309194	0.149799	0.79785	0.903771	no
XLOC_001707	XLOC_001707	CSF3R	chr1:36466042-36483314	BL_231	SPM_231	NOTEST	0	0	0	0	1	1	no
XLOC_001708	XLOC_001708	GRIK3	chr1:36795526-37034515	BL_231	SPM_231	NOTEST	0	0	0	0	1	1	no
XLOC_001709	XLOC_001709	LINC01137	chr1:37454878-37474443	BL_231	SPM_231	NOTEST	0.429343	0.386474	-0.15176	0	1	1	no
XLOC_001710	XLOC_001710	MEAF6	chr1:37489960-37514766	BL_231	SPM_231	OK	7.76212	7.31805	-0.0849912	-0.397676	0.49075	0.700301	no
XLOC_001711	XLOC_001711	MIR5581	chr1:37489960-37514766	BL_231	SPM_231	NOTEST	0	0	0	0	1	1	no
XLOC_001712	XLOC_001712	SNIP1	chr1:37534448-37554293	BL_231	SPM_231	OK	3.58919	6.29739	0.811094	3.52199	5e-05	0.000592462	yes
XLOC_001713	XLOC_001713	GNL2	chr1:37556939-37595985	BL_231	SPM_231	OK	30.6595	39.7003	0.372819	1.84885	0.0015	0.0109473	yes
XLOC_001714	XLOC_001714	RSPO1	chr1:37611349-37634892	BL_231	SPM_231	NOTEST	0	0	0	0	1	1	no
XLOC_001715	XLOC_001715	C1orf109	chr1:37681569-37692242	BL_231	SPM_231	OK	11.0008	11.9655	0.121282	0.54403	0.3366	0.561875	no
XLOC_001716	XLOC_001716	EPHA10	chr1:37715975-37765152	BL_231	SPM_231	NOTEST	0.0791351	0.0338618	-1.22466	0	1	1	no
XLOC_001717	XLOC_001717	YRDC	chr1:37802944-37809454	BL_231	SPM_231	OK	23.5403	36.6699	0.639466	2.5829	5e-05	0.000592462	yes
XLOC_001718	XLOC_001718	MTF1	chr1:37809574-37859592	BL_231	SPM_231	OK	2.37712	4.4651	0.909476	4.10115	5e-05	0.000592462	yes
XLOC_001719	XLOC_001719	INPP5B	chr1:37860696-37947057	BL_231	SPM_231	OK	2.52514	2.41657	-0.0634029	-0.235807	0.67025	0.828969	no
XLOC_001720	XLOC_001720	SF3A3	chr1:37956979-37990022	BL_231	SPM_231	OK	55.865	60.7069	0.119915	0.606977	0.2878	0.512319	no
XLOC_001721	XLOC_001721	FHL3	chr1:37996769-38005514	BL_231	SPM_231	OK	6.36971	8.13497	0.352908	1.4113	0.01425	0.0649429	no
XLOC_001722	XLOC_001722	POU3F1	chr1:38043828-38046793	BL_231	SPM_231	NOTEST	0	0	0	0	1	1	no
XLOC_001723	XLOC_001723	LINC01343	chr1:38209033-38214767	BL_231	SPM_231	NOTEST	0	0	0	0	1	1	no
XLOC_001724	XLOC_001724	RRAGC	chr1:38838199-38859772	BL_231	SPM_231	OK	27.2718	34.3509	0.33294	1.65533	0.0046	0.0272812	yes
XLOC_001725	XLOC_001725	GJA9,MYCBP	chr1:38862489-38881626	BL_231	SPM_231	OK	14.4679	10.8704	-0.412449	-1.87716	0.0011	0.00842725	yes
XLOC_001726	XLOC_001726	RHBDL2	chr1:38885806-38941830	BL_231	SPM_231	NOTEST	0.323885	0.302576	-0.0981827	0	1	1	no
XLOC_001727	XLOC_001727	PPIEL	chr1:39491635-39559698	BL_231	SPM_231	NOTEST	0	0	0	0	1	1	no
XLOC_001728	XLOC_001728	PABPC4	chr1:39560815-39576790	BL_231	SPM_231	OK	88.667	79.5459	-0.15661	-0.798451	0.1635	0.360411	no
XLOC_001729	XLOC_001729	SNORA55	chr1:39560815-39576790	BL_231	SPM_231	NOTEST	0	0	0	0	1	1	no
XLOC_001730	XLOC_001730	HEYL	chr1:39623434-39639643	BL_231	SPM_231	OK	0.645203	0.776967	0.2681	0.74612	0.19505	0.406313	no
XLOC_001731	XLOC_001731	NT5C1A	chr1:39659120-39672038	BL_231	SPM_231	NOTEST	0	0	0	0	1	1	no
XLOC_001732	XLOC_001732	HPCAL4	chr1:39678647-39691485	BL_231	SPM_231	NOTEST	0	0	0	0	1	1	no
XLOC_001733	XLOC_001733	BMP8B	chr1:39738844-39788865	BL_231	SPM_231	OK	1.66496	1.49685	-0.153563	-0.249948	0.6616	0.823091	no
XLOC_001734	XLOC_001734	OXCT2	chr1:39738844-39788865	BL_231	SPM_231	NOTEST	0.167457	0.200497	0.259789	0	1	1	no
XLOC_001735	XLOC_001735	TRIT1	chr1:39838109-39883511	BL_231	SPM_231	OK	11.4119	11.2025	-0.026726	-0.114334	0.83935	0.923932	no
XLOC_001736	XLOC_001736	MYCL	chr1:39895427-39901917	BL_231	SPM_231	NOTEST	0	0.0112078	inf	0	1	1	no
XLOC_001737	XLOC_001737	PPT1	chr1:40040064-40097470	BL_231	SPM_231	OK	49.512	45.0638	-0.135808	-0.316569	0.58555	0.769127	no
XLOC_001738	XLOC_001738	COL9A2	chr1:40300488-40317286	BL_231	SPM_231	OK	1.92946	2.46859	0.355493	1.25165	0.03655	0.128075	no
XLOC_001739	XLOC_001739	RIMS3	chr1:40620679-40665682	BL_231	SPM_231	NOTEST	0.177905	0.105341	-0.756037	0	1	1	no
XLOC_001740	XLOC_001740	NFYC-AS1	chr1:40689079-40771606	BL_231	SPM_231	OK	0.626879	0.650505	0.0533752	0.0422004	0.93855	0.971166	no
XLOC_001741	XLOC_001741	CITED4	chr1:40861053-40862363	BL_231	SPM_231	OK	0.431782	0.711756	0.721078	1.04227	0.10375	0.267789	no
XLOC_001742	XLOC_001742	SLFNL1	chr1:41014589-41242306	BL_231	SPM_231	OK	0.682536	0.418025	-0.707316	-0.555213	0.33095	0.555979	no
XLOC_001743	XLOC_001743	SCMH1	chr1:41014589-41242306	BL_231	SPM_231	OK	8.69898	8.51984	-0.0300188	-0.131603	0.8206	0.913685	no
XLOC_001744	XLOC_001744	FOXO6-AS1	chr1:41361433-41383590	BL_231	SPM_231	NOTEST	0	0	0	0	1	1	no
XLOC_001745	XLOC_001745	EDN2	chr1:41478774-41484683	BL_231	SPM_231	NOTEST	0	0	0	0	1	1	no
XLOC_001746	XLOC_001746	HIVEP3	chr1:41506364-42035934	BL_231	SPM_231	OK	0.868778	0.640703	-0.439331	-0.92132	0.0939	0.250364	no
XLOC_001747	XLOC_001747	GUCA2A	chr1:42162689-42164745	BL_231	SPM_231	NOTEST	0	0	0	0	1	1	no
XLOC_001748	XLOC_001748	FOXJ3	chr1:42176538-42335880	BL_231	SPM_231	OK	14.1671	15.1549	0.0972381	0.481233	0.4107	0.634928	no
XLOC_001749	XLOC_001749	ZMYND12	chr1:42430329-42657190	BL_231	SPM_231	OK	1.11349	0.649971	-0.776645	-0.663413	0.2449	0.465503	no
XLOC_001750	XLOC_001750	CLDN19	chr1:42733092-42740254	BL_231	SPM_231	NOTEST	0	0	0	0	1	1	no
XLOC_001751	XLOC_001751	P3H1	chr1:42746334-42767084	BL_231	SPM_231	OK	26.6787	29.7822	0.15876	0.791184	0.173	0.374353	no
XLOC_001752	XLOC_001752	TMEM269-DT	chr1:42767248-42784895	BL_231	SPM_231	NOTEST	0	0	0	0	1	1	no
XLOC_001753	XLOC_001753	SVBP	chr1:42807051-42844991	BL_231	SPM_231	OK	11.0475	12.7018	0.201318	0.536721	0.34625	0.571624	no
XLOC_001754	XLOC_001754	SLC2A1	chr1:42925374-42958868	BL_231	SPM_231	OK	61.5473	70.9959	0.206041	1.04712	0.0668	0.198238	no
XLOC_001755	XLOC_001755	EBNA1BP2	chr1:43164173-43254358	BL_231	SPM_231	OK	123.222	141.695	0.201531	1.01851	0.07625	0.217081	no
XLOC_001756	XLOC_001756	MIR6733	chr1:43164173-43254358	BL_231	SPM_231	NOTEST	0	0	0	0	1	1	no
XLOC_001757	XLOC_001757	C1orf210	chr1:43281879-43285581	BL_231	SPM_231	NOTEST	0	0	0	0	1	1	no
XLOC_001758	XLOC_001758	ELOVL1	chr1:43363396-43368074	BL_231	SPM_231	OK	92.1303	93.5837	0.0225818	0.112836	0.845	0.926399	no
XLOC_001759	XLOC_001759	MIR6734	chr1:43363396-43368074	BL_231	SPM_231	NOTEST	0	0	0	0	1	1	no
XLOC_001760	XLOC_001760	MED8	chr1:43383916-43389800	BL_231	SPM_231	OK	16.5575	19.3119	0.222006	1.02991	0.07455	0.213557	no
XLOC_001761	XLOC_001761	SZT2-AS1	chr1:43389898-43454247	BL_231	SPM_231	NOTEST	0.0341024	0.0339422	-0.00679434	0	1	1	no
XLOC_001762	XLOC_001762	HYI	chr1:43389898-43454247	BL_231	SPM_231	OK	15.398	13.7645	-0.161789	-0.322348	0.58135	0.766705	no
XLOC_001763	XLOC_001763	KDM4A-AS1	chr1:43650148-43707341	BL_231	SPM_231	OK	1.18182	1.05828	-0.159283	-0.168564	0.7657	0.885287	no
XLOC_001764	XLOC_001764	LOC101929592	chr1:43707496-43931165	BL_231	SPM_231	NOTEST	0	0	0	0	1	1	no
XLOC_001765	XLOC_001765	SLC6A9	chr1:43991595-44031462	BL_231	SPM_231	OK	1.03316	0.670206	-0.62439	-1.11768	0.03	0.11098	no
XLOC_001766	XLOC_001766	KLF18	chr1:44137820-44141631	BL_231	SPM_231	NOTEST	0	0	0	0	1	1	no
XLOC_001767	XLOC_001767	ERI3	chr1:44221069-44355279	BL_231	SPM_231	OK	38.76	38.1726	-0.0220298	-0.101129	0.85855	0.933185	no
XLOC_001768	XLOC_001768	ERI3-IT1	chr1:44221069-44355279	BL_231	SPM_231	NOTEST	0.134537	0	#NAME?	0	1	1	no
XLOC_001769	XLOC_001769	SNORA110	chr1:44221069-44355279	BL_231	SPM_231	NOTEST	0	0	0	0	1	1	no
XLOC_001770	XLOC_001770	TMEM53	chr1:44653246-44674608	BL_231	SPM_231	OK	0.991541	1.17021	0.239019	0.571241	0.3154	0.540305	no
XLOC_001771	XLOC_001771	SNORD145	chr1:44653246-44674608	BL_231	SPM_231	NOTEST	0	0	0	0	1	1	no
XLOC_001772	XLOC_001772	RNU5F-1	chr1:44674713-44725591	BL_231	SPM_231	NOTEST	0	0	0	0	1	1	no
XLOC_001773	XLOC_001773	RNU5D-1	chr1:44731068-44731168	BL_231	SPM_231	NOTEST	0	0	0	0	1	1	no
XLOC_001774	XLOC_001774	BEST4	chr1:44783584-44788170	BL_231	SPM_231	NOTEST	0.0638239	0.088483	0.471302	0	1	1	no
XLOC_001775	XLOC_001775	TCTEX1D4	chr1:44800376-44807285	BL_231	SPM_231	OK	0.649359	0.414253	-0.648502	-0.467822	0.4564	0.675294	no
XLOC_001776	XLOC_001776	PTCH2	chr1:44819843-44843253	BL_231	SPM_231	NOTEST	0.0535752	0.0542374	0.0177217	0	1	1	no
XLOC_001777	XLOC_001777	EIF2B3	chr1:44850521-44986722	BL_231	SPM_231	OK	20.0339	20.175	0.0101239	0.0459388	0.93555	0.969329	no
XLOC_001778	XLOC_001778	HECTD3	chr1:45002547-45011324	BL_231	SPM_231	OK	9.59049	9.64009	0.00744317	0.0351177	0.95135	0.977178	no
XLOC_001779	XLOC_001779	ZSWIM5	chr1:45016398-45206605	BL_231	SPM_231	NOTEST	0.00364044	0.0208427	2.51736	0	1	1	no
XLOC_001780	XLOC_001780	MUTYH	chr1:45329241-45491163	BL_231	SPM_231	OK	7.70173	6.81976	-0.175461	-0.415639	0.47275	0.688823	no
XLOC_001781	XLOC_001781	TESK2	chr1:45329241-45491163	BL_231	SPM_231	NOTEST	0.37356	0.356524	-0.0673413	0	1	1	no
XLOC_001782	XLOC_001782	CCDC163	chr1:45493865-45500073	BL_231	SPM_231	OK	0.579582	0.741397	0.355232	0.572979	0.1924	0.402171	no
XLOC_001783	XLOC_001783	PRDX1	chr1:45500299-45522890	BL_231	SPM_231	OK	512.115	462.153	-0.148099	-0.736068	0.20055	0.41249	no
XLOC_001784	XLOC_001784	CCDC17	chr1:45620043-45624054	BL_231	SPM_231	NOTEST	0.192785	0.0719848	-1.42123	0	1	1	no
XLOC_001785	XLOC_001785	GPBP1L1	chr1:45627303-45686533	BL_231	SPM_231	OK	25.2548	19.9472	-0.340368	-1.68335	0.0029	0.0188435	yes
XLOC_001786	XLOC_001786	RPS15AP10	chr1:45627303-45686533	BL_231	SPM_231	NOTEST	0.473287	0.542971	0.198159	0	1	1	no
XLOC_001787	XLOC_001787	IPP	chr1:45688180-45750813	BL_231	SPM_231	OK	4.18197	4.32844	0.0496627	0.0966515	0.8612	0.934295	no
XLOC_001788	XLOC_001788	LOC110117498-PIK3R3,P3R3URF,PIK3R3	chr1:46040139-46185962	BL_231	SPM_231	OK	1.55685	1.68595	0.11493	0.323598	0.5229	0.726439	no
XLOC_001789	XLOC_001789	POMGNT1	chr1:46188680-46221256	BL_231	SPM_231	OK	21.7792	20.9648	-0.0549853	-0.270155	0.64105	0.807992	no
XLOC_001790	XLOC_001790	LRRC41	chr1:46247687-46303366	BL_231	SPM_231	OK	20.6728	22.5022	0.122332	0.494087	0.3963	0.622073	no
XLOC_001791	XLOC_001791	LINC01398	chr1:46446672-46449704	BL_231	SPM_231	NOTEST	0	0	0	0	1	1	no
XLOC_001792	XLOC_001792	TMEM275	chr1:46532165-46535515	BL_231	SPM_231	NOTEST	0	0	0	0	1	1	no
XLOC_001793	XLOC_001793	KNCN	chr1:46538695-46604268	BL_231	SPM_231	NOTEST	0	0	0	0	1	1	no
XLOC_001794	XLOC_001794	MKNK1	chr1:46538695-46604268	BL_231	SPM_231	OK	9.24757	9.50315	0.0393318	0.175089	0.75685	0.878841	no
XLOC_001795	XLOC_001795	MOB3C	chr1:46607714-46616891	BL_231	SPM_231	OK	3.18224	3.72356	0.226637	0.868092	0.12575	0.303677	no
XLOC_001796	XLOC_001796	ATPAF1	chr1:46635038-46668427	BL_231	SPM_231	OK	20.3646	20.2548	-0.00779691	-0.036625	0.9485	0.97552	no
XLOC_001797	XLOC_001797	EFCAB14	chr1:46674035-46719114	BL_231	SPM_231	OK	14.4752	11.4266	-0.341182	-1.68943	0.00335	0.0211721	yes
XLOC_001798	XLOC_001798	CYP4Z2P	chr1:46843094-46900475	BL_231	SPM_231	NOTEST	0	0	0	0	1	1	no
XLOC_001799	XLOC_001799	CYP4A11	chr1:46929187-46941476	BL_231	SPM_231	NOTEST	0	0	0	0	1	1	no
XLOC_001800	XLOC_001800	PDZK1IP1	chr1:47183581-47190036	BL_231	SPM_231	NOTEST	0	0	0	0	1	1	no
XLOC_001801	XLOC_001801	TAL1	chr1:47216289-47232335	BL_231	SPM_231	NOTEST	0	0	0	0	1	1	no
XLOC_001802	XLOC_001802	STIL	chr1:47250138-47314147	BL_231	SPM_231	OK	15.5298	18.4836	0.251202	1.25259	0.02875	0.107666	no
XLOC_001803	XLOC_001803	LINC01389	chr1:47380795-47437317	BL_231	SPM_231	NOTEST	0.381729	0.268647	-0.50684	0	1	1	no
XLOC_001804	XLOC_001804	FOXD2-AS1	chr1:47380795-47437317	BL_231	SPM_231	OK	1.38516	1.49659	0.111625	0.296214	0.61405	0.789177	no
XLOC_001805	XLOC_001805	TRABD2B	chr1:47760527-47997385	BL_231	SPM_231	NOTEST	0	0	0	0	1	1	no
XLOC_001806	XLOC_001806	SKINT1L	chr1:48101714-48182428	BL_231	SPM_231	NOTEST	0	0	0	0	1	1	no
XLOC_001807	XLOC_001807	SPATA6	chr1:48295371-48472208	BL_231	SPM_231	NOTEST	0	0	0	0	1	1	no
XLOC_001808	XLOC_001808	AGBL4	chr1:48532853-50023954	BL_231	SPM_231	NOTEST	0	0	0	0	1	1	no
XLOC_001809	XLOC_001809	BEND5	chr1:48532853-50023954	BL_231	SPM_231	NOTEST	0	0	0	0	1	1	no
XLOC_001810	XLOC_001810	AGBL4-IT1	chr1:48532853-50023954	BL_231	SPM_231	NOTEST	0	0	0	0	1	1	no
XLOC_001811	XLOC_001811	DMRTA2	chr1:50417549-50423443	BL_231	SPM_231	NOTEST	0.00663129	0.0159732	1.2683	0	1	1	no
XLOC_001812	XLOC_001812	FAF1	chr1:50437027-50960267	BL_231	SPM_231	OK	13.4215	13.5624	0.0150615	0.0752421	0.89375	0.950489	no
XLOC_001813	XLOC_001813	LINC01562	chr1:51195094-51235096	BL_231	SPM_231	NOTEST	0.0273447	0.0347457	0.345572	0	1	1	no
XLOC_001814	XLOC_001814	TTC39A	chr1:51287257-51345116	BL_231	SPM_231	NOTEST	0.136675	0.0944415	-0.533252	0	1	1	no
XLOC_001815	XLOC_001815	EPS15	chr1:51354262-51519266	BL_231	SPM_231	OK	10.9378	10.7345	-0.0270667	-0.131279	0.8206	0.913685	no
XLOC_001816	XLOC_001816	CALR4P	chr1:51561865-51583731	BL_231	SPM_231	NOTEST	0	0.0142579	inf	0	1	1	no
XLOC_001817	XLOC_001817	NRDC	chr1:51617091-51878937	BL_231	SPM_231	OK	57.0346	52.4147	-0.121866	-0.525206	0.3546	0.580844	no
XLOC_001818	XLOC_001818	RAB3B	chr1:51907955-51990700	BL_231	SPM_231	NOTEST	0.00771824	0.00599404	-0.364742	0	1	1	no
XLOC_001819	XLOC_001819	KTI12,TXNDC12	chr1:52020131-52056171	BL_231	SPM_231	OK	66.5546	66.958	0.00871755	0.0430731	0.94115	0.972637	no
XLOC_001820	XLOC_001820	CC2D1B	chr1:52350592-52366205	BL_231	SPM_231	OK	6.85077	8.18379	0.256502	1.21809	0.0313	0.114469	no
XLOC_001821	XLOC_001821	ORC1	chr1:52372828-52404471	BL_231	SPM_231	OK	10.7383	9.8393	-0.126144	-0.585187	0.3113	0.535824	no
XLOC_001822	XLOC_001822	TUT4	chr1:52423275-52553092	BL_231	SPM_231	OK	6.35494	7.36034	0.211894	1.00144	0.08375	0.231419	no
XLOC_001823	XLOC_001823	COA7	chr1:52684448-52698347	BL_231	SPM_231	OK	12.1952	19.4471	0.673242	3.28505	5e-05	0.000592462	yes
XLOC_001824	XLOC_001824	ECHDC2	chr1:52895909-52921774	BL_231	SPM_231	OK	4.74739	3.34457	-0.505312	-1.73144	0.00305	0.0195977	yes
XLOC_001825	XLOC_001825	SLC1A7	chr1:53087182-53142638	BL_231	SPM_231	NOTEST	0	0.0164774	inf	0	1	1	no
XLOC_001826	XLOC_001826	CZIB	chr1:53196823-53220639	BL_231	SPM_231	OK	22.2813	19.9071	-0.162549	-0.495254	0.39	0.616202	no
XLOC_001827	XLOC_001827	MAGOH	chr1:53226899-53238518	BL_231	SPM_231	OK	53.0417	75.3162	0.505835	2.26037	0.0001	0.00110555	yes
XLOC_001828	XLOC_001828	LRP8	chr1:53238609-53328070	BL_231	SPM_231	OK	12.205	10.1472	-0.266394	-1.30709	0.0245	0.0959161	no
XLOC_001829	XLOC_001829	SLC25A3P1	chr1:53438369-53440020	BL_231	SPM_231	NOTEST	0	0	0	0	1	1	no
XLOC_001830	XLOC_001830	GLIS1	chr1:53506232-53739164	BL_231	SPM_231	NOTEST	0.0347167	0.0310848	-0.15942	0	1	1	no
XLOC_001831	XLOC_001831	NDC1	chr1:53765480-53838296	BL_231	SPM_231	OK	56.0614	45.0169	-0.316542	-1.6285	0.00575	0.0320917	yes
XLOC_001832	XLOC_001832	YIPF1	chr1:53851732-53889797	BL_231	SPM_231	OK	11.6854	10.8272	-0.110039	-0.46566	0.41515	0.638901	no
XLOC_001833	XLOC_001833	HSPB11	chr1:53921560-53946308	BL_231	SPM_231	OK	66.0561	76.8183	0.217759	0.939741	0.1052	0.270685	no
XLOC_001834	XLOC_001834	LDLRAD1	chr1:54007297-54018186	BL_231	SPM_231	NOTEST	0	0	0	0	1	1	no
XLOC_001835	XLOC_001835	TMEM59	chr1:54026680-54053573	BL_231	SPM_231	OK	22.1876	18.2945	-0.278342	-0.687829	0.23375	0.452802	no
XLOC_001836	XLOC_001836	CDCP2	chr1:54132719-54153181	BL_231	SPM_231	NOTEST	0.00865076	0.0164509	0.92727	0	1	1	no
XLOC_001837	XLOC_001837	CYB5RL	chr1:54169657-54200101	BL_231	SPM_231	OK	4.85376	3.21977	-0.592145	-1.31029	0.01885	0.0796831	no
XLOC_001838	XLOC_001838	SSBP3	chr1:54200166-54406394	BL_231	SPM_231	OK	7.61061	8.80835	0.21086	0.439902	0.443	0.662929	no
XLOC_001839	XLOC_001839	FAM151A	chr1:54548227-54639192	BL_231	SPM_231	NOTEST	0.018273	0.0557037	1.60806	0	1	1	no
XLOC_001840	XLOC_001840	PARS2	chr1:54756897-54764523	BL_231	SPM_231	OK	3.92358	5.4216	0.466547	1.82556	0.0013	0.00965225	yes
XLOC_001841	XLOC_001841	TTC22	chr1:54779712-54801323	BL_231	SPM_231	NOTEST	0	0	0	0	1	1	no
XLOC_001842	XLOC_001842	DHCR24	chr1:54849626-54887195	BL_231	SPM_231	OK	86.7944	90.0654	0.0533711	0.268797	0.63845	0.806777	no
XLOC_001843	XLOC_001843	USP24	chr1:55066358-55215364	BL_231	SPM_231	OK	11.0136	10.6024	-0.0548858	-0.274488	0.62275	0.79446	no
XLOC_001844	XLOC_001844	LINC01753	chr1:55915608-55944963	BL_231	SPM_231	NOTEST	0	0	0	0	1	1	no
XLOC_001845	XLOC_001845	PLPP3	chr1:56494760-56579563	BL_231	SPM_231	OK	8.84692	12.6897	0.52041	2.40789	0.00015	0.00156686	yes
XLOC_001846	XLOC_001846	LOC101929935	chr1:56627790-56715335	BL_231	SPM_231	NOTEST	0	0	0	0	1	1	no
XLOC_001847	XLOC_001847	FYB2	chr1:56718790-56819404	BL_231	SPM_231	NOTEST	0	0	0	0	1	1	no
XLOC_001848	XLOC_001848	C8B	chr1:56929206-56966140	BL_231	SPM_231	NOTEST	0	0	0	0	1	1	no
XLOC_001849	XLOC_001849	DAB1	chr1:56994777-58250547	BL_231	SPM_231	NOTEST	0	0	0	0	1	1	no
XLOC_001850	XLOC_001850	OMA1	chr1:58480718-58546726	BL_231	SPM_231	OK	5.94987	6.02089	0.0171196	0.065244	0.91265	0.960505	no
XLOC_001851	XLOC_001851	TACSTD2	chr1:58575432-58577252	BL_231	SPM_231	OK	12.109	12.4529	0.0404023	0.179717	0.75025	0.875164	no
XLOC_001852	XLOC_001852	MYSM1	chr1:58654743-58700062	BL_231	SPM_231	OK	1.83949	1.90727	0.0522045	0.215273	0.70665	0.849878	no
XLOC_001853	XLOC_001853	JUN	chr1:58780790-58784047	BL_231	SPM_231	OK	143.406	444.94	1.6335	7.95957	5e-05	0.000592462	yes
XLOC_001854	XLOC_001854	HSD52	chr1:59131935-59146807	BL_231	SPM_231	NOTEST	0.0455683	0.0701709	0.622841	0	1	1	no
XLOC_001855	XLOC_001855	MIR4711	chr1:59296812-59762727	BL_231	SPM_231	NOTEST	0	0	0	0	1	1	no
XLOC_001856	XLOC_001856	CYP2J2	chr1:59893307-59926798	BL_231	SPM_231	NOTEST	0.220231	0.204317	-0.108207	0	1	1	no
XLOC_001857	XLOC_001857	C1orf87	chr1:59990393-60073770	BL_231	SPM_231	NOTEST	0	0	0	0	1	1	no
XLOC_001858	XLOC_001858	LINC01748	chr1:60515715-60622685	BL_231	SPM_231	NOTEST	0	0	0	0	1	1	no
XLOC_001859	XLOC_001859	LOC101926964	chr1:60659630-60825584	BL_231	SPM_231	NOTEST	0	0	0	0	1	1	no
XLOC_001860	XLOC_001860	NFIA-AS2	chr1:60940243-60970776	BL_231	SPM_231	NOTEST	0	0	0	0	1	1	no
XLOC_001861	XLOC_001861	NFIA-AS1	chr1:61077226-61462788	BL_231	SPM_231	NOTEST	0	0	0	0	1	1	no
XLOC_001862	XLOC_001862	TM2D1	chr1:61681045-61725423	BL_231	SPM_231	OK	13.4346	13.0936	-0.0370917	-0.139819	0.8057	0.907213	no
XLOC_001863	XLOC_001863	MIR3116-2	chr1:61742479-62163949	BL_231	SPM_231	NOTEST	0	0	0	0	1	1	no
XLOC_001864	XLOC_001864	KANK4	chr1:62236164-62319434	BL_231	SPM_231	NOTEST	0	0	0	0	1	1	no
XLOC_001865	XLOC_001865	DOCK7	chr1:62454725-62688386	BL_231	SPM_231	OK	8.95945	8.46009	-0.0827368	-0.399413	0.495	0.703671	no
XLOC_001866	XLOC_001866	LINC01739	chr1:63000496-63012471	BL_231	SPM_231	NOTEST	0	0	0	0	1	1	no
XLOC_001867	XLOC_001867	LINC00466	chr1:63159082-63317257	BL_231	SPM_231	NOTEST	0.0344079	0.136306	1.98604	0	1	1	no
XLOC_001868	XLOC_001868	FOXD3-AS1	chr1:63320883-63325128	BL_231	SPM_231	OK	2.68709	2.88399	0.102023	0.15548	0.78725	0.897395	no
XLOC_001869	XLOC_001869	MIR6068	chr1:63326924-63326984	BL_231	SPM_231	NOTEST	0	0	0	0	1	1	no
XLOC_001870	XLOC_001870	ITGB3BP	chr1:63440769-63523273	BL_231	SPM_231	OK	24.5894	19.9607	-0.300873	-1.2946	0.024	0.0943423	no
XLOC_001871	XLOC_001871	ROR1-AS1	chr1:63774016-64181496	BL_231	SPM_231	NOTEST	0	0	0	0	1	1	no
XLOC_001872	XLOC_001872	JAK1	chr1:64744972-65067746	BL_231	SPM_231	OK	22.6753	21.2202	-0.0956822	-0.450951	0.433	0.655189	no
XLOC_001873	XLOC_001873	LINC01359	chr1:64744972-65067746	BL_231	SPM_231	NOTEST	0	0	0	0	1	1	no
XLOC_001874	XLOC_001874	MIR3671	chr1:64744972-65067746	BL_231	SPM_231	NOTEST	0	0	0	0	1	1	no
XLOC_001875	XLOC_001875	MIR101-1	chr1:64744972-65067746	BL_231	SPM_231	NOTEST	0	0	0	0	1	1	no
XLOC_001876	XLOC_001876	PDE4B-AS1	chr1:65792509-66374579	BL_231	SPM_231	NOTEST	0	0	0	0	1	1	no
XLOC_001877	XLOC_001877	INSL5	chr1:66797740-66801259	BL_231	SPM_231	NOTEST	0	0	0	0	1	1	no
XLOC_001878	XLOC_001878	WDR78	chr1:66812885-66924856	BL_231	SPM_231	NOTEST	0.0659941	0.107209	0.700024	0	1	1	no
XLOC_001879	XLOC_001879	SLC35D1	chr1:66999349-67054148	BL_231	SPM_231	OK	6.16561	4.82543	-0.353586	-1.62128	0.0045	0.0268813	yes
XLOC_001880	XLOC_001880	C1orf141	chr1:67092165-67134970	BL_231	SPM_231	NOTEST	0	0	0	0	1	1	no
XLOC_001881	XLOC_001881	SERBP1	chr1:67407809-67430402	BL_231	SPM_231	OK	67.5606	82.6955	0.291626	1.48006	0.0112	0.0535348	no
XLOC_001882	XLOC_001882	GNG12	chr1:67701474-68232546	BL_231	SPM_231	OK	90.4389	76.728	-0.23719	-1.06904	0.06695	0.198581	no
XLOC_001883	XLOC_001883	DIRAS3	chr1:67701474-68232546	BL_231	SPM_231	NOTEST	0	0.0215833	inf	0	1	1	no
XLOC_001884	XLOC_001884	WLS	chr1:67701474-68232546	BL_231	SPM_231	OK	33.6849	33.185	-0.0215732	-0.0480499	0.93275	0.967765	no
XLOC_001885	XLOC_001885	MIR1262	chr1:67701474-68232546	BL_231	SPM_231	NOTEST	0	0	0	0	1	1	no
XLOC_001886	XLOC_001886	RPE65	chr1:68428821-68449954	BL_231	SPM_231	NOTEST	0	0	0	0	1	1	no
XLOC_001887	XLOC_001887	DEPDC1	chr1:68474151-68538627	BL_231	SPM_231	OK	27.9668	26.8025	-0.0613496	-0.3083	0.59425	0.774064	no
XLOC_001888	XLOC_001888	LRRC40	chr1:70144804-70205579	BL_231	SPM_231	OK	10.4903	10.5465	0.0077079	0.0357322	0.9485	0.97552	no
XLOC_001889	XLOC_001889	ANKRD13C	chr1:70258998-70354722	BL_231	SPM_231	OK	11.9516	13.0816	0.130332	0.646282	0.26595	0.489411	no
XLOC_001890	XLOC_001890	PTGER3	chr1:70852357-71081035	BL_231	SPM_231	NOTEST	0.0483772	0.0532461	0.138349	0	1	1	no
XLOC_001891	XLOC_001891	ZRANB2	chr1:70852357-71081035	BL_231	SPM_231	OK	36.001	36.4239	0.0168463	0.0854552	0.88685	0.945934	no
XLOC_001892	XLOC_001892	MIR186	chr1:70852357-71081035	BL_231	SPM_231	NOTEST	0	0	0	0	1	1	no
XLOC_001893	XLOC_001893	NEGR1	chr1:71395942-72282539	BL_231	SPM_231	NOTEST	0.588643	0.555778	-0.0828842	0	1	1	no
XLOC_001894	XLOC_001894	NEGR1-IT1	chr1:71395942-72282539	BL_231	SPM_231	NOTEST	0	0	0	0	1	1	no
XLOC_001895	XLOC_001895	LRRIQ3	chr1:74026017-74198176	BL_231	SPM_231	NOTEST	0.41185	0.599417	0.541442	0	1	1	no
XLOC_001896	XLOC_001896	LRRC53	chr1:74198211-74544432	BL_231	SPM_231	NOTEST	0	0	0	0	1	1	no
XLOC_001897	XLOC_001897	ERICH3	chr1:74568122-74673792	BL_231	SPM_231	NOTEST	0	0	0	0	1	1	no
XLOC_001898	XLOC_001898	CRYZ	chr1:74705487-74766676	BL_231	SPM_231	OK	20.8753	17.4837	-0.255788	-0.718251	0.22445	0.441599	no
XLOC_001899	XLOC_001899	SLC44A5	chr1:75202128-75616163	BL_231	SPM_231	OK	0.97807	0.664646	-0.557351	-1.46306	0.012	0.0564939	no
XLOC_001900	XLOC_001900	DLSTP1	chr1:75724346-75763678	BL_231	SPM_231	NOTEST	0.346537	0.10213	-1.7626	0	1	1	no
XLOC_001901	XLOC_001901	ASB17	chr1:75918872-75932404	BL_231	SPM_231	NOTEST	0	0	0	0	1	1	no
XLOC_001902	XLOC_001902	LINC02567	chr1:76758123-76779267	BL_231	SPM_231	NOTEST	0	0	0	0	1	1	no
XLOC_001903	XLOC_001903	PIGK	chr1:77088989-77219430	BL_231	SPM_231	OK	20.7027	16.5708	-0.321174	-1.61532	0.00675	0.0362879	yes
XLOC_001904	XLOC_001904	ZZZ3	chr1:77562415-77683427	BL_231	SPM_231	OK	18.1388	24.3335	0.423863	2.12581	0.0003	0.00286438	yes
XLOC_001905	XLOC_001905	USP33	chr1:77695988-77759879	BL_231	SPM_231	OK	22.5012	20.4883	-0.135201	-0.655548	0.25955	0.482708	no
XLOC_001906	XLOC_001906	NEXN-AS1	chr1:77881347-77943893	BL_231	SPM_231	OK	0.739276	0.849574	0.200627	0.15746	0.7777	0.891903	no
XLOC_001907	XLOC_001907	FUBP1	chr1:77944054-78017964	BL_231	SPM_231	OK	32.5906	36.9488	0.181071	0.740879	0.19485	0.406116	no
XLOC_001908	XLOC_001908	ADGRL4	chr1:78889763-79006730	BL_231	SPM_231	NOTEST	0	0.00576155	inf	0	1	1	no
XLOC_001909	XLOC_001909	LOC101927434	chr1:81306191-81993932	BL_231	SPM_231	NOTEST	0	0	0	0	1	1	no
XLOC_001910	XLOC_001910	LINC01361	chr1:82903182-83166815	BL_231	SPM_231	NOTEST	0	0	0	0	1	1	no
XLOC_001911	XLOC_001911	LINC01725	chr1:83575788-83860996	BL_231	SPM_231	NOTEST	0	0	0	0	1	1	no
XLOC_001912	XLOC_001912	LOC101927560	chr1:83575788-83860996	BL_231	SPM_231	NOTEST	0	0	0	0	1	1	no
XLOC_001913	XLOC_001913	TTLL7	chr1:83865023-83999132	BL_231	SPM_231	OK	2.69113	2.29547	-0.229421	-1.0031	0.0845	0.233157	no
XLOC_001914	XLOC_001914	UOX	chr1:84364957-84384801	BL_231	SPM_231	NOTEST	0	0	0	0	1	1	no
XLOC_001915	XLOC_001915	GNG5	chr1:84479265-84574440	BL_231	SPM_231	OK	185.053	152.705	-0.277192	-0.964515	0.1028	0.266289	no
XLOC_001916	XLOC_001916	CTBS	chr1:84479265-84574440	BL_231	SPM_231	OK	10.2406	8.83967	-0.212238	-0.484939	0.41645	0.639879	no
XLOC_001917	XLOC_001917	LINC01461	chr1:84597963-84621031	BL_231	SPM_231	OK	0.341038	0.685321	1.00685	0.781489	0.1844	0.391431	no
XLOC_001918	XLOC_001918	LINC01555	chr1:84628229-84635020	BL_231	SPM_231	NOTEST	0	0	0	0	1	1	no
XLOC_001919	XLOC_001919	SSX2IP	chr1:84643705-84690468	BL_231	SPM_231	OK	14.9838	14.3384	-0.0635124	-0.319976	0.58185	0.767102	no
XLOC_001920	XLOC_001920	LPAR3	chr1:84811601-84893206	BL_231	SPM_231	NOTEST	0	0	0	0	1	1	no
XLOC_001921	XLOC_001921	MCOLN2	chr1:84925582-84997113	BL_231	SPM_231	OK	5.97646	5.22902	-0.192753	-0.805015	0.15935	0.354647	no
XLOC_001922	XLOC_001922	MCOLN3	chr1:85018081-85048540	BL_231	SPM_231	OK	3.40315	2.82218	-0.270062	-0.971001	0.0974	0.256091	no
XLOC_001923	XLOC_001923	SYDE2	chr1:85156891-85201016	BL_231	SPM_231	OK	2.65387	3.39102	0.353622	1.49003	0.0104	0.0507181	no
XLOC_001924	XLOC_001924	C1orf52	chr1:85249953-85259662	BL_231	SPM_231	OK	8.23013	11.7037	0.507982	2.33927	0.0001	0.00110555	yes
XLOC_001925	XLOC_001925	BCL10	chr1:85265775-85278088	BL_231	SPM_231	OK	16.6023	27.7117	0.739111	3.64468	5e-05	0.000592462	yes
XLOC_001926	XLOC_001926	DDAH1	chr1:85318484-85578200	BL_231	SPM_231	OK	51.5941	50.4458	-0.0324721	-0.165936	0.78325	0.894866	no
XLOC_001927	XLOC_001927	ZNHIT6	chr1:85649416-85708433	BL_231	SPM_231	OK	13.5139	13.5544	0.00431255	0.0218142	0.97245	0.986831	no
XLOC_001928	XLOC_001928	COL24A1	chr1:85729232-86156984	BL_231	SPM_231	NOTEST	0.00665832	0.0407897	2.61497	0	1	1	no
XLOC_001929	XLOC_001929	ODF2L	chr1:86346823-86396342	BL_231	SPM_231	OK	11.9776	12.0009	0.00280418	0.0129412	0.982	0.991699	no
XLOC_001930	XLOC_001930	MIR7856	chr1:86346823-86396342	BL_231	SPM_231	NOTEST	0	0	0	0	1	1	no
XLOC_001931	XLOC_001931	CLCA4-AS1	chr1:86547077-86704493	BL_231	SPM_231	NOTEST	0.21315	0.246023	0.206924	0	1	1	no
XLOC_001932	XLOC_001932	SELENOF	chr1:86862444-86914577	BL_231	SPM_231	OK	146.667	146.35	-0.00311956	-0.0161903	0.9786	0.989217	no
XLOC_001933	XLOC_001933	LINC01364	chr1:87353525-87371655	BL_231	SPM_231	NOTEST	0	0	0	0	1	1	no
XLOC_001934	XLOC_001934	PKN2-AS1	chr1:88537512-88836255	BL_231	SPM_231	NOTEST	0	0.00553629	inf	0	1	1	no
XLOC_001935	XLOC_001935	GTF2B	chr1:88852632-88891567	BL_231	SPM_231	OK	19.9044	24.4438	0.296384	1.36292	0.0196	0.0818059	no
XLOC_001936	XLOC_001936	KYAT3,RBMXL1	chr1:88921043-88992960	BL_231	SPM_231	OK	26.6052	30.637	0.20357	0.86694	0.1322	0.313798	no
XLOC_001937	XLOC_001937	GBP3	chr1:89006676-89022866	BL_231	SPM_231	OK	13.7707	12.4864	-0.141248	-0.651311	0.2604	0.48351	no
XLOC_001938	XLOC_001938	GBP1	chr1:89052320-89065208	BL_231	SPM_231	OK	9.33284	9.7944	0.0696414	0.317522	0.58415	0.768271	no
XLOC_001939	XLOC_001939	GBP2	chr1:89106132-89126114	BL_231	SPM_231	OK	0.759353	0.758694	-0.00125184	-0.00344223	0.98085	0.991109	no
XLOC_001940	XLOC_001940	GBP7	chr1:89131744-89176003	BL_231	SPM_231	NOTEST	0	0	0	0	1	1	no
XLOC_001941	XLOC_001941	GBP4	chr1:89181144-89198942	BL_231	SPM_231	NOTEST	0.0961185	0.0838212	-0.197499	0	1	1	no
XLOC_001942	XLOC_001942	GBP5	chr1:89258950-89272860	BL_231	SPM_231	NOTEST	0.00505978	0.0408409	3.01287	0	1	1	no
XLOC_001943	XLOC_001943	LOC729930	chr1:89289257-89290362	BL_231	SPM_231	NOTEST	0	0	0	0	1	1	no
XLOC_001944	XLOC_001944	LRRC8C-DT	chr1:89624848-89632894	BL_231	SPM_231	NOTEST	0.396567	0.461398	0.218447	0	1	1	no
XLOC_001945	XLOC_001945	GEMIN8P4	chr1:89993264-89994966	BL_231	SPM_231	OK	0.865595	0.95421	0.140614	0.276817	0.62925	0.799989	no
XLOC_001946	XLOC_001946	BARHL2	chr1:90711538-90717302	BL_231	SPM_231	NOTEST	0	0	0	0	1	1	no
XLOC_001947	XLOC_001947	LINC02609	chr1:90782983-90851650	BL_231	SPM_231	OK	1.24477	0.918143	-0.439085	-1.0544	0.06075	0.18587	no
XLOC_001948	XLOC_001948	ZNF644	chr1:90915299-91022255	BL_231	SPM_231	OK	19.1462	24.5192	0.356852	1.32349	0.02675	0.102163	no
XLOC_001949	XLOC_001949	HFM1	chr1:91260765-91404837	BL_231	SPM_231	NOTEST	0.0535721	0.0530859	-0.0131518	0	1	1	no
XLOC_001950	XLOC_001950	TGFBR3	chr1:91680342-91906002	BL_231	SPM_231	OK	8.50205	7.04126	-0.271977	-1.29589	0.0248	0.0966974	no
XLOC_001951	XLOC_001951	SETSIP	chr1:92074435-92075472	BL_231	SPM_231	NOTEST	0	0	0	0	1	1	no
XLOC_001952	XLOC_001952	GLMN	chr1:92246397-92299009	BL_231	SPM_231	OK	16.7938	17.1975	0.0342736	0.159989	0.78965	0.898889	no
XLOC_001953	XLOC_001953	GFI1	chr1:92473042-92486925	BL_231	SPM_231	NOTEST	0.0135917	0.0608589	2.16274	0	1	1	no
XLOC_001954	XLOC_001954	EVI5	chr1:92508695-92792410	BL_231	SPM_231	OK	5.6289	5.66536	0.00931508	0.0443703	0.937	0.970309	no
XLOC_001955	XLOC_001955	DIPK1A	chr1:92831985-92961522	BL_231	SPM_231	OK	11.6975	9.45333	-0.307304	-0.208345	0.67785	0.83426	no
XLOC_001956	XLOC_001956	TMED5	chr1:93149741-93180413	BL_231	SPM_231	OK	29.0903	26.5081	-0.134106	-0.699068	0.2368	0.456187	no
XLOC_001957	XLOC_001957	CCDC18-AS1	chr1:93310108-93345811	BL_231	SPM_231	OK	1.0144	1.05515	0.0568261	0.167058	0.77525	0.89057	no
XLOC_001958	XLOC_001958	BCAR3	chr1:93561740-93847219	BL_231	SPM_231	OK	55.3133	96.8201	0.807681	4.12627	5e-05	0.000592462	yes
XLOC_001959	XLOC_001959	MIG7	chr1:93561740-93847219	BL_231	SPM_231	NOTEST	0.524353	0.328038	-0.676678	0	1	1	no
XLOC_001960	XLOC_001960	DNTTIP2	chr1:93866283-93879206	BL_231	SPM_231	OK	38.8163	38.6102	-0.00768004	-0.0395319	0.9474	0.974823	no
XLOC_001961	XLOC_001961	GCLM	chr1:93885199-93909598	BL_231	SPM_231	OK	50.2203	46.4453	-0.112737	-0.580339	0.31365	0.538825	no
XLOC_001962	XLOC_001962	ABCA4	chr1:93992833-94121148	BL_231	SPM_231	NOTEST	0.0138458	0.00251356	-2.46164	0	1	1	no
XLOC_001963	XLOC_001963	ARHGAP29	chr1:94168904-94247746	BL_231	SPM_231	OK	54.6633	68.5484	0.326552	1.63879	0.005	0.0288969	yes
XLOC_001964	XLOC_001964	F3	chr1:94529172-94541857	BL_231	SPM_231	OK	315.696	454.531	0.525844	2.55208	5e-05	0.000592462	yes
XLOC_001965	XLOC_001965	SLC44A3-AS1	chr1:94616355-94820232	BL_231	SPM_231	NOTEST	0.133629	0.130277	-0.036641	0	1	1	no
XLOC_001966	XLOC_001966	MIR378G	chr1:94616355-94820232	BL_231	SPM_231	NOTEST	0	0	0	0	1	1	no
XLOC_001967	XLOC_001967	CNN3	chr1:94896948-94927223	BL_231	SPM_231	OK	166.244	153.209	-0.117798	-0.595644	0.3007	0.524613	no
XLOC_001968	XLOC_001968	ALG14	chr1:94974404-95072951	BL_231	SPM_231	OK	1.45509	1.06948	-0.444199	-1.77399	0.00235	0.0158399	yes
XLOC_001969	XLOC_001969	LOC101928118	chr1:95092516-95247225	BL_231	SPM_231	NOTEST	0	0.0150968	inf	0	1	1	no
XLOC_001970	XLOC_001970	LINC01760	chr1:95310927-95318263	BL_231	SPM_231	NOTEST	0	0	0	0	1	1	no
XLOC_001971	XLOC_001971	LINC01650	chr1:95351250-95352107	BL_231	SPM_231	NOTEST	0	0	0	0	1	1	no
XLOC_001972	XLOC_001972	LINC01787	chr1:96254068-96374125	BL_231	SPM_231	NOTEST	0	0	0	0	1	1	no
XLOC_001973	XLOC_001973	DPYD	chr1:97077743-97921059	BL_231	SPM_231	OK	23.8885	22.1215	-0.110866	-0.520826	0.36415	0.591123	no
XLOC_001974	XLOC_001974	LINC01930	chr1:97933473-97941740	BL_231	SPM_231	NOTEST	0	0	0	0	1	1	no
XLOC_001975	XLOC_001975	MIR137,MIR137HG	chr1:97987999-98049693	BL_231	SPM_231	OK	5.55332	5.64839	0.024489	0.0755617	0.88405	0.944638	no
XLOC_001976	XLOC_001976	MIR2682	chr1:97987999-98049693	BL_231	SPM_231	NOTEST	0	0	0	0	1	1	no
XLOC_001977	XLOC_001977	PLPPR5	chr1:98890244-99148852	BL_231	SPM_231	NOTEST	0	0	0	0	1	1	no
XLOC_001978	XLOC_001978	LINC01708	chr1:99472419-99487804	BL_231	SPM_231	NOTEST	0	0	0	0	1	1	no
XLOC_001979	XLOC_001979	MIR548N	chr1:99516983-99766635	BL_231	SPM_231	NOTEST	0	0	0	0	1	1	no
XLOC_001980	XLOC_001980	FRRS1	chr1:99516983-99766635	BL_231	SPM_231	OK	1.40784	1.19809	-0.232748	-0.861828	0.13565	0.319048	no
XLOC_001981	XLOC_001981	SASS6	chr1:100083569-100132930	BL_231	SPM_231	OK	8.56825	8.98374	0.0683151	0.321653	0.58355	0.767941	no
XLOC_001982	XLOC_001982	LRRC39	chr1:100133149-100178273	BL_231	SPM_231	NOTEST	0.083962	0.114513	0.447707	0	1	1	no
XLOC_001983	XLOC_001983	DBT	chr1:100186918-100249834	BL_231	SPM_231	OK	4.40697	5.00838	0.184557	0.891299	0.12765	0.306982	no
XLOC_001984	XLOC_001984	RTCA-AS1	chr1:100264741-100292769	BL_231	SPM_231	NOTEST	0.33831	0.182635	-0.889384	0	1	1	no
XLOC_001985	XLOC_001985	LINC01349	chr1:100627049-100647004	BL_231	SPM_231	NOTEST	0	0	0	0	1	1	no
XLOC_001986	XLOC_001986	EXTL2	chr1:100872371-100895179	BL_231	SPM_231	OK	20.1488	19.9033	-0.0176892	-0.0856805	0.8791	0.9424	no
XLOC_001987	XLOC_001987	DPH5	chr1:100989624-101025806	BL_231	SPM_231	OK	23.0213	24.2493	0.0749779	0.349262	0.54215	0.74123	no
XLOC_001988	XLOC_001988	LOC101928370	chr1:101234872-101236528	BL_231	SPM_231	NOTEST	0.24595	0.313317	0.349257	0	1	1	no
XLOC_001989	XLOC_001989	OLFM3	chr1:101802566-101997234	BL_231	SPM_231	NOTEST	0	0	0	0	1	1	no
XLOC_001990	XLOC_001990	COL11A1	chr1:102876466-103108522	BL_231	SPM_231	NOTEST	0	0	0	0	1	1	no
XLOC_001991	XLOC_001991	LOC101928436	chr1:103417080-103525511	BL_231	SPM_231	NOTEST	0	0	0	0	1	1	no
XLOC_001992	XLOC_001992	AMY1C	chr1:103687414-103696454	BL_231	SPM_231	NOTEST	0	0	0	0	1	1	no
XLOC_001993	XLOC_001993	LINC01676	chr1:105589693-105618935	BL_231	SPM_231	NOTEST	0	0	0	0	1	1	no
XLOC_001994	XLOC_001994	LINC01677	chr1:105927623-106028253	BL_231	SPM_231	NOTEST	0	0	0	0	1	1	no
XLOC_001995	XLOC_001995	VAV3	chr1:107571160-107994607	BL_231	SPM_231	NOTEST	0	0	0	0	1	1	no
XLOC_001996	XLOC_001996	SLC25A24	chr1:108134042-108200343	BL_231	SPM_231	NOTEST	0	0	0	0	1	1	no
XLOC_001997	XLOC_001997	NBPF4	chr1:108223340-108244081	BL_231	SPM_231	NOTEST	0	0	0	0	1	1	no
XLOC_001998	XLOC_001998	HENMT1	chr1:108648287-108661526	BL_231	SPM_231	NOTEST	0.21477	0.176634	-0.282025	0	1	1	no
XLOC_001999	XLOC_001999	AKNAD1	chr1:108815902-108858524	BL_231	SPM_231	NOTEST	0.0999996	0.226429	1.17907	0	1	1	no
[truncated: 29,109 more rows]
