# Supplementary material for: Uncovering Anticancer Mechanisms of Spiramycin Derivatives Using Transcriptomic and Metabolomic Analyses
Source: Metabolites. 2025 Sep 27;15(10):647. doi: 10.3390/metabo15100647 (PMC12566170; doi:10.3390/metabo15100647)
Supplement: Supplementary file 1 [file metabolites-15-00647-s001.zip › Table S2 A full list of pathways obtained by transcriptomics analyses/229_ora_reactome.xls]

## Sheet: 229_ora_reactome
ID	Description	GeneRatio	BgRatio	pvalue	p.adjust	qvalue	geneID	Count
R-HSA-6783783	Interleukin-10 signaling	7/113	47/10891	4.79401304558895e-07	0.000220045198792533	0.000216992169431921	IL1A/IL1B/LIF/CXCL8/CXCL1/CSF2/IL6	7
R-HSA-6785807	Interleukin-4 and Interleukin-13 signaling	6/113	108/10891	0.000885391404522808	0.168063058286673	0.165731258028367	IL1A/IL1B/LIF/CXCL8/IL6/CEBPD	6
R-HSA-1989781	PPARA activates gene expression	6/113	117/10891	0.00134227133480416	0.168063058286673	0.165731258028367	ANKRD1/NR1D1/ANGPTL4/PPARA/HMGCS1/AHR	6
R-HSA-400206	Regulation of lipid metabolism by PPARalpha	6/113	119/10891	0.0014646018151344	0.168063058286673	0.165731258028367	ANKRD1/NR1D1/ANGPTL4/PPARA/HMGCS1/AHR	6
R-HSA-9660826	Purinergic signaling in leishmaniasis infection	3/113	26/10891	0.00237632668200863	0.18178899117366	0.179266749695388	TXNIP/IL1A/IL1B	3
R-HSA-9664424	Cell recruitment (pro-inflammatory response)	3/113	26/10891	0.00237632668200863	0.18178899117366	0.179266749695388	TXNIP/IL1A/IL1B	3
R-HSA-5357956	TNFR1-induced NFkappaB signaling pathway	3/113	30/10891	0.00360073709545268	0.236105475258968	0.232829616698444	BIRC3/TNFAIP3/TRAF1	3
R-HSA-8957275	Post-translational protein phosphorylation	5/113	108/10891	0.00525592669395776	0.256618521780217	0.253058053813768	NOTUM/IGFBP5/STC2/IL6/VGF	5
R-HSA-5661231	Metallothioneins bind metals	2/113	11/10891	0.00552070778933724	0.256618521780217	0.253058053813768	MT1E/MT1X	2
R-HSA-5357905	Regulation of TNFR1 signaling	3/113	35/10891	0.00559081746797859	0.256618521780217	0.253058053813768	BIRC3/TNFAIP3/TRAF1	3
R-HSA-75205	Dissolution of Fibrin Clot	2/113	13/10891	0.00772411057627912	0.285566447146394	0.281604339577914	SERPINB2/PLAUR	2
R-HSA-5660526	Response to metal ions	2/113	14/10891	0.00895075652601272	0.285566447146394	0.281604339577914	MT1E/MT1X	2
R-HSA-381426	Regulation of Insulin-like Growth Factor (IGF) transport and uptake by Insulin-like Growth Factor Binding Proteins (IGFBPs)	5/113	125/10891	0.0096313317184677	0.285566447146394	0.281604339577914	NOTUM/IGFBP5/STC2/IL6/VGF	5
R-HSA-449147	Signaling by Interleukins	11/113	473/10891	0.00992050271022857	0.285566447146394	0.281604339577914	IL24/SERPINB2/IL1A/IL1B/LIF/CXCL8/CXCL1/TSLP/CSF2/IL6/CEBPD	11
R-HSA-391903	Eicosanoid ligand-binding receptors	2/113	15/10891	0.0102582789913959	0.285566447146394	0.281604339577914	PTGFR/PTGER2	2
R-HSA-9648895	Response of EIF2AK1 (HRI) to heme deficiency	2/113	15/10891	0.0102582789913959	0.285566447146394	0.281604339577914	CHAC1/PPP1R15A	2
R-HSA-75893	TNF signaling	3/113	44/10891	0.0105765350794961	0.285566447146394	0.281604339577914	BIRC3/TNFAIP3/TRAF1	3
R-HSA-435354	Zinc transporters	2/113	17/10891	0.0131088621111795	0.334275983835078	0.329638053088141	SLC30A2/SLC30A1	2
R-HSA-168643	Nucleotide-binding domain, leucine rich repeat containing receptor (NLR) signaling pathways	3/113	57/10891	0.0212123143581898	0.486822614520455	0.480068167053768	TXNIP/BIRC3/TNFAIP3	3
R-HSA-5218859	Regulated Necrosis	3/113	57/10891	0.0212123143581898	0.486822614520455	0.480068167053768	BIRC3/IL1A/IL1B	3
R-HSA-380108	Chemokine receptors bind chemokines	3/113	59/10891	0.0232208669076726	0.488671370521579	0.481891272386834	CXCL8/CXCL1/CXCL3	3
R-HSA-112409	RAF-independent MAPK1/3 activation	2/113	23/10891	0.0234221571927554	0.488671370521579	0.481891272386834	DUSP10/IL6	2
R-HSA-6783589	Interleukin-6 family signaling	2/113	24/10891	0.025380720647222	0.506510903351083	0.499483289624965	LIF/IL6	2
R-HSA-2559582	Senescence-Associated Secretory Phenotype (SASP)	4/113	112/10891	0.0290219797226338	0.520597212777907	0.513374157767458	IL1A/CXCL8/H2AC6/IL6	4
R-HSA-5684996	MAPK1/MAPK3 signaling	7/113	286/10891	0.0291992018697461	0.520597212777907	0.513374157767458	RASAL2/DUSP10/NRTN/FGFR3/CSF2/IL6/NRG1	7
R-HSA-425410	Metal ion SLC transporters	2/113	26/10891	0.0294891667368749	0.520597212777907	0.513374157767458	SLC30A2/SLC30A1	2
R-HSA-5620971	Pyroptosis	2/113	28/10891	0.0338426954580701	0.575325822787191	0.567343432630415	IL1A/IL1B	2
R-HSA-9006936	Signaling by TGFB family members	4/113	122/10891	0.0379754607525536	0.622526303050789	0.613889027202934	PPP1R15A/BMP2/INHBA/E2F5	4
R-HSA-9658195	Leishmania infection	6/113	254/10891	0.0486453007821779	0.709665773792014	0.699819476506287	TXNIP/ADM/PTGER2/IL1A/IL1B/IL6	6
R-HSA-5683057	MAPK family signaling cascades	7/113	325/10891	0.0521490101135727	0.709665773792014	0.699819476506287	RASAL2/DUSP10/NRTN/FGFR3/CSF2/IL6/NRG1	7
R-HSA-156590	Glutathione conjugation	2/113	36/10891	0.0534795436921461	0.709665773792014	0.699819476506287	CHAC1/GSTT2	2
R-HSA-2559583	Cellular Senescence	5/113	197/10891	0.0540729757202599	0.709665773792014	0.699819476506287	IL1A/ID1/CXCL8/H2AC6/IL6	5
R-HSA-168638	NOD1/2 Signaling Pathway	2/113	37/10891	0.0561618894707976	0.709665773792014	0.699819476506287	BIRC3/TNFAIP3	2
R-HSA-381340	Transcriptional regulation of white adipocyte differentiation	3/113	84/10891	0.0566199608205345	0.709665773792014	0.699819476506287	ANGPTL4/PPARA/CEBPD	3
R-HSA-375276	Peptide ligand-binding receptors	5/113	201/10891	0.057975593709362	0.709665773792014	0.699819476506287	GALR2/CXCL8/CXCL1/CXCL3/APLN	5
R-HSA-73887	Death Receptor Signalling	4/113	141/10891	0.0588991248568911	0.709665773792014	0.699819476506287	BIRC3/ARHGEF4/TNFAIP3/TRAF1	4
R-HSA-373076	Class A/1 (Rhodopsin-like receptors)	7/113	335/10891	0.0594717095483006	0.709665773792014	0.699819476506287	PTGFR/PTGER2/GALR2/CXCL8/CXCL1/CXCL3/APLN	7
R-HSA-9031628	NGF-stimulated transcription	2/113	39/10891	0.0616642992117366	0.709665773792014	0.699819476506287	ID1/VGF	2
R-HSA-1483166	Synthesis of PA	2/113	40/10891	0.0644819223359211	0.709665773792014	0.699819476506287	PLD6/LPCAT1	2
R-HSA-2426168	Activation of gene expression by SREBF (SREBP)	2/113	42/10891	0.0702440524021769	0.709665773792014	0.699819476506287	PPARA/HMGCS1	2
R-HSA-419037	NCAM1 interactions	2/113	42/10891	0.0702440524021769	0.709665773792014	0.699819476506287	NRTN/COL6A3	2
R-HSA-163125	Post-translational modification: synthesis of GPI-anchored proteins	3/113	92/10891	0.0703912805024714	0.709665773792014	0.699819476506287	LYPD3/PLAUR/NRN1	3
R-HSA-5673001	RAF/MAP kinase cascade	6/113	280/10891	0.0710524927240937	0.709665773792014	0.699819476506287	RASAL2/DUSP10/NRTN/FGFR3/CSF2/NRG1	6
R-HSA-9707616	Heme signaling	2/113	47/10891	0.0853362286152205	0.709665773792014	0.699819476506287	NR1D1/PPARA	2
R-HSA-110056	MAPK3 (ERK1) activation	1/113	10/10891	0.0990817435230854	0.709665773792014	0.699819476506287	IL6	1
R-HSA-1250342	PI3K events in ERBB4 signaling	1/113	10/10891	0.0990817435230854	0.709665773792014	0.699819476506287	NRG1	1
R-HSA-419812	Calcitonin-like ligand receptors	1/113	10/10891	0.0990817435230854	0.709665773792014	0.699819476506287	ADM	1
R-HSA-9617629	Regulation of FOXO transcriptional activity by acetylation	1/113	10/10891	0.0990817435230854	0.709665773792014	0.699819476506287	TXNIP	1
R-HSA-9706019	RHOBTB3 ATPase cycle	1/113	10/10891	0.0990817435230854	0.709665773792014	0.699819476506287	RAB9A	1
R-HSA-975578	Reactions specific to the complex N-glycan synthesis pathway	1/113	10/10891	0.0990817435230854	0.709665773792014	0.699819476506287	FUT8	1
R-HSA-383280	Nuclear Receptor transcription pathway	2/113	52/10891	0.101301417429343	0.709665773792014	0.699819476506287	NR1D1/PPARA	2
R-HSA-156580	Phase II - Conjugation of compounds	3/113	109/10891	0.104036144900488	0.709665773792014	0.699819476506287	NNMT/CHAC1/GSTT2	3
R-HSA-1059683	Interleukin-6 signaling	1/113	11/10891	0.10843784709646	0.709665773792014	0.699819476506287	IL6	1
R-HSA-9028731	Activated NTRK2 signals through FRS2 and FRS3	1/113	11/10891	0.10843784709646	0.709665773792014	0.699819476506287	BDNF	1
R-HSA-1655829	Regulation of cholesterol biosynthesis by SREBP (SREBF)	2/113	55/10891	0.11124676485855	0.709665773792014	0.699819476506287	PPARA/HMGCS1	2
R-HSA-500792	GPCR ligand binding	8/113	467/10891	0.111966015170935	0.709665773792014	0.699819476506287	PTGFR/ADM/PTGER2/GALR2/CXCL8/CXCL1/CXCL3/APLN	8
R-HSA-2151201	Transcriptional activation of mitochondrial biogenesis	2/113	56/10891	0.114617181464483	0.709665773792014	0.699819476506287	NR1D1/PPARA	2
R-HSA-174403	Glutathione synthesis and recycling	1/113	12/10891	0.117697637838933	0.709665773792014	0.699819476506287	CHAC1	1
R-HSA-1839130	Signaling by activated point mutants of FGFR3	1/113	12/10891	0.117697637838933	0.709665773792014	0.699819476506287	FGFR3	1
R-HSA-2033514	FGFR3 mutant receptor activation	1/113	12/10891	0.117697637838933	0.709665773792014	0.699819476506287	FGFR3	1
R-HSA-209822	Glycoprotein hormones	1/113	12/10891	0.117697637838933	0.709665773792014	0.699819476506287	INHBA	1
R-HSA-430116	GP1b-IX-V activation signalling	1/113	12/10891	0.117697637838933	0.709665773792014	0.699819476506287	GP1BA	1
R-HSA-9610379	HCMV Late Events	3/113	116/10891	0.11943561649608	0.709665773792014	0.699819476506287	H2BC18/H2AC6/CEBPD	3
R-HSA-1358803	Downregulation of ERBB2:ERBB3 signaling	1/113	13/10891	0.126862098444154	0.709665773792014	0.699819476506287	NRG1	1
R-HSA-190239	FGFR3 ligand binding and activation	1/113	13/10891	0.126862098444154	0.709665773792014	0.699819476506287	FGFR3	1
R-HSA-190372	FGFR3c ligand binding and activation	1/113	13/10891	0.126862098444154	0.709665773792014	0.699819476506287	FGFR3	1
R-HSA-5357786	TNFR1-induced proapoptotic signaling	1/113	13/10891	0.126862098444154	0.709665773792014	0.699819476506287	TNFAIP3	1
R-HSA-5654227	Phospholipase C-mediated cascade; FGFR3	1/113	13/10891	0.126862098444154	0.709665773792014	0.699819476506287	FGFR3	1
R-HSA-5658623	FGFRL1 modulation of FGFR1 signaling	1/113	13/10891	0.126862098444154	0.709665773792014	0.699819476506287	FGFRL1	1
R-HSA-8847993	ERBB2 Activates PTK6 Signaling	1/113	13/10891	0.126862098444154	0.709665773792014	0.699819476506287	NRG1	1
R-HSA-198725	Nuclear Events (kinase and transcription factor activation)	2/113	61/10891	0.13184350930291	0.709665773792014	0.699819476506287	ID1/VGF	2
R-HSA-1250347	SHC1 events in ERBB4 signaling	1/113	14/10891	0.135932201668626	0.709665773792014	0.699819476506287	NRG1	1
R-HSA-156581	Methylation	1/113	14/10891	0.135932201668626	0.709665773792014	0.699819476506287	NNMT	1
R-HSA-209952	Peptide hormone biosynthesis	1/113	14/10891	0.135932201668626	0.709665773792014	0.699819476506287	INHBA	1
R-HSA-3371568	Attenuation phase	1/113	14/10891	0.135932201668626	0.709665773792014	0.699819476506287	HSPA1B	1
R-HSA-375165	NCAM signaling for neurite out-growth	2/113	63/10891	0.138892669706966	0.709665773792014	0.699819476506287	NRTN/COL6A3	2
R-HSA-9707564	Cytoprotection by HMOX1	2/113	64/10891	0.142447942595651	0.709665773792014	0.699819476506287	TXNIP/PPARA	2
R-HSA-1502540	Signaling by Activin	1/113	15/10891	0.144908910431286	0.709665773792014	0.699819476506287	INHBA	1
R-HSA-6785631	ERBB2 Regulates Cell Motility	1/113	15/10891	0.144908910431286	0.709665773792014	0.699819476506287	NRG1	1
R-HSA-75892	Platelet Adhesion to exposed collagen	1/113	15/10891	0.144908910431286	0.709665773792014	0.699819476506287	GP1BA	1
R-HSA-9706369	Negative regulation of FLT3	1/113	15/10891	0.144908910431286	0.709665773792014	0.699819476506287	ABL2	1
R-HSA-9614085	FOXO-mediated transcription	2/113	65/10891	0.146022620647156	0.709665773792014	0.699819476506287	GADD45A/TXNIP	2
R-HSA-1483206	Glycerophospholipid biosynthesis	3/113	129/10891	0.150067670314209	0.709665773792014	0.699819476506287	PLD6/CDS1/LPCAT1	3
R-HSA-1362300	Transcription of E2F targets under negative control by p107 (RBL1) and p130 (RBL2) in complex with HDAC1	1/113	16/10891	0.153793177912093	0.709665773792014	0.699819476506287	E2F5	1
R-HSA-1963640	GRB2 events in ERBB2 signaling	1/113	16/10891	0.153793177912093	0.709665773792014	0.699819476506287	NRG1	1
R-HSA-1963642	PI3K events in ERBB2 signaling	1/113	16/10891	0.153793177912093	0.709665773792014	0.699819476506287	NRG1	1
R-HSA-204174	Regulation of pyruvate dehydrogenase (PDH) complex	1/113	16/10891	0.153793177912093	0.709665773792014	0.699819476506287	PDP1	1
R-HSA-418457	cGMP effects	1/113	16/10891	0.153793177912093	0.709665773792014	0.699819476506287	KCNMB4	1
R-HSA-844456	The NLRP3 inflammasome	1/113	16/10891	0.153793177912093	0.709665773792014	0.699819476506287	TXNIP	1
R-HSA-9651496	Defects of contact activation system (CAS) and kallikrein/kinin system (KKS)	1/113	16/10891	0.153793177912093	0.709665773792014	0.699819476506287	GP1BA	1
R-HSA-9671793	Diseases of hemostasis	1/113	16/10891	0.153793177912093	0.709665773792014	0.699819476506287	GP1BA	1
R-HSA-166520	Signaling by NTRKs	3/113	134/10891	0.162466509176415	0.709665773792014	0.699819476506287	BDNF/ID1/VGF	3
R-HSA-9660821	ADORA2B mediated anti-inflammatory cytokines production	3/113	134/10891	0.162466509176415	0.709665773792014	0.699819476506287	ADM/PTGER2/IL6	3
R-HSA-5083636	Defective GALNT12 causes CRCS1	1/113	17/10891	0.16258594764965	0.709665773792014	0.699819476506287	GALNT12	1
R-HSA-6788467	IL-6-type cytokine receptor ligand interactions	1/113	17/10891	0.16258594764965	0.709665773792014	0.699819476506287	LIF	1
R-HSA-9617828	FOXO-mediated transcription of cell cycle genes	1/113	17/10891	0.16258594764965	0.709665773792014	0.699819476506287	GADD45A	1
R-HSA-400253	Circadian Clock	2/113	70/10891	0.164160439400043	0.709665773792014	0.699819476506287	NR1D1/PPARA	2
R-HSA-1368082	RORA activates gene expression	1/113	18/10891	0.171288153637842	0.709665773792014	0.699819476506287	PPARA	1
R-HSA-5654704	SHC-mediated cascade:FGFR3	1/113	18/10891	0.171288153637842	0.709665773792014	0.699819476506287	FGFR3	1
R-HSA-5654710	PI-3K cascade:FGFR3	1/113	18/10891	0.171288153637842	0.709665773792014	0.699819476506287	FGFR3	1
R-HSA-5676594	TNF receptor superfamily (TNFSF) members mediating non-canonical NF-kB pathway	1/113	18/10891	0.171288153637842	0.709665773792014	0.699819476506287	BIRC3	1
R-HSA-6804114	TP53 Regulates Transcription of Genes Involved in G2 Cell Cycle Arrest	1/113	18/10891	0.171288153637842	0.709665773792014	0.699819476506287	GADD45A	1
R-HSA-6807505	RNA polymerase II transcribes snRNA genes	2/113	74/10891	0.178944519471922	0.709665773792014	0.699819476506287	SNAPC1/INTS12	2
R-HSA-1362277	Transcription of E2F targets under negative control by DREAM complex	1/113	19/10891	0.179900720421519	0.709665773792014	0.699819476506287	E2F5	1
R-HSA-1482925	Acyl chain remodelling of PG	1/113	19/10891	0.179900720421519	0.709665773792014	0.699819476506287	LPCAT1	1
R-HSA-197264	Nicotinamide salvaging	1/113	19/10891	0.179900720421519	0.709665773792014	0.699819476506287	NNMT	1
R-HSA-416700	Other semaphorin interactions	1/113	19/10891	0.179900720421519	0.709665773792014	0.699819476506287	SEMA6A	1
R-HSA-8963889	Assembly of active LPL and LIPC lipase complexes	1/113	19/10891	0.179900720421519	0.709665773792014	0.699819476506287	ANGPTL4	1
R-HSA-168927	TICAM1, RIP1-mediated IKK complex recruitment	1/113	20/10891	0.188424563191236	0.709665773792014	0.699819476506287	BIRC3	1
R-HSA-5654706	FRS-mediated FGFR3 signaling	1/113	20/10891	0.188424563191236	0.709665773792014	0.699819476506287	FGFR3	1
R-HSA-2219530	Constitutive Signaling by Aberrant PI3K in Cancer	2/113	78/10891	0.193924836199157	0.709665773792014	0.699819476506287	FGFR3/NRG1	2
R-HSA-622312	Inflammasomes	1/113	21/10891	0.196860587877042	0.709665773792014	0.699819476506287	TXNIP	1
R-HSA-8849932	Synaptic adhesion-like molecules	1/113	21/10891	0.196860587877042	0.709665773792014	0.699819476506287	LRFN1	1
R-HSA-1221632	Meiotic synapsis	2/113	79/10891	0.197695795545564	0.709665773792014	0.699819476506287	SYCP2/H2AC6	2
R-HSA-211859	Biological oxidations	4/113	222/10891	0.199093654613831	0.709665773792014	0.699819476506287	NNMT/CHAC1/GSTT2/AHR	4
R-HSA-1250196	SHC1 events in ERBB2 signaling	1/113	22/10891	0.205209691241337	0.709665773792014	0.699819476506287	NRG1	1
R-HSA-392154	Nitric oxide stimulates guanylate cyclase	1/113	22/10891	0.205209691241337	0.709665773792014	0.699819476506287	KCNMB4	1
R-HSA-5655332	Signaling by FGFR3 in disease	1/113	22/10891	0.205209691241337	0.709665773792014	0.699819476506287	FGFR3	1
R-HSA-9609523	Insertion of tail-anchored proteins into the endoplasmic reticulum membrane	1/113	22/10891	0.205209691241337	0.709665773792014	0.699819476506287	SEC61G	1
R-HSA-9665686	Signaling by ERBB2 TMD/JMD mutants	1/113	22/10891	0.205209691241337	0.709665773792014	0.699819476506287	NRG1	1
R-HSA-140837	Intrinsic Pathway of Fibrin Clot Formation	1/113	23/10891	0.213472760970818	0.709665773792014	0.699819476506287	GP1BA	1
R-HSA-8957322	Metabolism of steroids	3/113	154/10891	0.21476637881394	0.709665773792014	0.699819476506287	CH25H/PPARA/HMGCS1	3
R-HSA-425366	Transport of bile salts and organic acids, metal ions and amine compounds	2/113	85/10891	0.220493170927431	0.709665773792014	0.699819476506287	SLC30A2/SLC30A1	2
R-HSA-210500	Glutamate Neurotransmitter Release Cycle	1/113	24/10891	0.221650675767496	0.709665773792014	0.699819476506287	SLC1A1	1
R-HSA-3371571	HSF1-dependent transactivation	1/113	24/10891	0.221650675767496	0.709665773792014	0.699819476506287	HSPA1B	1
R-HSA-9620244	Long-term potentiation	1/113	24/10891	0.221650675767496	0.709665773792014	0.699819476506287	NRG1	1
R-HSA-190236	Signaling by FGFR	2/113	87/10891	0.228144260281739	0.709665773792014	0.699819476506287	FGFRL1/FGFR3	2
R-HSA-5368286	Mitochondrial translation initiation	2/113	87/10891	0.228144260281739	0.709665773792014	0.699819476506287	MRPS31/MRPS30	2
R-HSA-5389840	Mitochondrial translation elongation	2/113	87/10891	0.228144260281739	0.709665773792014	0.699819476506287	MRPS31/MRPS30	2
R-HSA-5419276	Mitochondrial translation termination	2/113	87/10891	0.228144260281739	0.709665773792014	0.699819476506287	MRPS31/MRPS30	2
R-HSA-211981	Xenobiotics	1/113	25/10891	0.22974430543882	0.709665773792014	0.699819476506287	AHR	1
R-HSA-5654708	Downstream signaling of activated FGFR3	1/113	25/10891	0.22974430543882	0.709665773792014	0.699819476506287	FGFR3	1
R-HSA-8854691	Interleukin-20 family signaling	1/113	25/10891	0.22974430543882	0.709665773792014	0.699819476506287	IL24	1
R-HSA-9006115	Signaling by NTRK2 (TRKB)	1/113	25/10891	0.22974430543882	0.709665773792014	0.699819476506287	BDNF	1
R-HSA-937041	IKK complex recruitment mediated by RIP1	1/113	25/10891	0.22974430543882	0.709665773792014	0.699819476506287	BIRC3	1
R-HSA-9664565	Signaling by ERBB2 KD Mutants	1/113	25/10891	0.22974430543882	0.709665773792014	0.699819476506287	NRG1	1
R-HSA-9609646	HCMV Infection	3/113	160/10891	0.231121171781659	0.709665773792014	0.699819476506287	H2BC18/H2AC6/CEBPD	3
R-HSA-2565942	Regulation of PLK1 Activity at G2/M Transition	2/113	88/10891	0.231977150992336	0.709665773792014	0.699819476506287	AJUBA/TUBB	2
R-HSA-418594	G alpha (i) signalling events	5/113	318/10891	0.234679912803932	0.709665773792014	0.699819476506287	GALR2/CXCL8/CXCL1/CXCL3/APLN	5
R-HSA-1227990	Signaling by ERBB2 in Cancer	1/113	26/10891	0.237754510986898	0.709665773792014	0.699819476506287	NRG1	1
R-HSA-2173788	Downregulation of TGF-beta receptor signaling	1/113	26/10891	0.237754510986898	0.709665773792014	0.699819476506287	PPP1R15A	1
R-HSA-975576	N-glycan antennae elongation in the medial/trans-Golgi	1/113	26/10891	0.237754510986898	0.709665773792014	0.699819476506287	FUT8	1
R-HSA-1236974	ER-Phagosome pathway	2/113	90/10891	0.239655099974316	0.709665773792014	0.699819476506287	TAP2/SEC61G	2
R-HSA-1368108	BMAL1:CLOCK,NPAS2 activates circadian gene expression	1/113	27/10891	0.245682144696836	0.709665773792014	0.699819476506287	PPARA	1
R-HSA-1538133	G0 and Early G1	1/113	27/10891	0.245682144696836	0.709665773792014	0.699819476506287	E2F5	1
R-HSA-191273	Cholesterol biosynthesis	1/113	27/10891	0.245682144696836	0.709665773792014	0.699819476506287	HMGCS1	1
R-HSA-211976	Endogenous sterols	1/113	27/10891	0.245682144696836	0.709665773792014	0.699819476506287	AHR	1
R-HSA-380994	ATF4 activates genes in response to endoplasmic reticulum stress	1/113	27/10891	0.245682144696836	0.709665773792014	0.699819476506287	CXCL8	1
R-HSA-912526	Interleukin receptor SHC signaling	1/113	27/10891	0.245682144696836	0.709665773792014	0.699819476506287	CSF2	1
R-HSA-170834	Signaling by TGF-beta Receptor Complex	2/113	93/10891	0.251195159869696	0.709665773792014	0.699819476506287	PPP1R15A/E2F5	2
R-HSA-5368287	Mitochondrial translation	2/113	93/10891	0.251195159869696	0.709665773792014	0.699819476506287	MRPS31/MRPS30	2
R-HSA-1482788	Acyl chain remodelling of PC	1/113	28/10891	0.253528050224198	0.709665773792014	0.699819476506287	LPCAT1	1
R-HSA-1483191	Synthesis of PC	1/113	28/10891	0.253528050224198	0.709665773792014	0.699819476506287	LPCAT1	1
R-HSA-201451	Signaling by BMP	1/113	28/10891	0.253528050224198	0.709665773792014	0.699819476506287	BMP2	1
R-HSA-350054	Notch-HLH transcription pathway	1/113	28/10891	0.253528050224198	0.709665773792014	0.699819476506287	HDAC9	1
R-HSA-69205	G1/S-Specific Transcription	1/113	28/10891	0.253528050224198	0.709665773792014	0.699819476506287	E2F5	1
R-HSA-76071	RNA Polymerase III Transcription Initiation From Type 3 Promoter	1/113	28/10891	0.253528050224198	0.709665773792014	0.699819476506287	SNAPC1	1
R-HSA-3214815	HDACs deacetylate histones	2/113	94/10891	0.255046140317274	0.709665773792014	0.699819476506287	H2BC18/H2AC6	2
R-HSA-381119	Unfolded Protein Response (UPR)	2/113	94/10891	0.255046140317274	0.709665773792014	0.699819476506287	CXCL8/DNAJB9	2
R-HSA-9662851	Anti-inflammatory response favouring Leishmania parasite infection	3/113	169/10891	0.256061609044061	0.709665773792014	0.699819476506287	ADM/PTGER2/IL6	3
R-HSA-9664433	Leishmania parasite growth and survival	3/113	169/10891	0.256061609044061	0.709665773792014	0.699819476506287	ADM/PTGER2/IL6	3
R-HSA-1592230	Mitochondrial biogenesis	2/113	95/10891	0.258898512933627	0.709665773792014	0.699819476506287	NR1D1/PPARA	2
R-HSA-5213460	RIPK1-mediated regulated necrosis	1/113	29/10891	0.261293062681591	0.709665773792014	0.699819476506287	BIRC3	1
R-HSA-5601884	PIWI-interacting RNA (piRNA) biogenesis	1/113	29/10891	0.261293062681591	0.709665773792014	0.699819476506287	PLD6	1
R-HSA-5654732	Negative regulation of FGFR3 signaling	1/113	29/10891	0.261293062681591	0.709665773792014	0.699819476506287	FGFR3	1
R-HSA-5675482	Regulation of necroptotic cell death	1/113	29/10891	0.261293062681591	0.709665773792014	0.699819476506287	BIRC3	1
R-HSA-5683826	Surfactant metabolism	1/113	29/10891	0.261293062681591	0.709665773792014	0.699819476506287	GATA6	1
R-HSA-8863795	Downregulation of ERBB2 signaling	1/113	29/10891	0.261293062681591	0.709665773792014	0.699819476506287	NRG1	1
R-HSA-983170	Antigen Presentation: Folding, assembly and peptide loading of class I MHC	1/113	29/10891	0.261293062681591	0.709665773792014	0.699819476506287	TAP2	1
R-HSA-8936459	RUNX1 regulates genes involved in megakaryocyte differentiation and platelet function	2/113	97/10891	0.266605686089165	0.719835352440745	0.709847956769912	GP1BA/H2AC6	2
R-HSA-4090294	SUMOylation of intracellular receptors	1/113	30/10891	0.268978008724399	0.721993602365493	0.711976261935929	PPARA	1
R-HSA-196807	Nicotinate metabolism	1/113	31/10891	0.276583706635654	0.729608743366467	0.719485746239149	NNMT	1
R-HSA-389661	Glyoxylate metabolism and glycine degradation	1/113	31/10891	0.276583706635654	0.729608743366467	0.719485746239149	LIPT1	1
R-HSA-70268	Pyruvate metabolism	1/113	31/10891	0.276583706635654	0.729608743366467	0.719485746239149	PDP1	1
R-HSA-1251985	Nuclear signaling by ERBB4	1/113	32/10891	0.284110966410072	0.740948486262631	0.730668155241214	NRG1	1
R-HSA-381042	PERK regulates gene expression	1/113	32/10891	0.284110966410072	0.740948486262631	0.730668155241214	CXCL8	1
R-HSA-168274	Export of Viral Ribonucleoproteins from Nucleus	1/113	33/10891	0.291560589837244	0.743479504084971	0.733164056315876	HSPA1B	1
R-HSA-2559585	Oncogene Induced Senescence	1/113	33/10891	0.291560589837244	0.743479504084971	0.733164056315876	ID1	1
R-HSA-418990	Adherens junctions interactions	1/113	33/10891	0.291560589837244	0.743479504084971	0.733164056315876	NECTIN1	1
R-HSA-8963899	Plasma lipoprotein remodeling	1/113	33/10891	0.291560589837244	0.743479504084971	0.733164056315876	ANGPTL4	1
R-HSA-2219528	PI3K/AKT Signaling in Cancer	2/113	104/10891	0.29356286781758	0.744449482476625	0.734120576688336	FGFR3/NRG1	2
R-HSA-1236975	Antigen processing-Cross presentation	2/113	105/10891	0.297406408324921	0.747418161208265	0.737048066321647	TAP2/SEC61G	2
R-HSA-192105	Synthesis of bile acids and bile salts	1/113	34/10891	0.29893337058401	0.747418161208265	0.737048066321647	CH25H	1
R-HSA-9013149	RAC1 GTPase cycle	3/113	185/10891	0.301204317777701	0.747418161208265	0.737048066321647	SYDE2/ABL2/ARHGEF4	3
R-HSA-6811558	PI5P, PP2A and IER3 Regulate PI3K/AKT Signaling	2/113	106/10891	0.301246971293092	0.747418161208265	0.737048066321647	FGFR3/NRG1	2
R-HSA-936440	Negative regulators of DDX58/IFIH1 signaling	1/113	35/10891	0.306230094276007	0.755151276023466	0.74467388760484	TNFAIP3	1
R-HSA-1266695	Interleukin-7 signaling	1/113	36/10891	0.313451538578403	0.755151276023466	0.74467388760484	TSLP	1
R-HSA-2173796	SMAD2/SMAD3:SMAD4 heterotrimer regulates transcription	1/113	36/10891	0.313451538578403	0.755151276023466	0.74467388760484	E2F5	1
R-HSA-76046	RNA Polymerase III Transcription Initiation	1/113	36/10891	0.313451538578403	0.755151276023466	0.74467388760484	SNAPC1	1
R-HSA-2129379	Molecules associated with elastic fibres	1/113	37/10891	0.320598473275836	0.755151276023466	0.74467388760484	BMP2	1
R-HSA-2514859	Inactivation, recovery and regulation of the phototransduction cascade	1/113	37/10891	0.320598473275836	0.755151276023466	0.74467388760484	GRK4	1
R-HSA-5689901	Metalloprotease DUBs	1/113	37/10891	0.320598473275836	0.755151276023466	0.74467388760484	H2AC6	1
R-HSA-9694548	Maturation of spike protein	1/113	37/10891	0.320598473275836	0.755151276023466	0.74467388760484	FUT8	1
R-HSA-2514856	The phototransduction cascade	1/113	38/10891	0.327671660351553	0.755151276023466	0.74467388760484	GRK4	1
R-HSA-8864260	Transcriptional regulation by the AP-2 (TFAP2) family of transcription factors	1/113	38/10891	0.327671660351553	0.755151276023466	0.74467388760484	KDM5B	1
R-HSA-8950505	Gene and protein expression by JAK-STAT signaling after Interleukin-12 stimulation	1/113	38/10891	0.327671660351553	0.755151276023466	0.74467388760484	SERPINB2	1
R-HSA-9607240	FLT3 Signaling	1/113	38/10891	0.327671660351553	0.755151276023466	0.74467388760484	ABL2	1
R-HSA-199418	Negative regulation of the PI3K/AKT network	2/113	113/10891	0.328019108613674	0.755151276023466	0.74467388760484	FGFR3/NRG1	2
R-HSA-140877	Formation of Fibrin Clot (Clotting Cascade)	1/113	39/10891	0.334671854065759	0.755151276023466	0.74467388760484	GP1BA	1
R-HSA-5689896	Ovarian tumor domain proteases	1/113	39/10891	0.334671854065759	0.755151276023466	0.74467388760484	TNFAIP3	1
R-HSA-76009	Platelet Aggregation (Plug Formation)	1/113	39/10891	0.334671854065759	0.755151276023466	0.74467388760484	GP1BA	1
R-HSA-8853884	Transcriptional Regulation by VENTX	1/113	39/10891	0.334671854065759	0.755151276023466	0.74467388760484	IL6	1
R-HSA-187037	Signaling by NTRK1 (TRKA)	2/113	115/10891	0.335622789343763	0.755151276023466	0.74467388760484	ID1/VGF	2
R-HSA-9020702	Interleukin-1 signaling	2/113	115/10891	0.335622789343763	0.755151276023466	0.74467388760484	IL1A/IL1B	2
R-HSA-5654741	Signaling by FGFR3	1/113	40/10891	0.341599801033191	0.761137420748711	0.750576977231845	FGFR3	1
R-HSA-8853659	RET signaling	1/113	40/10891	0.341599801033191	0.761137420748711	0.750576977231845	NRTN	1
R-HSA-1500620	Meiosis	2/113	118/10891	0.346981495498238	0.7645897617628	0.753981418548341	SYCP2/H2AC6	2
R-HSA-74158	RNA Polymerase III Transcription	1/113	41/10891	0.348456240299917	0.7645897617628	0.753981418548341	SNAPC1	1
R-HSA-749476	RNA Polymerase III Abortive And Retractive Initiation	1/113	41/10891	0.348456240299917	0.7645897617628	0.753981418548341	SNAPC1	1
R-HSA-8955332	Carboxyterminal post-translational modifications of tubulin	1/113	42/10891	0.355241903419374	0.7645897617628	0.753981418548341	VASH2	1
R-HSA-9696264	RND3 GTPase cycle	1/113	42/10891	0.355241903419374	0.7645897617628	0.753981418548341	RASAL2	1
R-HSA-9696273	RND1 GTPase cycle	1/113	42/10891	0.355241903419374	0.7645897617628	0.753981418548341	RASAL2	1
R-HSA-5617472	Activation of anterior HOX genes in hindbrain development during early embryogenesis	2/113	121/10891	0.35827749188936	0.7645897617628	0.753981418548341	AJUBA/H2AC6	2
R-HSA-5619507	Activation of HOX genes during differentiation	2/113	121/10891	0.35827749188936	0.7645897617628	0.753981418548341	AJUBA/H2AC6	2
R-HSA-5675221	Negative regulation of MAPK pathway	1/113	43/10891	0.361957514527643	0.7645897617628	0.753981418548341	DUSP10	1
R-HSA-109704	PI3K Cascade	1/113	44/10891	0.36860379041798	0.7645897617628	0.753981418548341	FGFR3	1
R-HSA-1566948	Elastic fibre formation	1/113	44/10891	0.36860379041798	0.7645897617628	0.753981418548341	BMP2	1
R-HSA-451927	Interleukin-2 family signaling	1/113	44/10891	0.36860379041798	0.7645897617628	0.753981418548341	CSF2	1
R-HSA-8948216	Collagen chain trimerization	1/113	44/10891	0.36860379041798	0.7645897617628	0.753981418548341	COL6A3	1
R-HSA-5357801	Programmed Cell Death	3/113	210/10891	0.372299746820581	0.7645897617628	0.753981418548341	BIRC3/IL1A/IL1B	3
R-HSA-5688426	Deubiquitination	4/113	298/10891	0.37369844091724	0.7645897617628	0.753981418548341	H2BC18/BIRC3/H2AC6/TNFAIP3	4
R-HSA-194068	Bile acid and bile salt metabolism	1/113	45/10891	0.375181440614603	0.7645897617628	0.753981418548341	CH25H	1
R-HSA-1483257	Phospholipid metabolism	3/113	212/10891	0.377956639548423	0.7645897617628	0.753981418548341	PLD6/CDS1/LPCAT1	3
R-HSA-1660662	Glycosphingolipid metabolism	1/113	46/10891	0.381691167445744	0.7645897617628	0.753981418548341	B4GALNT1	1
R-HSA-2173789	TGF-beta receptor signaling activates SMADs	1/113	46/10891	0.381691167445744	0.7645897617628	0.753981418548341	PPP1R15A	1
R-HSA-6798695	Neutrophil degranulation	6/113	482/10891	0.384148605256281	0.7645897617628	0.753981418548341	PLAUR/TNFAIP6/CXCL1/LPCAT1/TUBB/HSPA1B	6
R-HSA-69231	Cyclin D associated events in G1	1/113	47/10891	0.388133666115973	0.7645897617628	0.753981418548341	E2F5	1
R-HSA-69236	G1 Phase	1/113	47/10891	0.388133666115973	0.7645897617628	0.753981418548341	E2F5	1
R-HSA-9020591	Interleukin-12 signaling	1/113	47/10891	0.388133666115973	0.7645897617628	0.753981418548341	SERPINB2	1
R-HSA-112399	IRS-mediated signalling	1/113	48/10891	0.394509624777803	0.7645897617628	0.753981418548341	FGFR3	1
R-HSA-2122947	NOTCH1 Intracellular Domain Regulates Transcription	1/113	48/10891	0.394509624777803	0.7645897617628	0.753981418548341	HDAC9	1
R-HSA-512988	Interleukin-3, Interleukin-5 and GM-CSF signaling	1/113	48/10891	0.394509624777803	0.7645897617628	0.753981418548341	CSF2	1
R-HSA-6791312	TP53 Regulates Transcription of Cell Cycle Genes	1/113	48/10891	0.394509624777803	0.7645897617628	0.753981418548341	GADD45A	1
R-HSA-5689880	Ub-specific processing proteases	3/113	220/10891	0.400475326604347	0.7645897617628	0.753981418548341	H2BC18/BIRC3/H2AC6	3
R-HSA-6811440	Retrograde transport at the Trans-Golgi-Network	1/113	49/10891	0.400819724602585	0.7645897617628	0.753981418548341	RAB9A	1
R-HSA-1227986	Signaling by ERBB2	1/113	50/10891	0.407064639850686	0.7645897617628	0.753981418548341	NRG1	1
R-HSA-3214842	HDMs demethylate histones	1/113	50/10891	0.407064639850686	0.7645897617628	0.753981418548341	KDM5B	1
R-HSA-373752	Netrin-1 signaling	1/113	50/10891	0.407064639850686	0.7645897617628	0.753981418548341	RGMA	1
R-HSA-381038	XBP1(S) activates chaperone genes	1/113	50/10891	0.407064639850686	0.7645897617628	0.753981418548341	DNAJB9	1
R-HSA-5654736	Signaling by FGFR1	1/113	50/10891	0.407064639850686	0.7645897617628	0.753981418548341	FGFRL1	1
R-HSA-9609690	HCMV Early Events	2/113	135/10891	0.409972991619553	0.7645897617628	0.753981418548341	H2BC18/H2AC6	2
R-HSA-112310	Neurotransmitter release cycle	1/113	51/10891	0.41324503794098	0.7645897617628	0.753981418548341	SLC1A1	1
R-HSA-2173793	Transcriptional activity of SMAD2/SMAD3:SMAD4 heterotrimer	1/113	51/10891	0.41324503794098	0.7645897617628	0.753981418548341	E2F5	1
R-HSA-171306	Packaging Of Telomere Ends	1/113	52/10891	0.419361579519639	0.7645897617628	0.753981418548341	H2AC6	1
R-HSA-2428928	IRS-related events triggered by IGF1R	1/113	52/10891	0.419361579519639	0.7645897617628	0.753981418548341	FGFR3	1
R-HSA-381070	IRE1alpha activates chaperones	1/113	52/10891	0.419361579519639	0.7645897617628	0.753981418548341	DNAJB9	1
R-HSA-211000	Gene Silencing by RNA	2/113	138/10891	0.420796860873192	0.7645897617628	0.753981418548341	PLD6/H2AC6	2
R-HSA-2428924	IGF1R signaling cascade	1/113	53/10891	0.425414918528245	0.7645897617628	0.753981418548341	FGFR3	1
R-HSA-2404192	Signaling by Type 1 Insulin-like Growth Factor 1 Receptor (IGF1R)	1/113	54/10891	0.431405702271215	0.7645897617628	0.753981418548341	FGFR3	1
R-HSA-74751	Insulin receptor signalling cascade	1/113	54/10891	0.431405702271215	0.7645897617628	0.753981418548341	FGFR3	1
R-HSA-8848021	Signaling by PTK6	1/113	54/10891	0.431405702271215	0.7645897617628	0.753981418548341	NRG1	1
R-HSA-9006927	Signaling by Non-Receptor Tyrosine Kinases	1/113	54/10891	0.431405702271215	0.7645897617628	0.753981418548341	NRG1	1
R-HSA-9662361	Sensory processing of sound by outer hair cells of the cochlea	1/113	54/10891	0.431405702271215	0.7645897617628	0.753981418548341	FSCN2	1
R-HSA-3214847	HATs acetylate histones	2/113	142/10891	0.435071957772071	0.7645897617628	0.753981418548341	H2BC18/H2AC6	2
R-HSA-3371497	HSP90 chaperone cycle for steroid hormone receptors (SHR) in the presence of ligand	1/113	55/10891	0.43733457148256	0.7645897617628	0.753981418548341	HSPA1B	1
R-HSA-71406	Pyruvate metabolism and Citric Acid (TCA) cycle	1/113	55/10891	0.43733457148256	0.7645897617628	0.753981418548341	PDP1	1
R-HSA-1474165	Reproduction	2/113	143/10891	0.438611729241121	0.7645897617628	0.753981418548341	SYCP2/H2AC6	2
R-HSA-110330	Recognition and association of DNA glycosylase with site containing an affected purine	1/113	56/10891	0.44320216039198	0.7645897617628	0.753981418548341	H2AC6	1
R-HSA-110331	Cleavage of the damaged purine	1/113	56/10891	0.44320216039198	0.7645897617628	0.753981418548341	H2AC6	1
R-HSA-450408	AUF1 (hnRNP D0) binds and destabilizes mRNA	1/113	56/10891	0.44320216039198	0.7645897617628	0.753981418548341	HSPA1B	1
R-HSA-73927	Depurination	1/113	56/10891	0.44320216039198	0.7645897617628	0.753981418548341	H2AC6	1
R-HSA-447115	Interleukin-12 family signaling	1/113	57/10891	0.449009096790292	0.7645897617628	0.753981418548341	SERPINB2	1
R-HSA-6799198	Complex I biogenesis	1/113	57/10891	0.449009096790292	0.7645897617628	0.753981418548341	NDUFA1	1
R-HSA-9694635	Translation of Structural Proteins	1/113	57/10891	0.449009096790292	0.7645897617628	0.753981418548341	FUT8	1
R-HSA-9772573	Late SARS-CoV-2 Infection Events	1/113	57/10891	0.449009096790292	0.7645897617628	0.753981418548341	FUT8	1
R-HSA-8878171	Transcriptional regulation by RUNX1	3/113	239/10891	0.452973697629923	0.7645897617628	0.753981418548341	GP1BA/CSF2/H2AC6	3
R-HSA-1236394	Signaling by ERBB4	1/113	58/10891	0.454756002094215	0.7645897617628	0.753981418548341	NRG1	1
R-HSA-186797	Signaling by PDGF	1/113	58/10891	0.454756002094215	0.7645897617628	0.753981418548341	COL6A3	1
R-HSA-2644602	Signaling by NOTCH1 PEST Domain Mutants in Cancer	1/113	58/10891	0.454756002094215	0.7645897617628	0.753981418548341	HDAC9	1
R-HSA-2644603	Signaling by NOTCH1 in Cancer	1/113	58/10891	0.454756002094215	0.7645897617628	0.753981418548341	HDAC9	1
R-HSA-2644606	Constitutive Signaling by NOTCH1 PEST Domain Mutants	1/113	58/10891	0.454756002094215	0.7645897617628	0.753981418548341	HDAC9	1
R-HSA-2894858	Signaling by NOTCH1 HD+PEST Domain Mutants in Cancer	1/113	58/10891	0.454756002094215	0.7645897617628	0.753981418548341	HDAC9	1
R-HSA-2894862	Constitutive Signaling by NOTCH1 HD+PEST Domain Mutants	1/113	58/10891	0.454756002094215	0.7645897617628	0.753981418548341	HDAC9	1
R-HSA-193648	NRAGE signals death through JNK	1/113	59/10891	0.460443491410503	0.771326870647521	0.760625053040785	ARHGEF4	1
R-HSA-110328	Recognition and association of DNA glycosylase with site containing an affected pyrimidine	1/113	61/10891	0.47164265133772	0.772865701320804	0.762142533122224	H2AC6	1
R-HSA-110329	Cleavage of the damaged pyrimidine	1/113	61/10891	0.47164265133772	0.772865701320804	0.762142533122224	H2AC6	1
R-HSA-2022090	Assembly of collagen fibrils and other multimeric structures	1/113	61/10891	0.47164265133772	0.772865701320804	0.762142533122224	COL6A3	1
R-HSA-73928	Depyrimidination	1/113	61/10891	0.47164265133772	0.772865701320804	0.762142533122224	H2AC6	1
R-HSA-446652	Interleukin-1 family signaling	2/113	153/10891	0.473334638911506	0.772865701320804	0.762142533122224	IL1A/IL1B	2
R-HSA-8986944	Transcriptional Regulation by MECP2	1/113	62/10891	0.477155521180641	0.772865701320804	0.762142533122224	BDNF	1
R-HSA-425407	SLC-mediated transmembrane transport	3/113	250/10891	0.482524895264747	0.772865701320804	0.762142533122224	SLC30A2/SLC30A1/SLC1A1	3
R-HSA-1226099	Signaling by FGFR in disease	1/113	63/10891	0.482611373623765	0.772865701320804	0.762142533122224	FGFR3	1
R-HSA-446219	Synthesis of substrates in N-glycan biosythesis	1/113	63/10891	0.482611373623765	0.772865701320804	0.762142533122224	RENBP	1
R-HSA-73728	RNA Polymerase I Promoter Opening	1/113	63/10891	0.482611373623765	0.772865701320804	0.762142533122224	H2AC6	1
R-HSA-73929	Base-Excision Repair, AP Site Formation	1/113	63/10891	0.482611373623765	0.772865701320804	0.762142533122224	H2AC6	1
R-HSA-913709	O-linked glycosylation of mucins	1/113	63/10891	0.482611373623765	0.772865701320804	0.762142533122224	GALNT12	1
R-HSA-418555	G alpha (s) signalling events	2/113	157/10891	0.486864125916478	0.772865701320804	0.762142533122224	ADM/PTGER2	2
R-HSA-1442490	Collagen degradation	1/113	64/10891	0.488010793163894	0.772865701320804	0.762142533122224	COL6A3	1
R-HSA-421270	Cell-cell junction organization	1/113	64/10891	0.488010793163894	0.772865701320804	0.762142533122224	NECTIN1	1
R-HSA-373755	Semaphorin interactions	1/113	65/10891	0.493354358359468	0.772865701320804	0.762142533122224	SEMA6A	1
R-HSA-5334118	DNA methylation	1/113	65/10891	0.493354358359468	0.772865701320804	0.762142533122224	H2AC6	1
R-HSA-5358346	Hedgehog ligand biogenesis	1/113	65/10891	0.493354358359468	0.772865701320804	0.762142533122224	NOTUM	1
R-HSA-8873719	RAB geranylgeranylation	1/113	65/10891	0.493354358359468	0.772865701320804	0.762142533122224	RAB9A	1
R-HSA-1234176	Oxygen-dependent proline hydroxylation of Hypoxia-inducible Factor Alpha	1/113	66/10891	0.498642641890355	0.775854144500586	0.76508951298074	AJUBA	1
R-HSA-211897	Cytochrome P450 - arranged by substrate type	1/113	66/10891	0.498642641890355	0.775854144500586	0.76508951298074	AHR	1
R-HSA-1650814	Collagen biosynthesis and modifying enzymes	1/113	67/10891	0.503876210617042	0.776267548732263	0.765497181412391	COL6A3	1
R-HSA-5625886	Activated PKN1 stimulates transcription of AR (androgen receptor) regulated genes KLK2 and KLK3	1/113	67/10891	0.503876210617042	0.776267548732263	0.765497181412391	H2AC6	1
R-HSA-3906995	Diseases associated with O-glycosylation of proteins	1/113	68/10891	0.50905562563924	0.776267548732263	0.765497181412391	GALNT12	1
R-HSA-427359	SIRT1 negatively regulates rRNA expression	1/113	68/10891	0.50905562563924	0.776267548732263	0.765497181412391	H2AC6	1
R-HSA-5658442	Regulation of RAS by GAPs	1/113	68/10891	0.50905562563924	0.776267548732263	0.765497181412391	RASAL2	1
R-HSA-9670095	Inhibition of DNA recombination at telomere	1/113	68/10891	0.50905562563924	0.776267548732263	0.765497181412391	H2AC6	1
R-HSA-3371453	Regulation of HSF1-mediated heat shock response	1/113	69/10891	0.5141814423539	0.776346322501448	0.76557486223053	HSPA1B	1
R-HSA-68616	Assembly of the ORC complex at the origin of replication	1/113	69/10891	0.5141814423539	0.776346322501448	0.76557486223053	H2AC6	1
R-HSA-9662360	Sensory processing of sound by inner hair cells of the cochlea	1/113	69/10891	0.5141814423539	0.776346322501448	0.76557486223053	FSCN2	1
R-HSA-380259	Loss of Nlp from mitotic centrosomes	1/113	70/10891	0.519254210512652	0.778881315768978	0.768074683592846	TUBB	1
R-HSA-380284	Loss of proteins required for interphase microtubule organization from the centrosome	1/113	70/10891	0.519254210512652	0.778881315768978	0.768074683592846	TUBB	1
R-HSA-983231	Factors involved in megakaryocyte development and platelet production	2/113	168/10891	0.522946764656723	0.77959926300804	0.768782669632972	GATA6/MAFF	2
R-HSA-212300	PRC2 methylates histones and DNA	1/113	73/10891	0.534159637680141	0.77959926300804	0.768782669632972	H2AC6	1
R-HSA-8854518	AURKA Activation by TPX2	1/113	73/10891	0.534159637680141	0.77959926300804	0.768782669632972	TUBB	1
R-HSA-8939902	Regulation of RUNX2 expression and activity	1/113	73/10891	0.534159637680141	0.77959926300804	0.768782669632972	BMP2	1
R-HSA-9710421	Defective pyroptosis	1/113	73/10891	0.534159637680141	0.77959926300804	0.768782669632972	H2AC6	1
R-HSA-174824	Plasma lipoprotein assembly, remodeling, and clearance	1/113	74/10891	0.539025598203542	0.77959926300804	0.768782669632972	ANGPTL4	1
R-HSA-1980143	Signaling by NOTCH1	1/113	74/10891	0.539025598203542	0.77959926300804	0.768782669632972	HDAC9	1
R-HSA-2299718	Condensation of Prophase Chromosomes	1/113	74/10891	0.539025598203542	0.77959926300804	0.768782669632972	H2AC6	1
R-HSA-606279	Deposition of new CENPA-containing nucleosomes at the centromere	1/113	74/10891	0.539025598203542	0.77959926300804	0.768782669632972	H2AC6	1
R-HSA-774815	Nucleosome assembly	1/113	74/10891	0.539025598203542	0.77959926300804	0.768782669632972	H2AC6	1
R-HSA-1234174	Cellular response to hypoxia	1/113	75/10891	0.543841176219905	0.77959926300804	0.768782669632972	AJUBA	1
R-HSA-3247509	Chromatin modifying enzymes	3/113	274/10891	0.544256187646976	0.77959926300804	0.768782669632972	H2BC18/KDM5B/H2AC6	3
R-HSA-4839726	Chromatin organization	3/113	274/10891	0.544256187646976	0.77959926300804	0.768782669632972	H2BC18/KDM5B/H2AC6	3
R-HSA-204998	Cell death signalling via NRAGE, NRIF and NADE	1/113	76/10891	0.548606888783436	0.77959926300804	0.768782669632972	ARHGEF4	1
R-HSA-3000178	ECM proteoglycans	1/113	76/10891	0.548606888783436	0.77959926300804	0.768782669632972	COL6A3	1
R-HSA-427389	ERCC6 (CSB) and EHMT2 (G9a) positively regulate rRNA expression	1/113	76/10891	0.548606888783436	0.77959926300804	0.768782669632972	H2AC6	1
R-HSA-9659379	Sensory processing of sound	1/113	76/10891	0.548606888783436	0.77959926300804	0.768782669632972	FSCN2	1
R-HSA-1428517	The citric acid (TCA) cycle and respiratory electron transport	2/113	178/10891	0.554261797164352	0.785204212649499	0.774309853088601	PDP1/NDUFA1	2
R-HSA-446193	Biosynthesis of the N-glycan precursor (dolichol lipid-linked oligosaccharide, LLO) and transfer to a nascent protein	1/113	78/10891	0.557990759526886	0.785637296389081	0.774736927983729	RENBP	1
R-HSA-74752	Signaling by Insulin receptor	1/113	78/10891	0.557990759526886	0.785637296389081	0.774736927983729	FGFR3	1
R-HSA-983169	Class I MHC mediated antigen processing & presentation	4/113	381/10891	0.561632388998945	0.786514170304941	0.775601635663627	KLHL21/TAP2/SEC61G/RNF19A	4
R-HSA-3214858	RMTs methylate histone arginines	1/113	79/10891	0.562609925731774	0.786514170304941	0.775601635663627	H2AC6	1
R-HSA-2559586	DNA Damage/Telomere Stress Induced Senescence	1/113	80/10891	0.567181242638203	0.786514170304941	0.775601635663627	H2AC6	1
R-HSA-416482	G alpha (12/13) signalling events	1/113	80/10891	0.567181242638203	0.786514170304941	0.775601635663627	ARHGEF4	1
R-HSA-438064	Post NMDA receptor activation events	1/113	80/10891	0.567181242638203	0.786514170304941	0.775601635663627	NRG1	1
R-HSA-168928	DDX58/IFIH1-mediated induction of interferon-alpha/beta	1/113	82/10891	0.576182288692789	0.78991093009522	0.778951266921098	TNFAIP3	1
R-HSA-380270	Recruitment of mitotic centrosome proteins and complexes	1/113	82/10891	0.576182288692789	0.78991093009522	0.778951266921098	TUBB	1
R-HSA-380287	Centrosome maturation	1/113	82/10891	0.576182288692789	0.78991093009522	0.778951266921098	TUBB	1
R-HSA-69202	Cyclin E associated events during G1/S transition	1/113	83/10891	0.580612985461937	0.78991093009522	0.778951266921098	E2F5	1
R-HSA-6802957	Oncogenic MAPK signaling	1/113	84/10891	0.584997768274927	0.78991093009522	0.778951266921098	DUSP10	1
R-HSA-72766	Translation	3/113	291/10891	0.585358826497964	0.78991093009522	0.778951266921098	MRPS31/MRPS30/SEC61G	3
R-HSA-216083	Integrin cell surface interactions	1/113	85/10891	0.58933710871954	0.78991093009522	0.778951266921098	COL6A3	1
R-HSA-69656	Cyclin A:Cdk2-associated events at S phase entry	1/113	85/10891	0.58933710871954	0.78991093009522	0.778951266921098	E2F5	1
R-HSA-6794362	Protein-protein interactions at synapses	1/113	86/10891	0.593631473583013	0.78991093009522	0.778951266921098	LRFN1	1
R-HSA-912446	Meiotic recombination	1/113	86/10891	0.593631473583013	0.78991093009522	0.778951266921098	H2AC6	1
R-HSA-1852241	Organelle biogenesis and maintenance	3/113	296/10891	0.596998485641433	0.78991093009522	0.778951266921098	NR1D1/PPARA/TUBB	3
R-HSA-9711123	Cellular response to chemical stress	2/113	194/10891	0.601318156821607	0.78991093009522	0.778951266921098	TXNIP/PPARA	2
R-HSA-418346	Platelet homeostasis	1/113	88/10891	0.602087120002863	0.78991093009522	0.778951266921098	KCNMB4	1
R-HSA-450531	Regulation of mRNA stability by proteins that bind AU-rich elements	1/113	88/10891	0.602087120002863	0.78991093009522	0.778951266921098	HSPA1B	1
R-HSA-3371556	Cellular response to heat stress	1/113	89/10891	0.606249311564436	0.78991093009522	0.778951266921098	HSPA1B	1
R-HSA-69275	G2/M Transition	2/113	196/10891	0.606933398544389	0.78991093009522	0.778951266921098	AJUBA/TUBB	2
R-HSA-1474290	Collagen formation	1/113	90/10891	0.610368347649718	0.78991093009522	0.778951266921098	COL6A3	1
R-HSA-428157	Sphingolipid metabolism	1/113	90/10891	0.610368347649718	0.78991093009522	0.778951266921098	B4GALNT1	1
R-HSA-8876198	RAB GEFs exchange GTP for GDP on RABs	1/113	90/10891	0.610368347649718	0.78991093009522	0.778951266921098	RAB9A	1
R-HSA-9616222	Transcriptional regulation of granulopoiesis	1/113	90/10891	0.610368347649718	0.78991093009522	0.778951266921098	H2AC6	1
R-HSA-453274	Mitotic G2-G2/M phases	2/113	198/10891	0.612489236242964	0.78991093009522	0.778951266921098	AJUBA/TUBB	2
R-HSA-201722	Formation of the beta-catenin:TCF transactivating complex	1/113	91/10891	0.614444671760039	0.78991093009522	0.778951266921098	H2AC6	1
R-HSA-2980736	Peptide hormone metabolism	1/113	91/10891	0.614444671760039	0.78991093009522	0.778951266921098	INHBA	1
R-HSA-446728	Cell junction organization	1/113	91/10891	0.614444671760039	0.78991093009522	0.778951266921098	NECTIN1	1
R-HSA-5250924	B-WICH complex positively regulates rRNA expression	1/113	91/10891	0.614444671760039	0.78991093009522	0.778951266921098	H2AC6	1
R-HSA-73772	RNA Polymerase I Promoter Escape	1/113	91/10891	0.614444671760039	0.78991093009522	0.778951266921098	H2AC6	1
R-HSA-73884	Base Excision Repair	1/113	92/10891	0.618478722879587	0.78991093009522	0.778951266921098	H2AC6	1
R-HSA-112316	Neuronal System	4/113	410/10891	0.620082490222136	0.78991093009522	0.778951266921098	KCNMB4/LRFN1/NRG1/SLC1A1	4
R-HSA-1912408	Pre-NOTCH Transcription and Translation	1/113	93/10891	0.622470935520999	0.78991093009522	0.778951266921098	H2AC6	1
R-HSA-442755	Activation of NMDA receptors and postsynaptic events	1/113	93/10891	0.622470935520999	0.78991093009522	0.778951266921098	NRG1	1
R-HSA-6811442	Intra-Golgi and retrograde Golgi-to-ER traffic	2/113	202/10891	0.623422872744039	0.78991093009522	0.778951266921098	BNIP1/RAB9A	2
R-HSA-380320	Recruitment of NuMA to mitotic centrosomes	1/113	94/10891	0.626421739770502	0.78991093009522	0.778951266921098	TUBB	1
R-HSA-9013423	RAC3 GTPase cycle	1/113	94/10891	0.626421739770502	0.78991093009522	0.778951266921098	ABL2	1
R-HSA-373080	Class B/2 (Secretin family receptors)	1/113	95/10891	0.630331561332596	0.79049777773678	0.779529972312385	ADM	1
R-HSA-5625740	RHO GTPases activate PKNs	1/113	95/10891	0.630331561332596	0.79049777773678	0.779529972312385	H2AC6	1
R-HSA-193704	p75 NTR receptor-mediated signalling	1/113	97/10891	0.638029937568935	0.79797204725924	0.786900539666261	ARHGEF4	1
R-HSA-5619102	SLC transporter disorders	1/113	98/10891	0.641819322139503	0.798360620222308	0.787283721352122	SLC1A1	1
R-HSA-5620912	Anchoring of the basal body to the plasma membrane	1/113	98/10891	0.641819322139503	0.798360620222308	0.787283721352122	TUBB	1
R-HSA-6811434	COPI-dependent Golgi-to-ER retrograde traffic	1/113	99/10891	0.645569383901593	0.798696353668008	0.787614796645439	BNIP1	1
R-HSA-9679191	Potential therapeutics for SARS	1/113	99/10891	0.645569383901593	0.798696353668008	0.787614796645439	TUBB	1
R-HSA-5607764	CLEC7A (Dectin-1) signaling	1/113	101/10891	0.652953152680219	0.802866917007913	0.791727495272108	IL1B	1
R-HSA-5668541	TNFR2 non-canonical NF-kB pathway	1/113	102/10891	0.656587656271241	0.802866917007913	0.791727495272108	BIRC3	1
R-HSA-5689603	UCH proteinases	1/113	102/10891	0.656587656271241	0.802866917007913	0.791727495272108	H2AC6	1
R-HSA-1296071	Potassium Channels	1/113	103/10891	0.66018443028564	0.802866917007913	0.791727495272108	KCNMB4	1
R-HSA-611105	Respiratory electron transport	1/113	103/10891	0.66018443028564	0.802866917007913	0.791727495272108	NDUFA1	1
R-HSA-9645723	Diseases of programmed cell death	1/113	103/10891	0.66018443028564	0.802866917007913	0.791727495272108	H2AC6	1
R-HSA-5663202	Diseases of signal transduction by growth factor receptors and second messengers	4/113	433/10891	0.66288480028846	0.802866917007913	0.791727495272108	DUSP10/FGFR3/HDAC9/NRG1	4
R-HSA-168164	Toll Like Receptor 3 (TLR3) Cascade	1/113	105/10891	0.667266338456019	0.802866917007913	0.791727495272108	BIRC3	1
R-HSA-2187338	Visual phototransduction	1/113	105/10891	0.667266338456019	0.802866917007913	0.791727495272108	GRK4	1
R-HSA-211945	Phase I - Functionalization of compounds	1/113	106/10891	0.670752237190904	0.802866917007913	0.791727495272108	AHR	1
R-HSA-5250913	Positive epigenetic regulation of rRNA expression	1/113	106/10891	0.670752237190904	0.802866917007913	0.791727495272108	H2AC6	1
R-HSA-5578749	Transcriptional regulation by small RNAs	1/113	106/10891	0.670752237190904	0.802866917007913	0.791727495272108	H2AC6	1
R-HSA-427413	NoRC negatively regulates rRNA expression	1/113	107/10891	0.674201935586586	0.802866917007913	0.791727495272108	H2AC6	1
R-HSA-425393	Transport of inorganic cations/anions and amino acids/oligopeptides	1/113	108/10891	0.677615806254123	0.802866917007913	0.791727495272108	SLC1A1	1
R-HSA-1912422	Pre-NOTCH Expression and Processing	1/113	109/10891	0.680994218003477	0.802866917007913	0.791727495272108	H2AC6	1
R-HSA-166166	MyD88-independent TLR4 cascade	1/113	110/10891	0.684337535881941	0.802866917007913	0.791727495272108	BIRC3	1
R-HSA-5250941	Negative epigenetic regulation of rRNA expression	1/113	110/10891	0.684337535881941	0.802866917007913	0.791727495272108	H2AC6	1
R-HSA-73854	RNA Polymerase I Promoter Clearance	1/113	110/10891	0.684337535881941	0.802866917007913	0.791727495272108	H2AC6	1
R-HSA-937061	TRIF(TICAM1)-mediated TLR4 signaling	1/113	110/10891	0.684337535881941	0.802866917007913	0.791727495272108	BIRC3	1
R-HSA-5173105	O-linked glycosylation	1/113	111/10891	0.687646121212184	0.802866917007913	0.791727495272108	GALNT12	1
R-HSA-977225	Amyloid fiber formation	1/113	111/10891	0.687646121212184	0.802866917007913	0.791727495272108	H2AC6	1
R-HSA-9012999	RHO GTPase cycle	4/113	449/10891	0.690702774824547	0.802866917007913	0.791727495272108	RASAL2/SYDE2/ABL2/ARHGEF4	4
R-HSA-1799339	SRP-dependent cotranslational protein targeting to membrane	1/113	112/10891	0.690920331629904	0.802866917007913	0.791727495272108	SEC61G	1
R-HSA-73864	RNA Polymerase I Transcription	1/113	112/10891	0.690920331629904	0.802866917007913	0.791727495272108	H2AC6	1
R-HSA-157579	Telomere Maintenance	1/113	113/10891	0.69416052112112	0.804595149481298	0.79343174928783	H2AC6	1
R-HSA-157118	Signaling by NOTCH	2/113	236/10891	0.706936005297197	0.817339109399026	0.805998892424221	H2AC6/HDAC9	2
R-HSA-2408522	Selenoamino acid metabolism	1/113	118/10891	0.709863293332224	0.818661436280128	0.807302872607396	NNMT	1
R-HSA-8878166	Transcriptional regulation by RUNX2	1/113	121/10891	0.71889858651748	0.827003637121612	0.815529329118893	BMP2	1
R-HSA-196849	Metabolism of water-soluble vitamins and cofactors	1/113	124/10891	0.727654920057003	0.832901766349537	0.821345624424495	NNMT	1
R-HSA-9007101	Rab regulation of trafficking	1/113	124/10891	0.727654920057003	0.832901766349537	0.821345624424495	RAB9A	1
R-HSA-2559580	Oxidative Stress Induced Senescence	1/113	125/10891	0.730513190144637	0.834093418597981	0.822520743027478	H2AC6	1
R-HSA-163200	Respiratory electron transport, ATP synthesis by chemiosmotic coupling, and heat production by uncoupling proteins.	1/113	127/10891	0.736140832134351	0.838433354713814	0.826800464458067	NDUFA1	1
R-HSA-1500931	Cell-Cell communication	1/113	129/10891	0.741651971592922	0.842619442973146	0.830928472602804	NECTIN1	1
R-HSA-8939236	RUNX1 regulates transcription of genes involved in differentiation of HSCs	1/113	130/10891	0.744364601885618	0.843613215470367	0.831908456948189	H2AC6	1
R-HSA-69206	G1/S Transition	1/113	131/10891	0.747048999245243	0.844570174023563	0.832852138126665	E2F5	1
R-HSA-71291	Metabolism of amino acids and derivatives	3/113	374/10891	0.750455662295563	0.846336975414406	0.834594425933253	NNMT/SDSL/LIPT1	3
R-HSA-8856688	Golgi-to-ER retrograde transport	1/113	133/10891	0.752334257189605	0.846376039338306	0.834632947862565	BNIP1	1
R-HSA-1257604	PIP3 activates AKT signaling	2/113	267/10891	0.769200060645441	0.857494413393692	0.845597059418157	FGFR3/NRG1	2
R-HSA-1474228	Degradation of the extracellular matrix	1/113	140/10891	0.76998518097309	0.857494413393692	0.845597059418157	COL6A3	1
R-HSA-73886	Chromosome Maintenance	1/113	141/10891	0.772402786270276	0.857494413393692	0.845597059418157	H2AC6	1
R-HSA-112315	Transmission across Chemical Synapses	2/113	270/10891	0.774576934217693	0.857494413393692	0.845597059418157	NRG1/SLC1A1	2
R-HSA-5621481	C-type lectin receptors (CLRs)	1/113	142/10891	0.774795203493667	0.857494413393692	0.845597059418157	IL1B	1
R-HSA-68875	Mitotic Prophase	1/113	142/10891	0.774795203493667	0.857494413393692	0.845597059418157	H2AC6	1
R-HSA-3781865	Diseases of glycosylation	1/113	143/10891	0.777162692748967	0.857494413393692	0.845597059418157	GALNT12	1
R-HSA-68867	Assembly of the pre-replicative complex	1/113	143/10891	0.777162692748967	0.857494413393692	0.845597059418157	H2AC6	1
R-HSA-166016	Toll Like Receptor 4 (TLR4) Cascade	1/113	146/10891	0.78411815399443	0.862242266147097	0.850279037824221	BIRC3	1
R-HSA-8980692	RHOA GTPase cycle	1/113	147/10891	0.786388479596908	0.862242266147097	0.850279037824221	ARHGEF4	1
R-HSA-212165	Epigenetic regulation of gene expression	1/113	149/10891	0.790858374832087	0.862242266147097	0.850279037824221	H2AC6	1
R-HSA-453279	Mitotic G1 phase and G1/S transition	1/113	149/10891	0.790858374832087	0.862242266147097	0.850279037824221	E2F5	1
R-HSA-5358351	Signaling by Hedgehog	1/113	149/10891	0.790858374832087	0.862242266147097	0.850279037824221	NOTUM	1
R-HSA-9018519	Estrogen-dependent gene expression	1/113	150/10891	0.793058431026834	0.862591990145301	0.850623909557343	H2AC6	1
R-HSA-9013148	CDC42 GTPase cycle	1/113	155/10891	0.80371930682794	0.872120949962233	0.860020659290815	ARHGEF4	1
R-HSA-168255	Influenza Infection	1/113	156/10891	0.8057852269405	0.872300516900211	0.860197734817316	HSPA1B	1
R-HSA-69002	DNA Replication Pre-Initiation	1/113	160/10891	0.813835584090195	0.878942430817411	0.866747495130115	H2AC6	1
R-HSA-69242	S Phase	1/113	163/10891	0.819655476715463	0.881081648272594	0.868857031893626	E2F5	1
R-HSA-9609507	Protein localization	1/113	163/10891	0.819655476715463	0.881081648272594	0.868857031893626	SEC61G	1
R-HSA-1474244	Extracellular matrix organization	2/113	300/10891	0.822629916769655	0.88221292475998	0.869972612422409	COL6A3/BMP2	2
R-HSA-446203	Asparagine N-linked glycosylation	2/113	304/10891	0.8282995663463	0.884863608087127	0.87258651869617	FUT8/RENBP	2
R-HSA-168898	Toll-like Receptor Cascades	1/113	168/10891	0.828957192761361	0.884863608087127	0.87258651869617	BIRC3	1
R-HSA-9006925	Intracellular signaling by second messengers	2/113	309/10891	0.835159319025626	0.887356776464728	0.87504509547032	FGFR3/NRG1	2
R-HSA-983168	Antigen processing: Ubiquitination & Proteasome degradation	2/113	309/10891	0.835159319025626	0.887356776464728	0.87504509547032	KLHL21/RNF19A	2
R-HSA-5619115	Disorders of transmembrane transporters	1/113	176/10891	0.842860504108732	0.893471065556369	0.881074551517576	SLC1A1	1
R-HSA-3108232	SUMO E3 ligases SUMOylate target proteins	1/113	182/10891	0.852547336963264	0.901657206604005	0.889147113495522	PPARA	1
R-HSA-72163	mRNA Splicing - Major Pathway	1/113	185/10891	0.857166388950334	0.90238388194542	0.889863706539458	PUF60	1
R-HSA-948021	Transport to the Golgi and subsequent modification	1/113	185/10891	0.857166388950334	0.90238388194542	0.889863706539458	FUT8	1
R-HSA-2990846	SUMOylation	1/113	188/10891	0.861641986709555	0.902953588812068	0.890425508976469	PPARA	1
R-HSA-69306	DNA Replication	1/113	188/10891	0.861641986709555	0.902953588812068	0.890425508976469	H2AC6	1
R-HSA-196854	Metabolism of vitamins and cofactors	1/113	190/10891	0.864548208442848	0.903935370558695	0.891393668937596	NNMT	1
R-HSA-72172	mRNA Splicing	1/113	193/10891	0.868794464013214	0.906310588595603	0.893735931879622	PUF60	1
R-HSA-5617833	Cilium Assembly	1/113	201/10891	0.879483594576349	0.915380884150893	0.902680381114286	TUBB	1
R-HSA-68877	Mitotic Prometaphase	1/113	204/10891	0.883265489949118	0.916445609735629	0.903730334104622	TUBB	1
R-HSA-112314	Neurotransmitter receptors and postsynaptic signal transmission	1/113	205/10891	0.884499793274256	0.916445609735629	0.903730334104622	NRG1	1
R-HSA-416476	G alpha (q) signalling events	1/113	216/10891	0.897252197563775	0.927564771805795	0.91469522274164	PTGFR	1
R-HSA-376176	Signaling by ROBO receptors	1/113	218/10891	0.899416054878878	0.92771229031327	0.91484069449537	ABL2	1
R-HSA-8939211	ESR-mediated signaling	1/113	223/10891	0.904630094131337	0.930366588526146	0.917458165499926	H2AC6	1
R-HSA-9679506	SARS-CoV Infections	2/113	376/10891	0.906043279022194	0.930366588526146	0.917458165499926	FUT8/TUBB	2
R-HSA-201681	TCF dependent signaling in response to WNT	1/113	233/10891	0.914267786666304	0.936716326071057	0.923719803257779	H2AC6	1
R-HSA-8951664	Neddylation	1/113	240/10891	0.920433374493703	0.940933004215166	0.927877976866234	KLHL21	1
R-HSA-72203	Processing of Capped Intron-Containing Pre-mRNA	1/113	246/10891	0.925366942091152	0.943874280932976	0.930778444676481	PUF60	1
R-HSA-5668914	Diseases of metabolism	1/113	249/10891	0.927718779578319	0.944174988528711	0.931074980087938	GALNT12	1
R-HSA-68886	M Phase	2/113	418/10891	0.934804370349032	0.949281429181871	0.93611057114598	H2AC6/TUBB	2
R-HSA-76002	Platelet activation, signaling and aggregation	1/113	263/10891	0.937758538450107	0.950179181343486	0.93699586739525	GP1BA	1
R-HSA-9694516	SARS-CoV-2 Infection	1/113	288/10891	0.952368844350558	0.962857488010806	0.949498268190911	FUT8	1
R-HSA-9006931	Signaling by Nuclear Receptors	1/113	299/10891	0.957666826166074	0.966085875187314	0.952681862929813	H2AC6	1
R-HSA-195258	RHO GTPase Effectors	1/113	327/10891	0.968660957817512	0.973674404240139	0.96016510451384	H2AC6	1
R-HSA-195721	Signaling by WNT	1/113	332/10891	0.970301907974455	0.973674404240139	0.96016510451384	H2AC6	1
R-HSA-73894	DNA Repair	1/113	336/10891	0.971553109241795	0.973674404240139	0.96016510451384	H2AC6	1
R-HSA-3700989	Transcriptional Regulation by TP53	1/113	362/10891	0.978504300098028	0.978504300098028	0.964927987712767	GADD45A	1
