# Supplementary material for: Uncovering Anticancer Mechanisms of Spiramycin Derivatives Using Transcriptomic and Metabolomic Analyses
Source: Metabolites. 2025 Sep 27;15(10):647. doi: 10.3390/metabo15100647 (PMC12566170; doi:10.3390/metabo15100647)
Supplement: Supplementary file 1 [file metabolites-15-00647-s001.zip › Table S2 A full list of pathways obtained by transcriptomics analyses/229_ora_wiki.xls]

## Sheet: 229_ora_wiki
ID	Description	GeneRatio	BgRatio	pvalue	p.adjust	qvalue	geneID	Count
WP5088	Prostaglandin signaling	7/86	33/8435	3.08193895380086e-08	9.09171991371253e-06	7.52641933980841e-06	PTGER2/IL1A/IL1B/CXCL8/CXCL1/AHR/IL6	7
WP2431	Spinal cord injury	10/86	120/8435	3.31815071239021e-07	4.89427230077556e-05	4.05163665933963e-05	GADD45A/BDNF/RGMA/IL1A/IL1B/CXCL8/CXCL1/SEMA6A/IL6/E2F5	10
WP5095	Overview of proinflammatory and profibrotic mediators	10/86	129/8435	6.52599104842718e-07	6.41722453095339e-05	5.31238569556177e-05	IL24/IL1A/IL1B/LIF/CXCL8/CXCL1/CXCL3/TSLP/CSF2/IL6	10
WP3617	Photodynamic therapy induced NF kB survival signaling	6/86	35/8435	1.20620352236128e-06	8.89575097741441e-05	7.36418992599516e-05	BIRC3/IL1A/IL1B/CXCL8/CSF2/IL6	6
WP530	Cytokines and inflammatory response	5/86	26/8435	5.44564026638872e-06	0.000321292775716935	0.000265976535116249	IL1A/IL1B/CXCL1/CSF2/IL6	5
WP4478	LTF danger signal response pathway	4/86	19/8435	3.47395448562272e-05	0.00170802762209784	0.00141396042221837	IL1A/IL1B/CXCL8/IL6	4
WP5285	Immune infiltration in pancreatic cancer	5/86	39/8435	4.29508974350773e-05	0.00181007353476397	0.00149843732405082	IL1B/CXCL8/CXCL1/CSF2/IL6	5
WP2882	Nuclear receptors meta pathway	12/86	314/8435	7.39056541602147e-05	0.00272527099715792	0.00225606733752234	TGFBR3/ANKRD1/BIRC3/SERPINB2/ANGPTL4/IL1B/MAFF/PPARA/GSTT2/TNFAIP3/AHR/NRG1	12
WP5055	Burn wound healing	6/86	75/8435	0.000108057540367264	0.00354188604537144	0.00293208764505325	IL1B/FGFR3/CXCL8/CXCL1/IL6/INHBA	6
WP4304	Oligodendrocyte specification and differentiation leading to myelin components for CNS	4/86	31/8435	0.000256895530014656	0.00757841813543235	0.00627365925930528	IL1B/BMP2/LIF/CXCL1	4
WP3893	Development and heterogeneity of the ILC family	4/86	32/8435	0.00029132511762255	0.00781280997260476	0.00646769639123748	IL1B/TSLP/AHR/IL6	4
WP236	Adipogenesis	7/86	131/8435	0.00035999808476148	0.00884995291705305	0.00732627681268977	GADD45A/BMP2/PPARA/LIF/AHR/IL6/CEBPD	7
WP4891	COVID 19 adverse outcome pathway	3/86	15/8435	0.000426163444292107	0.00967063200509011	0.008005661463625	IL1B/CXCL8/IL6	3
WP3529	Zinc homeostasis	4/86	37/8435	0.000514704599085079	0.00992222489376826	0.00821393818146026	SLC30A2/SLC30A1/MT1E/MT1X	4
WP5039	SARS CoV 2 innate immunity evasion and cell specific immune response	5/86	66/8435	0.000537375613457198	0.00992222489376826	0.00821393818146026	CXCL8/CXCL1/CXCL3/CSF2/IL6	5
WP5083	Neuroinflammation and glutamatergic signaling	7/86	140/8435	0.000538154570509465	0.00992222489376826	0.00821393818146026	TGFBR3/BDNF/IL1A/IL1B/LIF/IL6/SLC1A1	7
WP4493	Cells and molecules involved in local acute inflammatory response	3/86	17/8435	0.000627581833304786	0.0108903906367595	0.00901541704809353	IL1A/CXCL8/IL6	3
WP2880	Glucocorticoid receptor pathway	5/86	70/8435	0.000704926548609539	0.0115529628799897	0.00956391574721714	TGFBR3/ANKRD1/BIRC3/ANGPTL4/TNFAIP3	5
WP5353	Macrophage stimulating protein MSP signaling	6/86	108/8435	0.000785736137985287	0.012199587405561	0.0100992124106696	IL1B/ZEB2/CXCL8/CXCL1/CSF2/IL6	6
WP5146	Lung pathology of COVID 19	3/86	20/8435	0.00102913260185754	0.0151797058773987	0.0125662507174184	IL1B/CSF2/IL6	3
WP5347	IL 26 signaling pathways	4/86	48/8435	0.0013926551810616	0.0195634894482463	0.0161952883211173	IL1B/CXCL8/CSF2/IL6	4
WP5115	Network map of SARS CoV 2 signaling pathway	8/86	218/8435	0.0016448113520225	0.0220554249475744	0.0182581929985273	GP1BA/IL1A/IL1B/CXCL8/CXCL1/CXCL3/AHR/IL6	8
WP4925	Unfolded protein response	3/86	24/8435	0.00177420016052538	0.0227560455371734	0.0188381893474549	TXNIP/PPP1R15A/IL1B	3
WP560	TGF beta receptor signaling	4/86	55/8435	0.00231258164452212	0.0284254827139177	0.0235315325232075	TGFBR3/ZEB2/LIF/INHBA	4
WP4630	Measles virus infection	6/86	136/8435	0.00257311759361104	0.0303627876046103	0.0251352960723268	IL1A/IL1B/TNFAIP3/HSPA1B/IL6/RAB9A	6
WP2849	Hematopoietic stem cell differentiation	4/86	59/8435	0.00299234065307527	0.0326940923206372	0.027065225400135	IL1A/IL1B/CSF2/IL6	4
WP4816	TGF beta receptor signaling in skeletal dysplasias	4/86	59/8435	0.00299234065307527	0.0326940923206372	0.027065225400135	TGFBR3/ZEB2/LIF/INHBA	4
WP5222	2q13 copy number variation syndrome	4/86	63/8435	0.00379754349122636	0.0400098332111349	0.0331214319535532	IL1A/IL1B/CSF2/IL6	4
WP3624	Lung fibrosis	4/86	64/8435	0.00401965791492558	0.04031729870303	0.0333759618166029	IL1B/CXCL8/CSF2/IL6	4
WP5113	Antiviral and anti inflammatory effects of Nrf2 on SARS CoV 2 pathway	3/86	32/8435	0.0041000642748844	0.04031729870303	0.0333759618166029	IL1B/CXCL8/IL6	3
WP3656	Interleukin 1 induced activation of NF kB	2/86	10/8435	0.00438453442614544	0.0412739675145973	0.0341679231521376	AJUBA/IL1A	2
WP4496	Signal transduction through IL1R	3/86	33/8435	0.00447717613717665	0.0412739675145973	0.0341679231521376	IL1A/IL1B/IL6	3
WP4396	Nonalcoholic fatty liver disease	6/86	154/8435	0.00475400857031953	0.0424979554013413	0.0351811798505305	IL1A/IL1B/PPARA/CXCL8/IL6/NDUFA1	6
WP289	Myometrial relaxation and contraction pathways	6/86	156/8435	0.00506108267740552	0.0439123349951362	0.0363520489522626	ADM/IL1B/IGFBP5/MAFF/GRK4/IL6	6
WP5130	Th17 cell differentiation pathway	4/86	70/8435	0.0055391489542289	0.046687112614215	0.0386490994701084	NR1D1/IL1B/AHR/IL6	4
WP706	Sudden infant death syndrome SIDS susceptibility pathways	6/86	160/8435	0.00571872664302709	0.0468617877692497	0.0387937012041604	BDNF/IL1A/IL1B/CXCL8/HDAC9/IL6	6
WP4495	IL 10 anti inflammatory signaling pathway	2/86	12/8435	0.0063460701836362	0.0505970460587211	0.0418858686373713	IL1A/IL6	2
WP2873	Aryl hydrocarbon receptor pathway	3/86	45/8435	0.0106677257917553	0.0828152396991533	0.0685571297420288	SERPINB2/IL1B/AHR	3
WP2011	SREBF and miR33 in cholesterol and lipid homeostasis	2/86	16/8435	0.0112374718713284	0.0850013897959454	0.070366895388615	PPARA/HMGCS1	2
WP382	MAPK signaling pathway	7/86	248/8435	0.0130535603216978	0.096270007372521	0.0796954209114179	GADD45A/DUSP10/BDNF/IL1A/IL1B/FGFR3/HSPA1B	7
WP3287	Overview of nanoparticle effects	2/86	19/8435	0.0157000715906822	0.112963929737835	0.0935151889355138	CXCL8/IL6	2
WP247	Small ligand GPCRs	2/86	20/8435	0.0173301759227738	0.118893067377169	0.0984235205406001	PTGFR/PTGER2	2
WP516	Hypertrophy model	2/86	20/8435	0.0173301759227738	0.118893067377169	0.0984235205406001	ANKRD1/IL1A	2
WP4884	Pathogenesis of SARS CoV 2 mediated by nsp9 nsp10 complex	2/86	21/8435	0.0190289468131832	0.126125572121818	0.104410821524574	CXCL8/IL6	2
WP3646	Hepatitis C and hepatocellular carcinoma	3/86	56/8435	0.0192394940524807	0.126125572121818	0.104410821524574	BIRC3/CXCL8/IL6	3
WP3599	Transcription factor regulation in adipogenesis	2/86	22/8435	0.0207948488327893	0.130520859695167	0.108049382513037	IL6/CEBPD	2
WP5046	NAD metabolism in oncogene induced senescence and mitochondrial dysfunction associated senescence	2/86	22/8435	0.0207948488327893	0.130520859695167	0.108049382513037	IL1B/IL6	2
WP262	Ebstein Barr virus LMP1 signaling	2/86	23/8435	0.0226263700854345	0.136219983167412	0.112767300962853	CXCL8/TRAF1	2
WP5272	LDL influence on CD14 and TLR4	2/86	23/8435	0.0226263700854345	0.136219983167412	0.112767300962853	IL1B/IL6	2
WP4329	miRNA role in immune response in sepsis	3/86	64/8435	0.0272925817377065	0.161026232252468	0.13330271501364	IL1A/CXCL8/IL6	3
WP4659	Gastrin signaling pathway	4/86	115/8435	0.0296254820458109	0.170205069292652	0.14090125272398	BIRC3/SERPINB2/BMP2/CXCL8	4
WP3613	Photodynamic therapy induced unfolded protein response	2/86	27/8435	0.0305792158390189	0.170205069292652	0.14090125272398	PPP1R15A/DNAJB9	2
WP4767	FGFR3 signaling in chondrocyte proliferation and terminal differentiation	2/86	27/8435	0.0305792158390189	0.170205069292652	0.14090125272398	BMP2/FGFR3	2
WP3851	TLR4 signaling and tolerance	2/86	28/8435	0.0327169568994446	0.178731523802521	0.147959727108599	CXCL8/IL6	2
WP4969	RAS and bradykinin pathways in COVID 19	2/86	29/8435	0.0349117228470714	0.187253786179747	0.155014731110441	IL1A/IL1B	2
WP2359	Parkin ubiquitin proteasomal system pathway	3/86	71/8435	0.0355991300789538	0.187531131665918	0.155244326660099	TUBB/HSPA1B/RNF19A	3
WP5122	Prostaglandin and leukotriene metabolism in senescence	2/86	31/8435	0.0394669278780302	0.200979943083399	0.166377687048523	PTGER2/IGFBP5	2
WP3584	MECP2 and associated Rett syndrome	3/86	74/8435	0.0395147006740243	0.200979943083399	0.166377687048523	BDNF/FUT8/CEBPD	3
WP2877	Vitamin D receptor pathway	5/86	187/8435	0.0418395585728616	0.207689768144556	0.171932296911818	GADD45A/DUSP10/IGFBP5/ID1/TNFAIP3	5
WP5218	Extrafollicular and follicular B cell activation by SARS CoV 2	3/86	76/8435	0.0422419867412657	0.207689768144556	0.171932296911818	NEAT1/ZEB2/IL6	3
WP408	Oxidative stress response	2/86	33/8435	0.0442342376654052	0.210469356633783	0.174233330023328	MT1X/GSTT2	2
WP4481	Resistin as a regulator of inflammation	2/86	33/8435	0.0442342376654052	0.210469356633783	0.174233330023328	CXCL8/IL6	2
WP5321	Prostaglandin and leukotriene metabolism in senescence	2/86	34/8435	0.0466942117622855	0.218647499521813	0.181003460799503	PTGER2/IGFBP5	2
WP4806	EGFR tyrosine kinase inhibitor resistance	3/86	84/8435	0.0540673970873786	0.249216908449636	0.206309804675524	FGFR3/IL6/NRG1	3
WP2036	TNF related weak inducer of apoptosis TWEAK signaling pathway	2/86	38/8435	0.0570139009435793	0.258755396590091	0.214206073180735	BIRC3/TRAF1	2
WP5094	Orexin receptor pathway	3/86	88/8435	0.0605153255861185	0.266974285720463	0.221009935012123	IL1B/CXCL8/IL6	3
WP231	TNF alpha signaling pathway	3/86	89/8435	0.0621814819343013	0.266974285720463	0.221009935012123	BIRC3/TNFAIP3/TRAF1	3
WP2828	Bladder cancer	2/86	40/8435	0.0624448329312269	0.266974285720463	0.221009935012123	FGFR3/CXCL8	2
WP3941	Oxidative damage response	2/86	40/8435	0.0624448329312269	0.266974285720463	0.221009935012123	GADD45A/TRAF1	2
WP2328	Allograft rejection	3/86	90/8435	0.0638689900826716	0.269162172491259	0.222821138333531	IL1A/IL1B/CXCL8	3
WP4136	Fibrin complement receptor 3 signaling pathway	2/86	43/8435	0.0709041684490043	0.286530543732277	0.23719923691664	CXCL3/IL6	2
WP5198	Inflammatory bowel disease signaling	2/86	43/8435	0.0709041684490043	0.286530543732277	0.23719923691664	IL1A/IL6	2
WP5329	Cholesterol biosynthesis pathway in hepatocytes	2/86	43/8435	0.0709041684490043	0.286530543732277	0.23719923691664	CH25H/HMGCS1	2
WP4658	Small cell lung cancer	3/86	96/8435	0.0744329766386266	0.296726055518849	0.245639410813106	GADD45A/BIRC3/TRAF1	3
WP98	Prostaglandin synthesis and regulation	2/86	45/8435	0.0767394945199231	0.301842011778364	0.249874564612241	PTGFR/PTGER2	2
WP5087	Pleural mesothelioma	8/86	439/8435	0.0780787460239072	0.303068816803324	0.250890153428622	BDNF/AJUBA/NOTUM/IL1B/FGFR3/CXCL1/CSF2/IL6	8
WP1591	Heart development	2/86	47/8435	0.0827215205874684	0.312857032991067	0.258993154875745	GATA6/BMP2	2
WP4718	Cholesterol metabolism with Bloch and Kandutsch Russell pathways	2/86	47/8435	0.0827215205874684	0.312857032991067	0.258993154875745	CH25H/HMGCS1	2
WP2064	Neural crest differentiation	3/86	101/8435	0.0837915118043929	0.312892354206277	0.25902239491831	ID1/FGFR3/HDAC9	3
WP2848	Pluripotent stem cell differentiation pathway	2/86	48/8435	0.0857649758579223	0.316258348476088	0.261808873671552	IL6/INHBA	2
WP75	Toll like receptor signaling pathway	3/86	103/8435	0.0876705834548037	0.319294100236631	0.264321967011234	IL1B/CXCL8/IL6	3
WP1544	MicroRNAs in cardiomyocyte hypertrophy	3/86	104/8435	0.0896384102181544	0.322479646516531	0.266959065091294	LIF/HDAC9/NRG1	3
WP3286	Copper homeostasis	2/86	51/8435	0.0950931720850593	0.337981756205934	0.279792212095546	MT1E/MT1X	2
WP4747	Netrin UNC5B signaling pathway	2/86	52/8435	0.0982652925882059	0.345098348970485	0.285683557399295	RGMA/IL1A	2
WP2406	Cardiac progenitor differentiation	2/86	53/8435	0.101467202753952	0.348056102469952	0.288132081259692	INHBA/NRG1	2
WP2864	Apoptosis related network due to altered Notch3 in ovarian cancer	2/86	53/8435	0.101467202753952	0.348056102469952	0.288132081259692	NRG1/TRAF1	2
WP195	IL 1 signaling pathway	2/86	54/8435	0.104697983179576	0.349969618310708	0.289716151465064	IL1A/IL1B	2
WP5426	HDAC6 interactions in the central nervous system	3/86	112/8435	0.106033374916625	0.349969618310708	0.289716151465064	BDNF/TUBB/HDAC9	3
WP1455	Serotonin transporter activity	1/86	11/8435	0.106665879960187	0.349969618310708	0.289716151465064	IL1B	1
WP1533	Vitamin B12 metabolism	2/86	55/8435	0.107956729716184	0.349969618310708	0.289716151465064	IL1B/IL6	2
WP2795	Cardiac hypertrophic response	2/86	55/8435	0.107956729716184	0.349969618310708	0.289716151465064	HDAC9/NRG1	2
WP4879	Overlap between signal transduction pathways contributing to LMNA laminopathies	2/86	57/8435	0.114554579541963	0.360981122453598	0.298831830184602	BMP2/CEBPD	2
WP1425	Bone morphogenic protein signaling and regulation	1/86	12/8435	0.115785862667146	0.360981122453598	0.298831830184602	BMP2	1
WP5382	TGF Smad signaling pathway	1/86	12/8435	0.115785862667146	0.360981122453598	0.298831830184602	TGFBR3	1
WP1423	Ganglio sphingolipid metabolism	1/86	13/8435	0.124813811831413	0.360981122453598	0.298831830184602	B4GALNT1	1
WP2881	Estrogen receptor pathway	1/86	13/8435	0.124813811831413	0.360981122453598	0.298831830184602	PPARA	1
WP3876	BMP2 WNT4 FOXO1 pathway in primary endometrial stromal cell differentiation	1/86	13/8435	0.124813811831413	0.360981122453598	0.298831830184602	BMP2	1
WP3892	Development of pulmonary dendritic cells and macrophage subsets	1/86	13/8435	0.124813811831413	0.360981122453598	0.298831830184602	CSF2	1
WP4190	Mevalonate arm of cholesterol biosynthesis pathway	1/86	13/8435	0.124813811831413	0.360981122453598	0.298831830184602	HMGCS1	1
WP4211	Transcriptional cascade regulating adipogenesis	1/86	13/8435	0.124813811831413	0.360981122453598	0.298831830184602	CEBPD	1
WP5299	Ganglio series sphingolipid metabolism	1/86	13/8435	0.124813811831413	0.360981122453598	0.298831830184602	B4GALNT1	1
WP5318	Female steroid hormones in cardiomyocyte energy metabolism	1/86	13/8435	0.124813811831413	0.360981122453598	0.298831830184602	PPARA	1
WP5400	6q16 copy number variation	1/86	14/8435	0.133750645384311	0.375512330691794	0.310861233614616	BDNF	1
WP4155	Endometrial cancer	2/86	63/8435	0.134929854418068	0.375512330691794	0.310861233614616	GADD45A/FGFR3	2
WP474	Endochondral ossification	2/86	63/8435	0.134929854418068	0.375512330691794	0.310861233614616	FGFR3/HMGCS1	2
WP4808	Endochondral ossification with skeletal dysplasias	2/86	63/8435	0.134929854418068	0.375512330691794	0.310861233614616	FGFR3/HMGCS1	2
WP197	Cholesterol biosynthesis pathway	1/86	15/8435	0.142597272209741	0.379682716424079	0.314313613596383	HMGCS1	1
WP5028	Glycine metabolism including IMDs	1/86	15/8435	0.142597272209741	0.379682716424079	0.314313613596383	LIPT1	1
WP5063	FOXP3 in COVID 19	1/86	15/8435	0.142597272209741	0.379682716424079	0.314313613596383	IL6	1
WP5182	Pro survival signaling of neuroprotectin D1	1/86	15/8435	0.142597272209741	0.379682716424079	0.314313613596383	BIRC3	1
WP3594	Circadian rhythm genes	4/86	201/8435	0.148815755778705	0.379682716424079	0.314313613596383	NR1D1/PPARA/AHR/IL6	4
WP4970	Galanin receptor pathway	1/86	16/8435	0.151354592232302	0.379682716424079	0.314313613596383	IL6	1
WP53	ID signaling pathway	1/86	16/8435	0.151354592232302	0.379682716424079	0.314313613596383	ID1	1
WP3888	VEGFA VEGFR2 signaling	7/86	433/8435	0.151859626814326	0.379682716424079	0.314313613596383	TXNIP/CHAC1/PLAUR/BMP2/CXCL8/HDAC9/DNAJB9	7
WP3942	PPAR signaling pathway	2/86	68/8435	0.152480460744355	0.379682716424079	0.314313613596383	ANGPTL4/PPARA	2
WP366	TGF beta signaling pathway	3/86	133/8435	0.153945320391583	0.379682716424079	0.314313613596383	TGFBR3/ZEB2/E2F5	3
WP176	Folate metabolism	2/86	69/8435	0.156043856663679	0.379682716424079	0.314313613596383	IL1B/IL6	2
WP5158	Urotensin II mediated signaling pathway	2/86	69/8435	0.156043856663679	0.379682716424079	0.314313613596383	IL1B/IL6	2
WP3413	NOTCH1 regulation of endothelial cell calcification	1/86	17/8435	0.160023496504546	0.379682716424079	0.314313613596383	FGFR3	1
WP3853	ERK pathway in Huntington 39 s disease	1/86	17/8435	0.160023496504546	0.379682716424079	0.314313613596383	BDNF	1
WP3859	TGF beta signaling in thyroid cells for epithelial mesenchymal transition	1/86	17/8435	0.160023496504546	0.379682716424079	0.314313613596383	ID1	1
WP4337	ncRNAs involved in STAT3 signaling in hepatocellular carcinoma	1/86	17/8435	0.160023496504546	0.379682716424079	0.314313613596383	IL6	1
WP4462	Platelet mediated interactions with vascular and circulating cells	1/86	17/8435	0.160023496504546	0.379682716424079	0.314313613596383	IL1B	1
WP5372	Involvement of secretase in neurodegenerative diseases	1/86	17/8435	0.160023496504546	0.379682716424079	0.314313613596383	BDNF	1
WP2813	Mammary gland development pathway Embryonic development Stage 1 of 4	1/86	18/8435	0.168604867293404	0.379682716424079	0.314313613596383	ZEB2	1
WP3670	Interactions between LOXL4 and oxidative stress pathway	1/86	18/8435	0.168604867293404	0.379682716424079	0.314313613596383	BMP2	1
WP3877	MYD88 distinct input output pathway	1/86	18/8435	0.168604867293404	0.379682716424079	0.314313613596383	IL1A	1
WP5033	Genes associated with the development of rheumatoid arthritis	1/86	18/8435	0.168604867293404	0.379682716424079	0.314313613596383	TRAF1	1
WP5108	Familial hyperlipidemia type 1	1/86	18/8435	0.168604867293404	0.379682716424079	0.314313613596383	ANGPTL4	1
WP5193	Cholesterol synthesis disorders	1/86	18/8435	0.168604867293404	0.379682716424079	0.314313613596383	HMGCS1	1
WP5223	2q21 1 copy number variation syndrome	1/86	18/8435	0.168604867293404	0.379682716424079	0.314313613596383	ARHGEF4	1
WP2884	NRF2 pathway	3/86	141/8435	0.173744670614634	0.379948597789001	0.314533718776264	MAFF/GSTT2/NRG1	3
WP4655	Cytosolic DNA sensing pathway	2/86	74/8435	0.174088747478552	0.379948597789001	0.314533718776264	IL1B/IL6	2
WP4674	Head and neck squamous cell carcinoma	2/86	74/8435	0.174088747478552	0.379948597789001	0.314533718776264	AJUBA/FGFR3	2
WP5356	Affected pathways in Duchenne muscular dystrophy	2/86	74/8435	0.174088747478552	0.379948597789001	0.314533718776264	IL1A/IL6	2
WP100	Glutathione metabolism	1/86	19/8435	0.177099578165777	0.379948597789001	0.314533718776264	GSTT2	1
WP1742	TP53 network	1/86	19/8435	0.177099578165777	0.379948597789001	0.314533718776264	GADD45A	1
WP4341	Non genomic actions of 1 25 dihydroxyvitamin D3	2/86	75/8435	0.177738666084346	0.379948597789001	0.314533718776264	CXCL8/IL6	2
WP3640	Imatinib and chronic myeloid leukemia	1/86	20/8435	0.185508494073304	0.390892898225891	0.323593764097794	GADD45A	1
WP5275	Ether lipid biosynthesis	1/86	20/8435	0.185508494073304	0.390892898225891	0.323593764097794	LPCAT1	1
WP4142	Metabolism of sphingolipids in ER and Golgi apparatus	1/86	21/8435	0.19383247143631	0.397087354678551	0.328721735184385	B4GALNT1	1
WP4300	Extracellular vesicles in the crosstalk of cardiac cells	1/86	21/8435	0.19383247143631	0.397087354678551	0.328721735184385	IL6	1
WP4961	STING pathway in Kawasaki like disease and COVID 19	1/86	21/8435	0.19383247143631	0.397087354678551	0.328721735184385	IL1B	1
WP5292	Glycosphingolipid metabolism	1/86	21/8435	0.19383247143631	0.397087354678551	0.328721735184385	B4GALNT1	1
WP5205	Clock controlled autophagy in bone metabolism	2/86	80/8435	0.196158387132192	0.399080856579286	0.330372020433165	BMP2/IL6	2
WP272	Blood clotting cascade	1/86	22/8435	0.202072358226954	0.400076145482896	0.331195952728035	SERPINB2	1
WP4482	Vitamin D in inflammatory diseases	1/86	22/8435	0.202072358226954	0.400076145482896	0.331195952728035	IL6	1
WP4722	Glycerolipids and glycerophospholipids	1/86	22/8435	0.202072358226954	0.400076145482896	0.331195952728035	CDS1	1
WP5194	Synthesis of ceramides and 1 deoxyceramides	1/86	22/8435	0.202072358226954	0.400076145482896	0.331195952728035	B4GALNT1	1
WP4790	FGF23 signaling in hypophosphatemic rickets and related disorders	1/86	23/8435	0.210228994051568	0.408010218718504	0.337764034764293	FGFR3	1
WP5044	Kynurenine pathway and links to cell senescence	1/86	23/8435	0.210228994051568	0.408010218718504	0.337764034764293	AHR	1
WP5181	Roles of ceramides in development of insulin resistance	1/86	23/8435	0.210228994051568	0.408010218718504	0.337764034764293	TRAF1	1
WP4298	Acute viral myocarditis	2/86	85/8435	0.214808048325437	0.414172380758196	0.342865271492958	ABL2/IL6	2
WP5231	Hippocampal synaptogenesis and neurogenesis	1/86	24/8435	0.218303210232211	0.417232936354945	0.345398898249232	BDNF	1
WP15	Selenium micronutrient network	2/86	87/8435	0.222316868509847	0.417232936354945	0.345398898249232	IL1B/IL6	2
WP254	Apoptosis	2/86	88/8435	0.226079695089468	0.417232936354945	0.345398898249232	BIRC3/TRAF1	2
WP2865	IL1 and megakaryocytes in obesity	1/86	25/8435	0.226295829887428	0.417232936354945	0.345398898249232	IL1B	1
WP2895	Differentiation of white and brown adipocyte	1/86	25/8435	0.226295829887428	0.417232936354945	0.345398898249232	BMP2	1
WP3668	Hypothesized pathways in pathogenesis of cardiovascular disease	1/86	25/8435	0.226295829887428	0.417232936354945	0.345398898249232	TGFBR3	1
WP4483	Relationship between inflammation COX 2 and EGFR	1/86	25/8435	0.226295829887428	0.417232936354945	0.345398898249232	PTGER2	1
WP673	ErbB signaling pathway	2/86	90/8435	0.233619708286845	0.421288183314702	0.34875596263697	ABL2/NRG1	2
WP2878	PPAR alpha pathway	1/86	26/8435	0.234207668012241	0.421288183314702	0.34875596263697	PPARA	1
WP5183	SARS CoV 2 mitochondrial chronic oxidative stress and endothelial dysfunction	1/86	26/8435	0.234207668012241	0.421288183314702	0.34875596263697	IL6	1
WP5284	Cell interactions of the pancreatic cancer microenvironment	1/86	26/8435	0.234207668012241	0.421288183314702	0.34875596263697	CSF2	1
WP4721	Eicosanoid metabolism via lipooxygenases LOX	1/86	28/8435	0.249792219507659	0.44390785996843	0.367481261419004	PPARA	1
WP5092	Interactions of natural killer cells in pancreatic cancer	1/86	28/8435	0.249792219507659	0.44390785996843	0.367481261419004	CSF2	1
WP2806	Complement system	2/86	95/8435	0.252531495981568	0.446088570745884	0.369286524221392	ADM/PLAUR	2
WP3869	Cannabinoid receptor signaling	1/86	29/8435	0.257466522959823	0.449042824803175	0.37173215113055	AHR	1
WP4494	Selective expression of chemokine receptors during T cell polarization	1/86	29/8435	0.257466522959823	0.449042824803175	0.37173215113055	CSF2	1
WP4963	p53 transcriptional gene network	2/86	97/8435	0.260111471778317	0.449042824803175	0.37173215113055	GADD45A/LIF	2
WP5316	Primary ovarian insufficiency	3/86	174/8435	0.261450258743426	0.449042824803175	0.37173215113055	TGFBR3/BDNF/IL6	3
WP2870	Extracellular vesicle mediated signaling in recipient cells	1/86	30/8435	0.265063225199348	0.449042824803175	0.37173215113055	TGFBR3	1
WP5102	Familial partial lipodystrophy	1/86	30/8435	0.265063225199348	0.449042824803175	0.37173215113055	PPARA	1
WP3996	Ethanol effects on histone modifications	1/86	31/8435	0.272583101776726	0.449042824803175	0.37173215113055	HDAC9	1
WP4719	Eicosanoid metabolism via cyclooxygenases COX	1/86	31/8435	0.272583101776726	0.449042824803175	0.37173215113055	PTGFR	1
WP2112	IL 17 signaling pathway	1/86	32/8435	0.280026920582913	0.449042824803175	0.37173215113055	CEBPD	1
WP2839	Hair follicle development organogenesis part 2 of 3	1/86	32/8435	0.280026920582913	0.449042824803175	0.37173215113055	INHBA	1
WP3414	Initiation of transcription and translation elongation at the HIV 1 LTR	1/86	32/8435	0.280026920582913	0.449042824803175	0.37173215113055	HDAC9	1
WP4149	White fat cell differentiation	1/86	32/8435	0.280026920582913	0.449042824803175	0.37173215113055	CEBPD	1
WP5365	4p16 3 copy number variation	1/86	32/8435	0.280026920582913	0.449042824803175	0.37173215113055	FGFR3	1
WP727	Monoamine transport	1/86	32/8435	0.280026920582913	0.449042824803175	0.37173215113055	IL1B	1
WP5124	Alzheimer 39 s disease	4/86	263/8435	0.280279685795173	0.449042824803175	0.37173215113055	IL1A/IL1B/TUBB/IL6	4
WP3676	BDNF TrkB signaling	1/86	33/8435	0.287395441924086	0.449042824803175	0.37173215113055	BDNF	1
WP4553	FBXL10 enhancement of MAP ERK signaling in diffuse large B cell lymphoma	1/86	33/8435	0.287395441924086	0.449042824803175	0.37173215113055	PCGF1	1
WP465	Tryptophan metabolism	1/86	33/8435	0.287395441924086	0.449042824803175	0.37173215113055	AHR	1
WP4950	16p11 2 distal deletion syndrome	1/86	33/8435	0.287395441924086	0.449042824803175	0.37173215113055	TRAF1	1
WP5221	2q11 2 copy number variation syndrome	1/86	33/8435	0.287395441924086	0.449042824803175	0.37173215113055	NEURL3	1
WP5344	Cardiomyocyte signaling pathways converging on titin	1/86	33/8435	0.287395441924086	0.449042824803175	0.37173215113055	ANKRD1	1
WP4223	Ras signaling	3/86	184/8435	0.289214022754587	0.449042824803175	0.37173215113055	RASAL2/ABL2/FGFR3	3
WP702	Metapathway biotransformation Phase I and II	3/86	184/8435	0.289214022754587	0.449042824803175	0.37173215113055	NNMT/NAT9/GSTT2	3
WP2059	Alzheimer 39 s disease and miRNA effects	4/86	268/8435	0.291737201781166	0.45043201287937	0.372882165880513	IL1A/IL1B/TUBB/IL6	4
WP5358	JAK STAT signaling in the regulation of beta cells	1/86	34/8435	0.294689418595656	0.45043201287937	0.372882165880513	IL6	1
WP5406	13q12 12 copy number variation	1/86	34/8435	0.294689418595656	0.45043201287937	0.372882165880513	TRAF1	1
WP299	Nuclear receptors in lipid metabolism and toxicity	1/86	35/8435	0.301909595955586	0.459089334056174	0.380048975918046	PPARA	1
WP3850	Factors and pathways affecting insulin like growth factor IGF1 Akt signaling	1/86	36/8435	0.309056711996993	0.465161887954657	0.38507603213374	IGFBP5	1
WP5333	Enterocyte cholesterol metabolism	1/86	36/8435	0.309056711996993	0.465161887954657	0.38507603213374	HMGCS1	1
WP4844	Influence of laminopathies on Wnt signaling	1/86	37/8435	0.31613149742005	0.471003998681387	0.389912320050248	CEBPD	1
WP619	Type II interferon signaling	1/86	37/8435	0.31613149742005	0.471003998681387	0.389912320050248	IL1B	1
WP170	Nuclear receptors	1/86	38/8435	0.323134675703198	0.47190460065566	0.390657867447327	PPARA	1
WP2911	miRNA targets in ECM and membrane receptors	1/86	38/8435	0.323134675703198	0.47190460065566	0.390657867447327	COL6A3	1
WP3591	Sleep regulation	1/86	38/8435	0.323134675703198	0.47190460065566	0.390657867447327	IL6	1
WP4829	mBDNF and proBDNF regulation of GABA neurotransmission	1/86	38/8435	0.323134675703198	0.47190460065566	0.390657867447327	BDNF	1
WP34	Ovarian infertility	1/86	39/8435	0.330066963173666	0.479653961262225	0.397073038404411	PTGER2	1
WP3931	Embryonic stem cell pluripotency pathways	2/86	117/8435	0.335617091343598	0.480164615351735	0.397495774350053	LIF/FGFR3	2
WP2203	Thymic stromal lymphopoietin TSLP signaling pathway	1/86	40/8435	0.336929069077319	0.480164615351735	0.397495774350053	TSLP	1
WP2516	ATM signaling pathway	1/86	40/8435	0.336929069077319	0.480164615351735	0.397495774350053	GADD45A	1
WP4564	Neural crest cell migration during development	1/86	40/8435	0.336929069077319	0.480164615351735	0.397495774350053	BDNF	1
WP4787	Osteoblast differentiation and related diseases	2/86	119/8435	0.343078902985779	0.485157417301946	0.401628977034974	BMP2/FGFR3	2
WP1433	Nucleotide binding oligomerization domain NOD pathway	1/86	41/8435	0.343721695647819	0.485157417301946	0.401628977034974	IL1B	1
WP179	Cell cycle	2/86	120/8435	0.346800366411714	0.487171943292646	0.403296666704349	GADD45A/E2F5	2
WP4541	Hippo Merlin signaling dysregulation	2/86	121/8435	0.350515191654204	0.490056784540237	0.405684831448118	AJUBA/FGFR3	2
WP314	Fas ligand pathway and stress induction of heat shock proteins	1/86	43/8435	0.357101285073376	0.492265790171243	0.40751351764399	IL1A	1
WP364	IL6 signaling pathway	1/86	43/8435	0.357101285073376	0.492265790171243	0.40751351764399	IL6	1
WP4565	Neural crest cell migration in cancer	1/86	43/8435	0.357101285073376	0.492265790171243	0.40751351764399	BDNF	1
WP2586	Aryl hydrocarbon receptor pathway	1/86	46/8435	0.376666734403262	0.509709571784231	0.421954043368213	AHR	1
WP4861	Endoplasmic reticulum stress response in coronavirus infection	1/86	46/8435	0.376666734403262	0.509709571784231	0.421954043368213	PPP1R15A	1
WP5078	T cell modulation in pancreatic cancer	1/86	46/8435	0.376666734403262	0.509709571784231	0.421954043368213	IL6	1
WP5283	Chronic hyperglycemia impairment of neuron function	1/86	46/8435	0.376666734403262	0.509709571784231	0.421954043368213	BDNF	1
WP4008	NO cGMP PKG mediated neuroprotection	1/86	47/8435	0.383056847747084	0.515989817741506	0.427153033777089	IL1B	1
WP1541	Energy metabolism	1/86	48/8435	0.389382206723449	0.517422301727105	0.428338890278995	PPARA	1
WP4312	Rett syndrome	1/86	48/8435	0.389382206723449	0.517422301727105	0.428338890278995	KDM5B	1
WP5390	Pancreatic cancer subtypes	1/86	48/8435	0.389382206723449	0.517422301727105	0.428338890278995	VSIG2	1
WP2637	Interleukin 1 IL 1 structural pathway	1/86	49/8435	0.395643459879737	0.523384846029248	0.433274876998343	IL1A	1
WP2018	RANKL RANK signaling pathway	1/86	50/8435	0.401841249344361	0.524527294498171	0.434220632733544	TRAF1	1
WP286	IL 3 signaling pathway	1/86	50/8435	0.401841249344361	0.524527294498171	0.434220632733544	CXCL8	1
WP5373	Osteoarthritic chondrocyte hypertrophy	1/86	50/8435	0.401841249344361	0.524527294498171	0.434220632733544	FGFR3	1
WP3611	Photodynamic therapy induced AP 1 survival signaling	1/86	51/8435	0.407976210889547	0.525558874290028	0.435074607797633	IL6	1
WP4539	Synaptic signaling associated with autism spectrum disorder	1/86	51/8435	0.407976210889547	0.525558874290028	0.435074607797633	BDNF	1
WP4545	Oxysterols derived from cholesterol	1/86	51/8435	0.407976210889547	0.525558874290028	0.435074607797633	CH25H	1
WP5144	NRP1 triggered signaling pathways in pancreatic cancer	1/86	53/8435	0.420060161901948	0.538772816352498	0.446013535749437	TGFBR3	1
WP2858	Ectoderm differentiation	2/86	142/8435	0.426597309632409	0.544788772041389	0.450993738139526	RGMA/GATA6	2
WP2272	Pathogenic Escherichia coli infection	1/86	55/8435	0.431900274318292	0.549183538465069	0.454631867703465	TUBB	1
WP5224	2q37 copy number variation syndrome	2/86	145/8435	0.437108194066173	0.551839625371149	0.456830662216259	IL1B/COL6A3	2
WP4324	Mitochondrial complex I assembly model OXPHOS system	1/86	56/8435	0.437730414701183	0.551839625371149	0.456830662216259	NDUFA1	1
WP4917	Proximal tubule transport	1/86	57/8435	0.443501411757597	0.554376764696997	0.458930988081011	SLC1A1	1
WP5153	N glycan biosynthesis	1/86	57/8435	0.443501411757597	0.554376764696997	0.458930988081011	FUT8	1
WP2857	Mesodermal commitment pathway	2/86	148/8435	0.447516677434743	0.554468988492839	0.459007333917355	GATA6/INHBA	2
WP3527	Pre implantation embryo	1/86	58/8435	0.44921385847386	0.554468988492839	0.459007333917355	E2F5	1
WP558	Complement and coagulation cascades	1/86	58/8435	0.44921385847386	0.554468988492839	0.459007333917355	PLAUR	1
WP51	Regulation of actin cytoskeleton	2/86	150/8435	0.454397051279943	0.555020396662422	0.459463807406536	ARHGEF4/FGFR3	2
WP3896	Dengue 2 interactions with complement and coagulation cascades	1/86	59/8435	0.454868341960937	0.555020396662422	0.459463807406536	PLAUR	1
WP4666	Hepatitis B infection	2/86	151/8435	0.457819290599398	0.555020396662422	0.459463807406536	CXCL8/IL6	2
WP3865	Novel intracellular components of RIG I like receptor pathway	1/86	60/8435	0.460465443511959	0.555020396662422	0.459463807406536	CXCL8	1
WP5053	Development of ureteric collection system	1/86	60/8435	0.460465443511959	0.555020396662422	0.459463807406536	BMP2	1
WP4172	PI3K Akt signaling pathway	4/86	341/8435	0.460949142990825	0.555020396662422	0.459463807406536	BDNF/COL6A3/FGFR3/IL6	4
WP5072	Modulators of TCR signaling and T cell activation	1/86	61/8435	0.46600573865918	0.556565558317644	0.46074294212201	TNFAIP3	1
WP5352	10q11 21q11 23 copy number variation syndrome	1/86	61/8435	0.46600573865918	0.556565558317644	0.46074294212201	BMP2	1
WP3863	T cell antigen receptor TCR pathway during Staphylococcus aureus infection	1/86	62/8435	0.471489797230389	0.558592330052068	0.462420769213487	CSF2	1
WP5180	DYRK1A involvement regarding cell proliferation in brain development	1/86	62/8435	0.471489797230389	0.558592330052068	0.462420769213487	E2F5	1
WP45	G1 to S cell cycle control	1/86	64/8435	0.482291455768278	0.566836571520486	0.469245618529002	GADD45A	1
WP5402	10q22q23 copy number variation	1/86	64/8435	0.482291455768278	0.566836571520486	0.469245618529002	BMP2	1
WP5381	Smith Magenis and Potocki Lupski syndrome copy number variation	2/86	159/8435	0.484752115881539	0.567467754702596	0.469768132349696	PLD6/IL1B	2
WP4239	Epithelial to mesenchymal transition in colorectal cancer	2/86	162/8435	0.494641522168608	0.576755925058258	0.477457179709245	ZEB2/ID1	2
WP455	GPCRs class A rhodopsin like	3/86	261/8435	0.500170458564479	0.579009001917442	0.479322349490978	PTGFR/PTGER2/GALR2	3
WP4685	Melanoma	1/86	68/8435	0.503244386120647	0.579009001917442	0.479322349490978	GADD45A	1
WP3929	Chemokine signaling pathway	2/86	166/8435	0.507642958917601	0.579009001917442	0.479322349490978	GRK4/CXCL3	2
WP1982	Sterol regulatory element binding proteins SREBP signaling	1/86	69/8435	0.50835027625972	0.579009001917442	0.479322349490978	HMGCS1	1
WP5293	Acute myeloid leukemia	1/86	69/8435	0.50835027625972	0.579009001917442	0.479322349490978	CSF2	1
WP707	DNA damage response	1/86	69/8435	0.50835027625972	0.579009001917442	0.479322349490978	GADD45A	1
WP2572	Primary focal segmental glomerulosclerosis FSGS	1/86	72/8435	0.523358764922632	0.588063300699201	0.486817790409329	PLAUR	1
WP4255	Non small cell lung cancer	1/86	72/8435	0.523358764922632	0.588063300699201	0.486817790409329	GADD45A	1
WP5304	Cholesterol metabolism	1/86	72/8435	0.523358764922632	0.588063300699201	0.486817790409329	HMGCS1	1
WP1530	miRNA regulation of DNA damage response	1/86	73/8435	0.528260253170468	0.588063300699201	0.486817790409329	GADD45A	1
WP24	Peptide GPCRs	1/86	73/8435	0.528260253170468	0.588063300699201	0.486817790409329	GALR2	1
WP4216	Chromosomal and microsatellite instability in colorectal cancer	1/86	73/8435	0.528260253170468	0.588063300699201	0.486817790409329	GADD45A	1
WP5114	Nucleotide excision repair in xeroderma pigmentosum	1/86	75/8435	0.537914258869132	0.596559046490202	0.493850843124806	H2AC6	1
WP4949	16p11 2 proximal deletion syndrome	1/86	76/8435	0.542667772474067	0.599576752358987	0.496348997492543	YPEL3	1
WP4018	Clear cell renal cell carcinoma pathways	1/86	85/8435	0.583331526125826	0.642100000772831	0.5315511157156	SDSL	1
WP2840	Hair follicle development cytodifferentiation part 3 of 3	1/86	87/8435	0.591870707176682	0.649077541327589	0.537327349109725	IGFBP5	1
WP4263	Pancreatic adenocarcinoma pathway	1/86	89/8435	0.600236880335126	0.653394390032701	0.540900975870069	GADD45A	1
WP4336	ncRNAs involved in Wnt signaling in hepatocellular carcinoma	1/86	89/8435	0.600236880335126	0.653394390032701	0.540900975870069	NOTUM	1
WP1772	Apoptosis modulation and signaling	1/86	92/8435	0.612469310760924	0.663711234030329	0.549441592488979	BIRC3	1
WP117	GPCRs other	1/86	93/8435	0.61646399364173	0.663711234030329	0.549441592488979	PTGFR	1
WP2355	Corticotropin releasing hormone signaling pathway	1/86	93/8435	0.61646399364173	0.663711234030329	0.549441592488979	CXCL8	1
WP4258	lncRNA in canonical Wnt signaling and colorectal cancer	1/86	98/8435	0.635834993856587	0.679606243433671	0.562599994564181	NOTUM	1
WP4540	Hippo signaling regulation pathways	1/86	98/8435	0.635834993856587	0.679606243433671	0.562599994564181	FGFR3	1
WP5287	17q12 copy number variation syndrome	1/86	101/8435	0.646990056812301	0.68903273198422	0.57040354619211	RASL10B	1
WP111	Electron transport chain OXPHOS system in mitochondria	1/86	105/8435	0.661339689773665	0.701781325479249	0.580957243572474	NDUFA1	1
WP4932	7q11 23 copy number variation syndrome	1/86	107/8435	0.66829675411659	0.706622016001412	0.584964523505183	NRG1	1
WP5366	NF1 copy number variation syndrome	1/86	109/8435	0.675112528239933	0.711279270824215	0.588819949442347	TUBB	1
WP3998	Prader Willi and Angelman syndrome	1/86	110/8435	0.678468320045285	0.712271012147185	0.589640944935404	BDNF	1
WP428	Wnt signaling	1/86	114/8435	0.691552294279994	0.723432364583682	0.59888067291138	NOTUM	1
WP4549	Fragile X syndrome	1/86	122/8435	0.716161746859326	0.746529029411665	0.618000837907248	BDNF	1
WP4657	22q11 2 copy number variation syndrome	1/86	125/8435	0.724881093234583	0.752957473606345	0.623322511602755	GP1BA	1
WP4217	Ebola virus infection in host	1/86	129/8435	0.736096306464438	0.761924247042138	0.630745496213295	RAB9A	1
WP5417	Cell lineage map for neuronal differentiation	1/86	132/8435	0.74421003682429	0.767629233787292	0.635468268469766	GATA6	1
WP2380	Brain derived neurotrophic factor BDNF signaling pathway	1/86	137/8435	0.757188490826277	0.778294790222131	0.644297560505029	BDNF	1
WP2853	Endoderm differentiation	1/86	145/8435	0.776612949567736	0.792736401807897	0.656252792932853	GATA6	1
WP4673	Male infertility	1/86	145/8435	0.776612949567736	0.792736401807897	0.656252792932853	AHR	1
WP536	Calcium regulation in cardiac cells	1/86	152/8435	0.792344086447478	0.806005191386228	0.667237125429456	GRK4	1
WP4262	Breast cancer pathway	1/86	155/8435	0.798746021794309	0.809725348554369	0.670316791666775	GADD45A	1
WP437	EGF EGFR signaling pathway	1/86	160/8435	0.808985172313866	0.817296663810241	0.67658457093301	IQSEC1	1
WP306	Focal adhesion	1/86	199/8435	0.87302761839117	0.878986851281212	0.727653700257774	BIRC3	1
WP3932	Focal adhesion PI3K Akt mTOR signaling pathway	1/86	302/8435	0.957222772632194	0.960478632403052	0.79511522825159	FGFR3	1
WP5420	ADHD and autism ASD pathways	1/86	371/8435	0.979520988155123	0.979520988155123	0.810879105270254	ABL2	1
