# Supplementary material for: Uncovering Anticancer Mechanisms of Spiramycin Derivatives Using Transcriptomic and Metabolomic Analyses
Source: Metabolites. 2025 Sep 27;15(10):647. doi: 10.3390/metabo15100647 (PMC12566170; doi:10.3390/metabo15100647)
Supplement: Supplementary file 1 [file metabolites-15-00647-s001.zip › Table S2 A full list of pathways obtained by transcriptomics analyses/231_ora_reactome.xls]

## Sheet: 231_ora_reactome
ID	Description	GeneRatio	BgRatio	pvalue	p.adjust	qvalue	geneID	Count
R-HSA-6783783	Interleukin-10 signaling	10/141	47/10891	3.3024843966464e-10	1.78003908979241e-07	1.66862369514765e-07	PTGS2/CSF3/IL1A/IL1B/LIF/CXCL8/CXCL1/CXCL2/CSF2/IL6	10
R-HSA-9031628	NGF-stimulated transcription	8/141	39/10891	2.83552704132109e-08	7.64174537636033e-06	7.16343673596906e-06	EGR2/FOSL1/FOS/RRAD/JUNB/FOSB/ID1/EGR1	8
R-HSA-6785807	Interleukin-4 and Interleukin-13 signaling	11/141	108/10891	1.36732258003419e-07	2.20520534298961e-05	2.0671781361879e-05	MCL1/PTGS2/FOS/JUNB/IL1A/IL1B/LIF/BCL6/CXCL8/IL6/MYC	11
R-HSA-449147	Signaling by Interleukins	22/141	473/10891	1.63651602448208e-07	2.20520534298961e-05	2.0671781361879e-05	IL24/JUN/MCL1/PTGS2/IRS2/FOS/NFKBIA/CSF3/SERPINB2/JUNB/IL11/IL1A/IL1B/LIF/IRAK2/BCL6/CXCL8/CXCL1/CXCL2/CSF2/IL6/MYC	22
R-HSA-9648895	Response of EIF2AK1 (HRI) to heme deficiency	5/141	15/10891	9.16583291838313e-07	9.59389851284702e-05	8.99340159391967e-05	ATF3/DDIT3/PPP1R15A/CEBPB/ATF4	5
R-HSA-198725	Nuclear Events (kinase and transcription factor activation)	8/141	61/10891	1.06796643927796e-06	9.59389851284702e-05	8.99340159391967e-05	EGR2/FOSL1/FOS/RRAD/JUNB/FOSB/ID1/EGR1	8
R-HSA-187037	Signaling by NTRK1 (TRKA)	10/141	115/10891	2.25113462629112e-06	0.000173337366224417	0.000162487912875149	NGF/EGR2/FOSL1/IRS2/FOS/RRAD/JUNB/FOSB/ID1/EGR1	10
R-HSA-166520	Signaling by NTRKs	10/141	134/10891	8.93838336670347e-06	0.000602223579331646	0.000564529475791798	NGF/EGR2/FOSL1/IRS2/FOS/RRAD/JUNB/FOSB/ID1/EGR1	10
R-HSA-380994	ATF4 activates genes in response to endoplasmic reticulum stress	5/141	27/10891	2.17422154472491e-05	0.00130211712511858	0.00122061560405609	ATF3/DDIT3/CEBPB/ATF4/CXCL8	5
R-HSA-381119	Unfolded Protein Response (UPR)	8/141	94/10891	2.81982861810501e-05	0.0015198876251586	0.00142475551230569	ATF3/DDIT3/ERN1/CEBPB/ATF4/CXCL8/CREBRF/DNAJB9	8
R-HSA-400253	Circadian Clock	7/141	70/10891	3.18792098020641e-05	0.00156208128030114	0.00146430820143452	PER1/NR1D1/PER2/BHLHE40/KLF15/NOCT/NFIL3	7
R-HSA-381042	PERK regulates gene expression	5/141	32/10891	5.14846193136321e-05	0.00231251748417064	0.00216777344478451	ATF3/DDIT3/CEBPB/ATF4/CXCL8	5
R-HSA-9614085	FOXO-mediated transcription	6/141	65/10891	0.000186657352820304	0.00757940918808771	0.00710500226595469	GADD45A/TXNIP/DDIT3/BTG1/BCL6/KLF4	6
R-HSA-112409	RAF-independent MAPK1/3 activation	4/141	23/10891	0.000196867771119161	0.00757940918808771	0.00710500226595469	DUSP10/DUSP5/DUSP1/IL6	4
R-HSA-2559583	Cellular Senescence	10/141	197/10891	0.000236282253497475	0.00849040897567594	0.00795898117044127	JUN/FOS/KDM6B/IL1A/ID1/CEBPB/CXCL8/H1-4/H2BC4/IL6	10
R-HSA-2559582	Senescence-Associated Secretory Phenotype (SASP)	7/141	112/10891	0.000613834993036564	0.0206785663279193	0.0193842629379968	JUN/FOS/IL1A/CEBPB/CXCL8/H2BC4/IL6	7
R-HSA-9617828	FOXO-mediated transcription of cell cycle genes	3/141	17/10891	0.00126453585680103	0.0400932251068091	0.0375837282516715	GADD45A/BTG1/KLF4	3
R-HSA-9633012	Response of EIF2AK4 (GCN2) to amino acid deficiency	6/141	101/10891	0.0019588046578701	0.0586553172551103	0.0549839903963537	RPS27/ATF3/DDIT3/RPL38/CEBPB/ATF4	6
R-HSA-6783589	Interleukin-6 family signaling	3/141	24/10891	0.00352276315774811	0.0999352285276963	0.0936801282946865	IL11/LIF/IL6	3
R-HSA-9660826	Purinergic signaling in leishmaniasis infection	3/141	26/10891	0.00444073179795395	0.113978782814151	0.10684467483799	TXNIP/IL1A/IL1B	3
R-HSA-9664424	Cell recruitment (pro-inflammatory response)	3/141	26/10891	0.00444073179795395	0.113978782814151	0.10684467483799	TXNIP/IL1A/IL1B	3
R-HSA-1368108	BMAL1:CLOCK,NPAS2 activates circadian gene expression	3/141	27/10891	0.00494897150773169	0.121249801939426	0.113660589651254	BHLHE40/KLF15/NOCT	3
R-HSA-381183	ATF6 (ATF6-alpha) activates chaperone genes	2/141	10/10891	0.0069964154797224	0.152304587219333	0.142771607978283	DDIT3/ATF4	2
R-HSA-450341	Activation of the AP-1 family of transcription factors	2/141	10/10891	0.0069964154797224	0.152304587219333	0.142771607978283	JUN/FOS	2
R-HSA-380108	Chemokine receptors bind chemokines	4/141	59/10891	0.00706422018642544	0.152304587219333	0.142771607978283	CXCL8/CXCL1/CXCL3/CXCL2	4
R-HSA-9708530	Regulation of BACH1 activity	2/141	11/10891	0.00847899205291325	0.175776027558471	0.164773934631513	BACH1/MAFK	2
R-HSA-9707564	Cytoprotection by HMOX1	4/141	64/10891	0.00938574105727498	0.187367201106341	0.175639598732631	TXNIP/BACH1/MAFK/COX19	4
R-HSA-381033	ATF6 (ATF6-alpha) activates chaperones	2/141	12/10891	0.0100889911769856	0.192391917273039	0.180349810157325	DDIT3/ATF4	2
R-HSA-9755511	KEAP1-NFE2L2 pathway	5/141	102/10891	0.0103513276454882	0.192391917273039	0.180349810157325	BACH1/ATF4/CSNK2B/MAFK/MYC	5
R-HSA-209560	NF-kB is activated and signals survival	2/141	13/10891	0.0118229129705198	0.212418336370339	0.19912274476665	NGF/NFKBIA	2
R-HSA-9711123	Cellular response to chemical stress	7/141	194/10891	0.0130285549157082	0.226528745147313	0.2123499612747	TXNIP/BACH1/ATF4/CSNK2B/MAFK/COX19/MYC	7
R-HSA-9711097	Cellular response to starvation	6/141	156/10891	0.0157973621331337	0.266086818429972	0.249432033681059	RPS27/ATF3/DDIT3/RPL38/CEBPB/ATF4	6
R-HSA-193639	p75NTR signals via NF-kB	2/141	16/10891	0.0177342308200407	0.275445448462225	0.258204892611792	NGF/NFKBIA	2
R-HSA-9614657	FOXO-mediated transcription of cell death genes	2/141	16/10891	0.0177342308200407	0.275445448462225	0.258204892611792	DDIT3/BCL6	2
R-HSA-5675221	Negative regulation of MAPK pathway	3/141	43/10891	0.0179726460111461	0.275445448462225	0.258204892611792	DUSP10/DUSP5/DUSP1	3
R-HSA-3700989	Transcriptional Regulation by TP53	10/141	362/10891	0.01912719969666	0.275445448462225	0.258204892611792	GADD45A/JUN/PTEN/FOS/ELL/BCL6/PLK2/CSNK2B/COX19/TNFRSF10D	10
R-HSA-9759194	Nuclear events mediated by NFE2L2	4/141	79/10891	0.0191445331565092	0.275445448462225	0.258204892611792	BACH1/ATF4/MAFK/MYC	4
R-HSA-6788467	IL-6-type cytokine receptor ligand interactions	2/141	17/10891	0.0199301901484727	0.275445448462225	0.258204892611792	IL11/LIF	2
R-HSA-9018677	Biosynthesis of DHA-derived SPMs	2/141	17/10891	0.0199301901484727	0.275445448462225	0.258204892611792	PTGS2/CYP1A1	2
R-HSA-9707616	Heme signaling	3/141	47/10891	0.0227510014063573	0.306569743950664	0.287381070396092	NR1D1/BACH1/MAFK	3
R-HSA-9018678	Biosynthesis of specialized proresolving mediators (SPMs)	2/141	19/10891	0.0246412685344649	0.316229612858967	0.296436313196571	PTGS2/CYP1A1	2
R-HSA-9725371	Nuclear events stimulated by ALK signaling in cancer	2/141	19/10891	0.0246412685344649	0.316229612858967	0.296436313196571	JUNB/CEBPB	2
R-HSA-5683057	MAPK family signaling cascades	9/141	325/10891	0.0253010068770156	0.317145179225847	0.297294572851101	JUN/DUSP10/DUSP5/CDC42EP2/IRS2/CSF2/DUSP1/IL6/MYC	9
R-HSA-1655829	Regulation of cholesterol biosynthesis by SREBP (SREBF)	3/141	55/10891	0.034177155564271	0.41161533479071	0.385851695536648	HMGCR/HMGCS1/INSIG1	3
R-HSA-73887	Death Receptor Signalling	5/141	141/10891	0.036180061151972	0.41161533479071	0.385851695536648	NGF/NFKBIA/TNFAIP3/TNFRSF10D/TRAF1	5
R-HSA-168142	Toll Like Receptor 10 (TLR10) Cascade	4/141	97/10891	0.0370195796375929	0.41161533479071	0.385851695536648	JUN/FOS/NFKBIA/IRAK2	4
R-HSA-168176	Toll Like Receptor 5 (TLR5) Cascade	4/141	97/10891	0.0370195796375929	0.41161533479071	0.385851695536648	JUN/FOS/NFKBIA/IRAK2	4
R-HSA-975871	MyD88 cascade initiated on plasma membrane	4/141	97/10891	0.0370195796375929	0.41161533479071	0.385851695536648	JUN/FOS/NFKBIA/IRAK2	4
R-HSA-168643	Nucleotide-binding domain, leucine rich repeat containing receptor (NLR) signaling pathways	3/141	57/10891	0.0374195758900645	0.41161533479071	0.385851695536648	TXNIP/IRAK2/TNFAIP3	3
R-HSA-2142753	Arachidonic acid metabolism	3/141	59/10891	0.0408139565294888	0.439610358693155	0.412094467674474	PTGS2/CYP1A1/CYP1B1	3
R-HSA-975138	TRAF6 mediated induction of NFkB and MAP kinases upon TLR7/8 or 9 activation	4/141	103/10891	0.0445599278474699	0.439610358693155	0.412094467674474	JUN/FOS/NFKBIA/IRAK2	4
R-HSA-9018519	Estrogen-dependent gene expression	5/141	150/10891	0.0452288493005442	0.439610358693155	0.412094467674474	JUN/FOS/FOSB/H2BC4/MYC	5
R-HSA-975155	MyD88 dependent cascade initiated on endosome	4/141	104/10891	0.045894398180034	0.439610358693155	0.412094467674474	JUN/FOS/NFKBIA/IRAK2	4
R-HSA-6796648	TP53 Regulates Transcription of DNA Repair Genes	3/141	62/10891	0.0461868032299133	0.439610358693155	0.412094467674474	JUN/FOS/ELL	3
R-HSA-168164	Toll Like Receptor 3 (TLR3) Cascade	4/141	105/10891	0.0472510544231538	0.439610358693155	0.412094467674474	JUN/FOS/NFKBIA/IRAK2	4
R-HSA-168181	Toll Like Receptor 7/8 (TLR7/8) Cascade	4/141	105/10891	0.0472510544231538	0.439610358693155	0.412094467674474	JUN/FOS/NFKBIA/IRAK2	4
R-HSA-191273	Cholesterol biosynthesis	2/141	27/10891	0.0473050107684657	0.439610358693155	0.412094467674474	HMGCR/HMGCS1	2
R-HSA-201556	Signaling by ALK	2/141	27/10891	0.0473050107684657	0.439610358693155	0.412094467674474	MYC/CD274	2
R-HSA-450294	MAP kinase activation	3/141	64/10891	0.0499534239976412	0.446411118833036	0.418469557738223	JUN/FOS/IRAK2	3
R-HSA-5620971	Pyroptosis	2/141	28/10891	0.0505214809811042	0.446411118833036	0.418469557738223	IL1A/IL1B	2
R-HSA-9619665	EGR2 and SOX10-mediated initiation of Schwann cell myelination	2/141	28/10891	0.0505214809811042	0.446411118833036	0.418469557738223	EGR2/HMGCR	2
R-HSA-168138	Toll Like Receptor 9 (TLR9) Cascade	4/141	108/10891	0.0514538828330816	0.447316820113403	0.419318569777235	JUN/FOS/NFKBIA/IRAK2	4
R-HSA-166166	MyD88-independent TLR4 cascade	4/141	110/10891	0.0543661345463618	0.457864789382641	0.429206325366014	JUN/FOS/NFKBIA/IRAK2	4
R-HSA-937061	TRIF(TICAM1)-mediated TLR4 signaling	4/141	110/10891	0.0543661345463618	0.457864789382641	0.429206325366014	JUN/FOS/NFKBIA/IRAK2	4
R-HSA-5357956	TNFR1-induced NFkappaB signaling pathway	2/141	30/10891	0.0571812756913504	0.473830273102452	0.444172504812376	TNFAIP3/TRAF1	2
R-HSA-166058	MyD88:MAL(TIRAP) cascade initiated on plasma membrane	4/141	113/10891	0.0588991248568911	0.473830273102452	0.444172504812376	JUN/FOS/NFKBIA/IRAK2	4
R-HSA-168188	Toll Like Receptor TLR6:TLR2 Cascade	4/141	113/10891	0.0588991248568911	0.473830273102452	0.444172504812376	JUN/FOS/NFKBIA/IRAK2	4
R-HSA-450282	MAPK targets/ Nuclear events mediated by MAP kinases	2/141	31/10891	0.060619676868773	0.477542539022082	0.44765241427712	JUN/FOS	2
R-HSA-9020702	Interleukin-1 signaling	4/141	115/10891	0.0620301663516787	0.477542539022082	0.44765241427712	NFKBIA/IL1A/IL1B/IRAK2	4
R-HSA-168179	Toll Like Receptor TLR1:TLR2 Cascade	4/141	116/10891	0.0636281937830335	0.477542539022082	0.44765241427712	JUN/FOS/NFKBIA/IRAK2	4
R-HSA-181438	Toll Like Receptor 2 (TLR2) Cascade	4/141	116/10891	0.0636281937830335	0.477542539022082	0.44765241427712	JUN/FOS/NFKBIA/IRAK2	4
R-HSA-2871796	FCERI mediated MAPK activation	2/141	32/10891	0.0641272154498581	0.477542539022082	0.44765241427712	JUN/FOS	2
R-HSA-1989781	PPARA activates gene expression	4/141	117/10891	0.0652477889903197	0.477542539022082	0.44765241427712	CYP1A1/NR1D1/HMGCR/HMGCS1	4
R-HSA-448424	Interleukin-17 signaling	3/141	72/10891	0.06644840524426	0.477542539022082	0.44765241427712	JUN/FOS/IRAK2	3
R-HSA-909733	Interferon alpha/beta signaling	3/141	72/10891	0.06644840524426	0.477542539022082	0.44765241427712	IFIT2/SAMHD1/EGR1	3
R-HSA-400206	Regulation of lipid metabolism by PPARalpha	4/141	119/10891	0.0685513452287695	0.48617335629351	0.455743015371321	CYP1A1/NR1D1/HMGCR/HMGCS1	4
R-HSA-5357905	Regulation of TNFR1 signaling	2/141	35/10891	0.0750415219424587	0.525290653597211	0.492411900647712	TNFAIP3/TRAF1	2
R-HSA-2173796	SMAD2/SMAD3:SMAD4 heterotrimer regulates transcription	2/141	36/10891	0.0788027139452886	0.538795850232643	0.505071786176484	JUNB/MYC	2
R-HSA-2559580	Oxidative Stress Induced Senescence	4/141	125/10891	0.078970078234469	0.538795850232643	0.505071786176484	JUN/FOS/KDM6B/H2BC4	4
R-HSA-168638	NOD1/2 Signaling Pathway	2/141	37/10891	0.0826218298394352	0.549792176338958	0.515379835255736	IRAK2/TNFAIP3	2
R-HSA-8964043	Plasma lipoprotein clearance	2/141	37/10891	0.0826218298394352	0.549792176338958	0.515379835255736	LDLR/VLDLR	2
R-HSA-5689896	Ovarian tumor domain proteases	2/141	39/10891	0.0904254581539843	0.587220746325272	0.550465693264584	PTEN/TNFAIP3	2
R-HSA-8853884	Transcriptional Regulation by VENTX	2/141	39/10891	0.0904254581539843	0.587220746325272	0.550465693264584	CEBPB/IL6	2
R-HSA-381340	Transcriptional regulation of white adipocyte differentiation	3/141	84/10891	0.095174264401128	0.600596583102294	0.563004315768189	EGR2/CEBPB/KLF4	3
R-HSA-2426168	Activation of gene expression by SREBF (SREBP)	2/141	42/10891	0.102514126426962	0.600596583102294	0.563004315768189	HMGCR/HMGCS1	2
R-HSA-6807070	PTEN Regulation	4/141	140/10891	0.108207390511377	0.600596583102294	0.563004315768189	JUN/PTEN/EGR1/CSNK2B	4
R-HSA-5687128	MAPK6/MAPK4 signaling	3/141	89/10891	0.108415848200762	0.600596583102294	0.563004315768189	JUN/CDC42EP2/MYC	3
R-HSA-5633008	TP53 Regulates Transcription of Cell Death Genes	2/141	44/10891	0.110806165233429	0.600596583102294	0.563004315768189	BCL6/TNFRSF10D	2
R-HSA-75893	TNF signaling	2/141	44/10891	0.110806165233429	0.600596583102294	0.563004315768189	TNFAIP3/TRAF1	2
R-HSA-9616222	Transcriptional regulation of granulopoiesis	3/141	90/10891	0.111146370944077	0.600596583102294	0.563004315768189	CEBPB/H2BC4/MYC	3
R-HSA-9658195	Leishmania infection	6/141	254/10891	0.111957394728527	0.600596583102294	0.563004315768189	JUN/TXNIP/IL1A/IL1B/PLK2/IL6	6
R-HSA-201722	Formation of the beta-catenin:TCF transactivating complex	3/141	91/10891	0.113903271358473	0.600596583102294	0.563004315768189	AXIN2/H2BC4/MYC	3
R-HSA-445989	TAK1-dependent IKK and NF-kappa-B activation	2/141	45/10891	0.115016506880483	0.600596583102294	0.563004315768189	NFKBIA/IRAK2	2
R-HSA-170834	Signaling by TGF-beta Receptor Complex	3/141	93/10891	0.119494429236289	0.600596583102294	0.563004315768189	JUNB/PPP1R15A/MYC	3
R-HSA-375276	Peptide ligand-binding receptors	5/141	201/10891	0.119732900346741	0.600596583102294	0.563004315768189	CXCL8/CXCL1/CXCL3/CXCL2/EDN1	5
R-HSA-166016	Toll Like Receptor 4 (TLR4) Cascade	4/141	146/10891	0.121096879906487	0.600596583102294	0.563004315768189	JUN/FOS/NFKBIA/IRAK2	4
R-HSA-110056	MAPK3 (ERK1) activation	1/141	10/10891	0.122224384714649	0.600596583102294	0.563004315768189	IL6	1
R-HSA-1483115	Hydrolysis of LPC	1/141	10/10891	0.122224384714649	0.600596583102294	0.563004315768189	GPCPD1	1
R-HSA-193697	p75NTR regulates axonogenesis	1/141	10/10891	0.122224384714649	0.600596583102294	0.563004315768189	NGF	1
R-HSA-74749	Signal attenuation	1/141	10/10891	0.122224384714649	0.600596583102294	0.563004315768189	IRS2	1
R-HSA-937042	IRAK2 mediated activation of TAK1 complex	1/141	10/10891	0.122224384714649	0.600596583102294	0.563004315768189	IRAK2	1
R-HSA-9617629	Regulation of FOXO transcriptional activity by acetylation	1/141	10/10891	0.122224384714649	0.600596583102294	0.563004315768189	TXNIP	1
R-HSA-9701898	STAT3 nuclear events downstream of ALK signaling	1/141	10/10891	0.122224384714649	0.600596583102294	0.563004315768189	CD274	1
R-HSA-2122947	NOTCH1 Intracellular Domain Regulates Transcription	2/141	48/10891	0.127883656449052	0.600596583102294	0.563004315768189	HES1/MYC	2
R-HSA-6791312	TP53 Regulates Transcription of Cell Cycle Genes	2/141	48/10891	0.127883656449052	0.600596583102294	0.563004315768189	GADD45A/PLK2	2
R-HSA-8878159	Transcriptional regulation by RUNX3	3/141	96/10891	0.128067855502286	0.600596583102294	0.563004315768189	HES1/BRD2/MYC	3
R-HSA-1257604	PIP3 activates AKT signaling	6/141	267/10891	0.132890945339052	0.600596583102294	0.563004315768189	JUN/PTEN/IRS2/EGR1/CSNK2B/IER3	6
R-HSA-1059683	Interleukin-6 signaling	1/141	11/10891	0.133598923980823	0.600596583102294	0.563004315768189	IL6	1
R-HSA-2514853	Condensation of Prometaphase Chromosomes	1/141	11/10891	0.133598923980823	0.600596583102294	0.563004315768189	CSNK2B	1
R-HSA-2586552	Signaling by Leptin	1/141	11/10891	0.133598923980823	0.600596583102294	0.563004315768189	IRS2	1
R-HSA-4755510	SUMOylation of immune response proteins	1/141	11/10891	0.133598923980823	0.600596583102294	0.563004315768189	NFKBIA	1
R-HSA-8934903	Receptor Mediated Mitophagy	1/141	11/10891	0.133598923980823	0.600596583102294	0.563004315768189	CSNK2B	1
R-HSA-3214842	HDMs demethylate histones	2/141	50/10891	0.136641643519293	0.600596583102294	0.563004315768189	ARID5B/KDM6B	2
R-HSA-446652	Interleukin-1 family signaling	4/141	153/10891	0.136925924023081	0.600596583102294	0.563004315768189	NFKBIA/IL1A/IL1B/IRAK2	4
R-HSA-8957322	Metabolism of steroids	4/141	154/10891	0.139253330136294	0.600596583102294	0.563004315768189	CH25H/HMGCR/HMGCS1/INSIG1	4
R-HSA-1483257	Phospholipid metabolism	5/141	212/10891	0.14065334240125	0.600596583102294	0.563004315768189	PTEN/MBOAT7/GPCPD1/RUFY1/CSNK2B	5
R-HSA-2173793	Transcriptional activity of SMAD2/SMAD3:SMAD4 heterotrimer	2/141	51/10891	0.14106972986839	0.600596583102294	0.563004315768189	JUNB/MYC	2
R-HSA-5607764	CLEC7A (Dectin-1) signaling	3/141	101/10891	0.142824739388675	0.600596583102294	0.563004315768189	NFKBIA/RELB/IL1B	3
R-HSA-373076	Class A/1 (Rhodopsin-like receptors)	7/141	335/10891	0.144156023178908	0.600596583102294	0.563004315768189	HRH1/CXCL8/CXCL1/CXCL3/CXCL2/EDN1/GNRH1	7
R-HSA-170968	Frs2-mediated activation	1/141	12/10891	0.144827099690263	0.600596583102294	0.563004315768189	NGF	1
R-HSA-2197563	NOTCH2 intracellular domain regulates transcription	1/141	12/10891	0.144827099690263	0.600596583102294	0.563004315768189	HES1	1
R-HSA-375281	Hormone ligand-binding receptors	1/141	12/10891	0.144827099690263	0.600596583102294	0.563004315768189	GNRH1	1
R-HSA-6803211	TP53 Regulates Transcription of Death Receptors and Ligands	1/141	12/10891	0.144827099690263	0.600596583102294	0.563004315768189	TNFRSF10D	1
R-HSA-9027276	Erythropoietin activates Phosphoinositide-3-kinase (PI3K)	1/141	12/10891	0.144827099690263	0.600596583102294	0.563004315768189	IRS2	1
R-HSA-9664420	Killing mechanisms	1/141	12/10891	0.144827099690263	0.600596583102294	0.563004315768189	JUN	1
R-HSA-9673324	WNT5:FZD7-mediated leishmania damping	1/141	12/10891	0.144827099690263	0.600596583102294	0.563004315768189	JUN	1
R-HSA-381070	IRE1alpha activates chaperones	2/141	52/10891	0.145528461516186	0.600596583102294	0.563004315768189	ERN1/DNAJB9	2
R-HSA-383280	Nuclear Receptor transcription pathway	2/141	52/10891	0.145528461516186	0.600596583102294	0.563004315768189	NR1D1/NR4A2	2
R-HSA-611105	Respiratory electron transport	3/141	103/10891	0.148880695584431	0.600596583102294	0.563004315768189	NDUFB1/COX19/NDUFA1	3
R-HSA-1660499	Synthesis of PIPs at the plasma membrane	2/141	53/10891	0.15001631906913	0.600596583102294	0.563004315768189	PTEN/RUFY1	2
R-HSA-140342	Apoptosis induced DNA fragmentation	1/141	13/10891	0.155910781916907	0.600596583102294	0.563004315768189	H1-4	1
R-HSA-209543	p75NTR recruits signalling complexes	1/141	13/10891	0.155910781916907	0.600596583102294	0.563004315768189	NGF	1
R-HSA-5357786	TNFR1-induced proapoptotic signaling	1/141	13/10891	0.155910781916907	0.600596583102294	0.563004315768189	TNFAIP3	1
R-HSA-75205	Dissolution of Fibrin Clot	1/141	13/10891	0.155910781916907	0.600596583102294	0.563004315768189	SERPINB2	1
R-HSA-5689880	Ub-specific processing proteases	5/141	220/10891	0.15680901611049	0.600596583102294	0.563004315768189	PTEN/NFKBIA/AXIN2/H2BC4/MYC	5
R-HSA-9700206	Signaling by ALK in cancer	2/141	55/10891	0.159073502152945	0.600596583102294	0.563004315768189	JUNB/CEBPB	2
R-HSA-9725370	Signaling by ALK fusions and activated point mutants	2/141	55/10891	0.159073502152945	0.600596583102294	0.563004315768189	JUNB/CEBPB	2
R-HSA-8939211	ESR-mediated signaling	5/141	223/10891	0.163058722683067	0.600596583102294	0.563004315768189	JUN/FOS/FOSB/H2BC4/MYC	5
R-HSA-5684996	MAPK1/MAPK3 signaling	6/141	286/10891	0.166564286981666	0.600596583102294	0.563004315768189	DUSP10/DUSP5/IRS2/CSF2/DUSP1/IL6	6
R-HSA-169893	Prolonged ERK activation events	1/141	14/10891	0.166851817010649	0.600596583102294	0.563004315768189	NGF	1
R-HSA-177504	Retrograde neurotrophin signalling	1/141	14/10891	0.166851817010649	0.600596583102294	0.563004315768189	NGF	1
R-HSA-3322077	Glycogen synthesis	1/141	14/10891	0.166851817010649	0.600596583102294	0.563004315768189	PPP1R3C	1
R-HSA-3371568	Attenuation phase	1/141	14/10891	0.166851817010649	0.600596583102294	0.563004315768189	HSPA1B	1
R-HSA-6803205	TP53 regulates transcription of several additional cell death genes whose specific roles in p53-dependent apoptosis remain uncertain	1/141	14/10891	0.166851817010649	0.600596583102294	0.563004315768189	BCL6	1
R-HSA-8941856	RUNX3 regulates NOTCH signaling	1/141	14/10891	0.166851817010649	0.600596583102294	0.563004315768189	HES1	1
R-HSA-9027284	Erythropoietin activates RAS	1/141	14/10891	0.166851817010649	0.600596583102294	0.563004315768189	IRS2	1
R-HSA-5218859	Regulated Necrosis	2/141	57/10891	0.168229786886482	0.600596583102294	0.563004315768189	IL1A/IL1B	2
R-HSA-6799198	Complex I biogenesis	2/141	57/10891	0.168229786886482	0.600596583102294	0.563004315768189	NDUFB1/NDUFA1	2
R-HSA-2644602	Signaling by NOTCH1 PEST Domain Mutants in Cancer	2/141	58/10891	0.172841641123826	0.600596583102294	0.563004315768189	HES1/MYC	2
R-HSA-2644603	Signaling by NOTCH1 in Cancer	2/141	58/10891	0.172841641123826	0.600596583102294	0.563004315768189	HES1/MYC	2
R-HSA-2644606	Constitutive Signaling by NOTCH1 PEST Domain Mutants	2/141	58/10891	0.172841641123826	0.600596583102294	0.563004315768189	HES1/MYC	2
R-HSA-2894858	Signaling by NOTCH1 HD+PEST Domain Mutants in Cancer	2/141	58/10891	0.172841641123826	0.600596583102294	0.563004315768189	HES1/MYC	2
R-HSA-2894862	Constitutive Signaling by NOTCH1 HD+PEST Domain Mutants	2/141	58/10891	0.172841641123826	0.600596583102294	0.563004315768189	HES1/MYC	2
R-HSA-168898	Toll-like Receptor Cascades	4/141	168/10891	0.173421156830033	0.600596583102294	0.563004315768189	JUN/FOS/NFKBIA/IRAK2	4
R-HSA-1799339	SRP-dependent cotranslational protein targeting to membrane	3/141	112/10891	0.177096791472464	0.600596583102294	0.563004315768189	RPS27/RPL38/SEC61G	3
R-HSA-9013406	RHOQ GTPase cycle	2/141	59/10891	0.177474191460469	0.600596583102294	0.563004315768189	CDC42EP2/DLC1	2
R-HSA-2162123	Synthesis of Prostaglandins (PG) and Thromboxanes (TX)	1/141	15/10891	0.177652027896141	0.600596583102294	0.563004315768189	PTGS2	1
R-HSA-430039	mRNA decay by 5' to 3' exoribonuclease	1/141	15/10891	0.177652027896141	0.600596583102294	0.563004315768189	LSM7	1
R-HSA-9706369	Negative regulation of FLT3	1/141	15/10891	0.177652027896141	0.600596583102294	0.563004315768189	ABL2	1
R-HSA-199418	Negative regulation of the PI3K/AKT network	3/141	113/10891	0.180320364198343	0.600596583102294	0.563004315768189	PTEN/IRS2/IER3	3
R-HSA-8943724	Regulation of PTEN gene transcription	2/141	61/10891	0.186796226143595	0.600596583102294	0.563004315768189	JUN/EGR1	2
R-HSA-1295596	Spry regulation of FGF signaling	1/141	16/10891	0.188313214367881	0.600596583102294	0.563004315768189	SPRY2	1
R-HSA-205043	NRIF signals cell death from the nucleus	1/141	16/10891	0.188313214367881	0.600596583102294	0.563004315768189	NGF	1
R-HSA-210744	Regulation of gene expression in late stage (branching morphogenesis) pancreatic bud precursor cells	1/141	16/10891	0.188313214367881	0.600596583102294	0.563004315768189	HES1	1
R-HSA-2559584	Formation of Senescence-Associated Heterochromatin Foci (SAHF)	1/141	16/10891	0.188313214367881	0.600596583102294	0.563004315768189	H1-4	1
R-HSA-3229121	Glycogen storage diseases	1/141	16/10891	0.188313214367881	0.600596583102294	0.563004315768189	PPP1R3C	1
R-HSA-844456	The NLRP3 inflammasome	1/141	16/10891	0.188313214367881	0.600596583102294	0.563004315768189	TXNIP	1
R-HSA-8866427	VLDLR internalisation and degradation	1/141	16/10891	0.188313214367881	0.600596583102294	0.563004315768189	VLDLR	1
R-HSA-975163	IRAK2 mediated activation of TAK1 complex upon TLR7/8 or 9 stimulation	1/141	16/10891	0.188313214367881	0.600596583102294	0.563004315768189	IRAK2	1
R-HSA-5688426	Deubiquitination	6/141	298/10891	0.189532191346448	0.600928536092562	0.563315491308329	PTEN/NFKBIA/AXIN2/TNFAIP3/H2BC4/MYC	6
R-HSA-1482922	Acyl chain remodelling of PI	1/141	17/10891	0.198837153381594	0.615938078578615	0.577385563358529	MBOAT7	1
R-HSA-1810476	RIP-mediated NFkB activation via ZBP1	1/141	17/10891	0.198837153381594	0.615938078578615	0.577385563358529	NFKBIA	1
R-HSA-450513	Tristetraprolin (TTP, ZFP36) binds and destabilizes mRNA	1/141	17/10891	0.198837153381594	0.615938078578615	0.577385563358529	ZFP36	1
R-HSA-937072	TRAF6-mediated induction of TAK1 complex within TLR4 complex	1/141	17/10891	0.198837153381594	0.615938078578615	0.577385563358529	IRAK2	1
R-HSA-5617472	Activation of anterior HOX genes in hindbrain development during early embryogenesis	3/141	121/10891	0.206650707328764	0.63286779119434	0.593255619125638	JUN/EGR2/H2BC4	3
R-HSA-5619507	Activation of HOX genes during differentiation	3/141	121/10891	0.206650707328764	0.63286779119434	0.593255619125638	JUN/EGR2/H2BC4	3
R-HSA-6804114	TP53 Regulates Transcription of Genes Involved in G2 Cell Cycle Arrest	1/141	18/10891	0.209225599341976	0.633479591879555	0.593829126261471	GADD45A	1
R-HSA-9006936	Signaling by TGFB family members	3/141	122/10891	0.210003257622063	0.633479591879555	0.593829126261471	JUNB/PPP1R15A/MYC	3
R-HSA-211897	Cytochrome P450 - arranged by substrate type	2/141	66/10891	0.210376339418257	0.633479591879555	0.593829126261471	CYP1A1/CYP1B1	2
R-HSA-9006925	Intracellular signaling by second messengers	6/141	309/10891	0.211606229688115	0.633643098899411	0.593982399124534	JUN/PTEN/IRS2/EGR1/CSNK2B/IER3	6
R-HSA-1362277	Transcription of E2F targets under negative control by DREAM complex	1/141	19/10891	0.219480284386838	0.64293409393753	0.602691856439829	MYC	1
R-HSA-197264	Nicotinamide salvaging	1/141	19/10891	0.219480284386838	0.64293409393753	0.602691856439829	PTGS2	1
R-HSA-422085	Synthesis, secretion, and deacylation of Ghrelin	1/141	19/10891	0.219480284386838	0.64293409393753	0.602691856439829	KLF4	1
R-HSA-8964038	LDL clearance	1/141	19/10891	0.219480284386838	0.64293409393753	0.602691856439829	LDLR	1
R-HSA-8948751	Regulation of PTEN stability and activity	2/141	69/10891	0.224667116060272	0.654570678683711	0.613600089382251	PTEN/CSNK2B	2
R-HSA-163200	Respiratory electron transport, ATP synthesis by chemiosmotic coupling, and heat production by uncoupling proteins.	3/141	127/10891	0.226940682283037	0.65479350879305	0.613808972211042	NDUFB1/COX19/NDUFA1	3
R-HSA-167044	Signalling to RAS	1/141	20/10891	0.229602918667693	0.65479350879305	0.613808972211042	NGF	1
R-HSA-6804115	TP53 regulates transcription of additional cell cycle genes whose exact role in the p53 pathway remain uncertain	1/141	20/10891	0.229602918667693	0.65479350879305	0.613808972211042	PLK2	1
R-HSA-9013695	NOTCH4 Intracellular Domain Regulates Transcription	1/141	20/10891	0.229602918667693	0.65479350879305	0.613808972211042	HES1	1
R-HSA-1483206	Glycerophospholipid biosynthesis	3/141	129/10891	0.2337894981392	0.663223892089626	0.621711684802306	MBOAT7/GPCPD1/CSNK2B	3
R-HSA-1606322	ZBP1(DAI) mediated induction of type I IFNs	1/141	21/10891	0.239595190626837	0.664593925777886	0.622995965966966	NFKBIA	1
R-HSA-445144	Signal transduction by L1	1/141	21/10891	0.239595190626837	0.664593925777886	0.622995965966966	CSNK2B	1
R-HSA-5621575	CD209 (DC-SIGN) signaling	1/141	21/10891	0.239595190626837	0.664593925777886	0.622995965966966	RELB	1
R-HSA-622312	Inflammasomes	1/141	21/10891	0.239595190626837	0.664593925777886	0.622995965966966	TXNIP	1
R-HSA-72172	mRNA Splicing	4/141	193/10891	0.240437505615376	0.664593925777886	0.622995965966966	SNRNP35/LSM7/HNRNPH1/PUF60	4
R-HSA-5654738	Signaling by FGFR2	2/141	73/10891	0.24382888939619	0.668946644572374	0.627076241372404	SPRY2/HNRNPH1	2
R-HSA-174824	Plasma lipoprotein assembly, remodeling, and clearance	2/141	74/10891	0.24863201531539	0.668946644572374	0.627076241372404	LDLR/VLDLR	2
R-HSA-1980143	Signaling by NOTCH1	2/141	74/10891	0.24863201531539	0.668946644572374	0.627076241372404	HES1/MYC	2
R-HSA-8862803	Deregulated CDK5 triggers multiple neurodegenerative pathways in Alzheimer's disease models	1/141	22/10891	0.249458767270959	0.668946644572374	0.627076241372404	JUN	1
R-HSA-8863678	Neurodegenerative Diseases	1/141	22/10891	0.249458767270959	0.668946644572374	0.627076241372404	JUN	1
R-HSA-9609523	Insertion of tail-anchored proteins into the endoplasmic reticulum membrane	1/141	22/10891	0.249458767270959	0.668946644572374	0.627076241372404	SEC61G	1
R-HSA-2454202	Fc epsilon receptor (FCERI) signaling	3/141	134/10891	0.251068083583912	0.669929193325389	0.627997290882114	JUN/FOS/NFKBIA	3
R-HSA-389948	PD-1 signaling	1/141	23/10891	0.259195294441333	0.680649574463705	0.638046666814917	CD274	1
R-HSA-450321	JNK (c-Jun kinases) phosphorylation and activation mediated by activated human TAK1	1/141	23/10891	0.259195294441333	0.680649574463705	0.638046666814917	IRAK2	1
R-HSA-203927	MicroRNA (miRNA) biogenesis	1/141	24/10891	0.268806397080621	0.680649574463705	0.638046666814917	BCDIN3D	1
R-HSA-3371571	HSF1-dependent transactivation	1/141	24/10891	0.268806397080621	0.680649574463705	0.638046666814917	HSPA1B	1
R-HSA-449836	Other interleukin signaling	1/141	24/10891	0.268806397080621	0.680649574463705	0.638046666814917	CSF3	1
R-HSA-450302	activated TAK1 mediates p38 MAPK activation	1/141	24/10891	0.268806397080621	0.680649574463705	0.638046666814917	IRAK2	1
R-HSA-452723	Transcriptional regulation of pluripotent stem cells	1/141	24/10891	0.268806397080621	0.680649574463705	0.638046666814917	KLF4	1
R-HSA-8940973	RUNX2 regulates osteoblast differentiation	1/141	24/10891	0.268806397080621	0.680649574463705	0.638046666814917	HES1	1
R-HSA-9634638	Estrogen-dependent nuclear events downstream of ESR-membrane signaling	1/141	24/10891	0.268806397080621	0.680649574463705	0.638046666814917	FOS	1
R-HSA-982772	Growth hormone receptor signaling	1/141	24/10891	0.268806397080621	0.680649574463705	0.638046666814917	IRS2	1
R-HSA-2559586	DNA Damage/Telomere Stress Induced Senescence	2/141	80/10891	0.277488492080994	0.680649574463705	0.638046666814917	H1-4/H2BC4	2
R-HSA-211981	Xenobiotics	1/141	25/10891	0.278293679496341	0.680649574463705	0.638046666814917	CYP1A1	1
R-HSA-8854691	Interleukin-20 family signaling	1/141	25/10891	0.278293679496341	0.680649574463705	0.638046666814917	IL24	1
R-HSA-9006335	Signaling by Erythropoietin	1/141	25/10891	0.278293679496341	0.680649574463705	0.638046666814917	IRS2	1
R-HSA-9013508	NOTCH3 Intracellular Domain Regulates Transcription	1/141	25/10891	0.278293679496341	0.680649574463705	0.638046666814917	HES1	1
R-HSA-933542	TRAF6 mediated NF-kB activation	1/141	25/10891	0.278293679496341	0.680649574463705	0.638046666814917	NFKBIA	1
R-HSA-9705462	Inactivation of CSF3 (G-CSF) signaling	1/141	25/10891	0.278293679496341	0.680649574463705	0.638046666814917	CSF3	1
R-HSA-9734009	Defective Intrinsic Pathway for Apoptosis	1/141	25/10891	0.278293679496341	0.680649574463705	0.638046666814917	JUN	1
R-HSA-5621481	C-type lectin receptors (CLRs)	3/141	142/10891	0.279078953537066	0.680649574463705	0.638046666814917	NFKBIA/RELB/IL1B	3
R-HSA-168928	DDX58/IFIH1-mediated induction of interferon-alpha/beta	2/141	82/10891	0.287101935315611	0.692178808525636	0.648854268318143	NFKBIA/TNFAIP3	2
R-HSA-2173788	Downregulation of TGF-beta receptor signaling	1/141	26/10891	0.287658725621043	0.692178808525636	0.648854268318143	PPP1R15A	1
R-HSA-6803529	FGFR2 alternative splicing	1/141	26/10891	0.287658725621043	0.692178808525636	0.648854268318143	HNRNPH1	1
R-HSA-1483255	PI Metabolism	2/141	84/10891	0.296702466506165	0.692773898294845	0.649412110500001	PTEN/RUFY1	2
R-HSA-8980692	RHOA GTPase cycle	3/141	147/10891	0.296742315652828	0.692773898294845	0.649412110500001	ARHGAP23/DDRGK1/DLC1	3
R-HSA-5673001	RAF/MAP kinase cascade	5/141	280/10891	0.296885744581667	0.692773898294845	0.649412110500001	DUSP10/DUSP5/IRS2/CSF2/DUSP1	5
R-HSA-1538133	G0 and Early G1	1/141	27/10891	0.296903099269219	0.692773898294845	0.649412110500001	MYC	1
R-HSA-211976	Endogenous sterols	1/141	27/10891	0.296903099269219	0.692773898294845	0.649412110500001	CYP1B1	1
R-HSA-8982491	Glycogen metabolism	1/141	27/10891	0.296903099269219	0.692773898294845	0.649412110500001	PPP1R3C	1
R-HSA-912526	Interleukin receptor SHC signaling	1/141	27/10891	0.296903099269219	0.692773898294845	0.649412110500001	CSF2	1
R-HSA-1483191	Synthesis of PC	1/141	28/10891	0.306028344391002	0.705081193620236	0.66094907321104	CSNK2B	1
R-HSA-1855204	Synthesis of IP3 and IP4 in the cytosol	1/141	28/10891	0.306028344391002	0.705081193620236	0.66094907321104	PTEN	1
R-HSA-190236	Signaling by FGFR	2/141	87/10891	0.311066744629092	0.705081193620236	0.66094907321104	SPRY2/HNRNPH1	2
R-HSA-5628897	TP53 Regulates Metabolic Genes	2/141	87/10891	0.311066744629092	0.705081193620236	0.66094907321104	PTEN/COX19	2
R-HSA-5205647	Mitophagy	1/141	29/10891	0.315035985322684	0.705081193620236	0.66094907321104	CSNK2B	1
R-HSA-5654732	Negative regulation of FGFR3 signaling	1/141	29/10891	0.315035985322684	0.705081193620236	0.66094907321104	SPRY2	1
R-HSA-5669034	TNFs bind their physiological receptors	1/141	29/10891	0.315035985322684	0.705081193620236	0.66094907321104	TNFSF9	1
R-HSA-450531	Regulation of mRNA stability by proteins that bind AU-rich elements	2/141	88/10891	0.315842433002056	0.705081193620236	0.66094907321104	ZFP36/HSPA1B	2
R-HSA-156902	Peptide chain elongation	2/141	89/10891	0.320610860238867	0.705081193620236	0.66094907321104	RPS27/RPL38	2
R-HSA-192823	Viral mRNA Translation	2/141	89/10891	0.320610860238867	0.705081193620236	0.66094907321104	RPS27/RPL38	2
R-HSA-3928663	EPHA-mediated growth cone collapse	1/141	30/10891	0.323927527034109	0.705081193620236	0.66094907321104	EFNA1	1
R-HSA-4090294	SUMOylation of intracellular receptors	1/141	30/10891	0.323927527034109	0.705081193620236	0.66094907321104	NR4A2	1
R-HSA-9674555	Signaling by CSF3 (G-CSF)	1/141	30/10891	0.323927527034109	0.705081193620236	0.66094907321104	CSF3	1
R-HSA-168255	Influenza Infection	3/141	156/10891	0.328681518945229	0.705081193620236	0.66094907321104	RPS27/RPL38/HSPA1B	3
R-HSA-5663202	Diseases of signal transduction by growth factor receptors and second messengers	7/141	433/10891	0.328901296210945	0.705081193620236	0.66094907321104	DUSP10/PTEN/IRS2/JUNB/CEBPB/HES1/MYC	7
R-HSA-167238	Pausing and recovery of Tat-mediated HIV elongation	1/141	31/10891	0.332704455372954	0.705081193620236	0.66094907321104	ELL	1
R-HSA-167243	Tat-mediated HIV elongation arrest and recovery	1/141	31/10891	0.332704455372954	0.705081193620236	0.66094907321104	ELL	1
R-HSA-182971	EGFR downregulation	1/141	31/10891	0.332704455372954	0.705081193620236	0.66094907321104	SPRY2	1
R-HSA-196807	Nicotinate metabolism	1/141	31/10891	0.332704455372954	0.705081193620236	0.66094907321104	PTGS2	1
R-HSA-5260271	Diseases of Immune System	1/141	31/10891	0.332704455372954	0.705081193620236	0.66094907321104	NFKBIA	1
R-HSA-5602358	Diseases associated with the TLR signaling cascade	1/141	31/10891	0.332704455372954	0.705081193620236	0.66094907321104	NFKBIA	1
R-HSA-5654733	Negative regulation of FGFR4 signaling	1/141	31/10891	0.332704455372954	0.705081193620236	0.66094907321104	SPRY2	1
R-HSA-156842	Eukaryotic Translation Elongation	2/141	93/10891	0.339600016891544	0.705081193620236	0.66094907321104	RPS27/RPL38	2
R-HSA-1912408	Pre-NOTCH Transcription and Translation	2/141	93/10891	0.339600016891544	0.705081193620236	0.66094907321104	JUN/H2BC4	2
R-HSA-2408557	Selenocysteine synthesis	2/141	93/10891	0.339600016891544	0.705081193620236	0.66094907321104	RPS27/RPL38	2
R-HSA-72764	Eukaryotic Translation Termination	2/141	93/10891	0.339600016891544	0.705081193620236	0.66094907321104	RPS27/RPL38	2
R-HSA-8941326	RUNX2 regulates bone development	1/141	32/10891	0.341368237305957	0.705081193620236	0.66094907321104	HES1	1
R-HSA-9006931	Signaling by Nuclear Receptors	5/141	299/10891	0.345407070521254	0.705081193620236	0.66094907321104	JUN/FOS/FOSB/H2BC4/MYC	5
R-HSA-975956	Nonsense Mediated Decay (NMD) independent of the Exon Junction Complex (EJC)	2/141	95/10891	0.349035962057899	0.705081193620236	0.66094907321104	RPS27/RPL38	2
R-HSA-167287	HIV elongation arrest and recovery	1/141	33/10891	0.349920321157128	0.705081193620236	0.66094907321104	ELL	1
R-HSA-167290	Pausing and recovery of HIV elongation	1/141	33/10891	0.349920321157128	0.705081193620236	0.66094907321104	ELL	1
R-HSA-168274	Export of Viral Ribonucleoproteins from Nucleus	1/141	33/10891	0.349920321157128	0.705081193620236	0.66094907321104	HSPA1B	1
R-HSA-1980145	Signaling by NOTCH2	1/141	33/10891	0.349920321157128	0.705081193620236	0.66094907321104	HES1	1
R-HSA-2559585	Oncogene Induced Senescence	1/141	33/10891	0.349920321157128	0.705081193620236	0.66094907321104	ID1	1
R-HSA-5654726	Negative regulation of FGFR1 signaling	1/141	33/10891	0.349920321157128	0.705081193620236	0.66094907321104	SPRY2	1
R-HSA-201681	TCF dependent signaling in response to WNT	4/141	233/10891	0.356492201458879	0.705081193620236	0.66094907321104	AXIN2/H2BC4/CSNK2B/MYC	4
R-HSA-187687	Signalling to ERKs	1/141	34/10891	0.358362136842967	0.705081193620236	0.66094907321104	NGF	1
R-HSA-192105	Synthesis of bile acids and bile salts	1/141	34/10891	0.358362136842967	0.705081193620236	0.66094907321104	CH25H	1
R-HSA-5579029	Metabolic disorders of biological oxidation enzymes	1/141	34/10891	0.358362136842967	0.705081193620236	0.66094907321104	CYP1B1	1
R-HSA-5654727	Negative regulation of FGFR2 signaling	1/141	34/10891	0.358362136842967	0.705081193620236	0.66094907321104	SPRY2	1
R-HSA-5663084	Diseases of carbohydrate metabolism	1/141	34/10891	0.358362136842967	0.705081193620236	0.66094907321104	PPP1R3C	1
R-HSA-193704	p75 NTR receptor-mediated signalling	2/141	97/10891	0.358427174493404	0.705081193620236	0.66094907321104	NGF/NFKBIA	2
R-HSA-8936459	RUNX1 regulates genes involved in megakaryocyte differentiation and platelet function	2/141	97/10891	0.358427174493404	0.705081193620236	0.66094907321104	ZFPM1/H2BC4	2
R-HSA-202424	Downstream TCR signaling	2/141	98/10891	0.363104767923131	0.711685345129337	0.667139860681734	PTEN/NFKBIA	2
R-HSA-157118	Signaling by NOTCH	4/141	236/10891	0.365345121989588	0.713481959247783	0.668824021948903	JUN/HES1/H2BC4/MYC	4
R-HSA-936440	Negative regulators of DDX58/IFIH1 signaling	1/141	35/10891	0.366695096104746	0.713533057041366	0.668871921452701	TNFAIP3	1
R-HSA-983231	Factors involved in megakaryocyte development and platelet production	3/141	168/10891	0.371218296115406	0.719153734824605	0.674140792336316	ZFPM1/MAFF/MAFK	3
R-HSA-8878171	Transcriptional regulation by RUNX1	4/141	239/10891	0.374194125349219	0.719153734824605	0.674140792336316	ZFPM1/CSF2/H2BC4/CSNK2B	4
R-HSA-1266695	Interleukin-7 signaling	1/141	36/10891	0.374920592737874	0.719153734824605	0.674140792336316	IRS2	1
R-HSA-8956319	Nucleotide catabolism	1/141	36/10891	0.374920592737874	0.719153734824605	0.674140792336316	SAMHD1	1
R-HSA-72689	Formation of a pool of free 40S subunits	2/141	101/10891	0.377059899382533	0.720692502720516	0.67558324637408	RPS27/RPL38	2
R-HSA-5668541	TNFR2 non-canonical NF-kB pathway	2/141	102/10891	0.38168425283776	0.721844093066576	0.676662756902561	TNFSF9/RELB	2
R-HSA-5083635	Defective B3GALTL causes PpS	1/141	37/10891	0.383040002818386	0.721844093066576	0.676662756902561	ADAMTS1	1
R-HSA-9645723	Diseases of programmed cell death	2/141	103/10891	0.386294224268519	0.721844093066576	0.676662756902561	JUN/H2BC4	2
R-HSA-2219528	PI3K/AKT Signaling in Cancer	2/141	104/10891	0.390889411126387	0.721844093066576	0.676662756902561	PTEN/IRS2	2
R-HSA-5173214	O-glycosylation of TSR domain-containing proteins	1/141	38/10891	0.391054684926605	0.721844093066576	0.676662756902561	ADAMTS1	1
R-HSA-6814122	Cooperation of PDCL (PhLP1) and TRiC/CCT in G-protein beta folding	1/141	38/10891	0.391054684926605	0.721844093066576	0.676662756902561	CSNK2B	1
R-HSA-8864260	Transcriptional regulation by the AP-2 (TFAP2) family of transcription factors	1/141	38/10891	0.391054684926605	0.721844093066576	0.676662756902561	MYC	1
R-HSA-8939243	RUNX1 interacts with co-factors whose precise effect on RUNX1 targets is not known	1/141	38/10891	0.391054684926605	0.721844093066576	0.676662756902561	CSNK2B	1
R-HSA-8950505	Gene and protein expression by JAK-STAT signaling after Interleukin-12 stimulation	1/141	38/10891	0.391054684926605	0.721844093066576	0.676662756902561	SERPINB2	1
R-HSA-9607240	FLT3 Signaling	1/141	38/10891	0.391054684926605	0.721844093066576	0.676662756902561	ABL2	1
R-HSA-72203	Processing of Capped Intron-Containing Pre-mRNA	4/141	246/10891	0.39480216961432	0.726274298369006	0.680815668815785	SNRNP35/LSM7/HNRNPH1/PUF60	4
R-HSA-211945	Phase I - Functionalization of compounds	2/141	106/10891	0.400033884025414	0.730609142607216	0.684879188461017	CYP1A1/CYP1B1	2
R-HSA-6811558	PI5P, PP2A and IER3 Regulate PI3K/AKT Signaling	2/141	106/10891	0.400033884025414	0.730609142607216	0.684879188461017	IRS2/IER3	2
R-HSA-500792	GPCR ligand binding	7/141	467/10891	0.401225057906746	0.730609142607216	0.684879188461017	HRH1/CXCL8/CXCL1/CXCL3/CXCL2/EDN1/GNRH1	7
R-HSA-8978868	Fatty acid metabolism	3/141	177/10891	0.402822452415538	0.730839466726228	0.685095096237847	PTGS2/CYP1A1/CYP1B1	3
R-HSA-1428517	The citric acid (TCA) cycle and respiratory electron transport	3/141	178/10891	0.406309156917156	0.730839466726228	0.685095096237847	NDUFB1/COX19/NDUFA1	3
R-HSA-5654741	Signaling by FGFR3	1/141	40/10891	0.406775213391222	0.730839466726228	0.685095096237847	SPRY2	1
R-HSA-8853659	RET signaling	1/141	40/10891	0.406775213391222	0.730839466726228	0.685095096237847	IRS2	1
R-HSA-1912422	Pre-NOTCH Expression and Processing	2/141	109/10891	0.413630360319185	0.737315873486854	0.691166134701083	JUN/H2BC4	2
R-HSA-186712	Regulation of beta-cell development	1/141	41/10891	0.414483691403556	0.737315873486854	0.691166134701083	HES1	1
R-HSA-5654743	Signaling by FGFR4	1/141	41/10891	0.414483691403556	0.737315873486854	0.691166134701083	SPRY2	1
R-HSA-375280	Amine ligand-binding receptors	1/141	42/10891	0.422092705183473	0.741412253003345	0.695006115499669	HRH1	1
R-HSA-9035034	RHOF GTPase cycle	1/141	42/10891	0.422092705183473	0.741412253003345	0.695006115499669	AKAP12	1
R-HSA-156827	L13a-mediated translational silencing of Ceruloplasmin expression	2/141	111/10891	0.422610534107856	0.741412253003345	0.695006115499669	RPS27/RPL38	2
R-HSA-72706	GTP hydrolysis and joining of the 60S ribosomal subunit	2/141	112/10891	0.427074420337591	0.741412253003345	0.695006115499669	RPS27/RPL38	2
R-HSA-167169	HIV Transcription Elongation	1/141	43/10891	0.429603529090665	0.741412253003345	0.695006115499669	ELL	1
R-HSA-167200	Formation of HIV-1 elongation complex containing HIV-1 Tat	1/141	43/10891	0.429603529090665	0.741412253003345	0.695006115499669	ELL	1
R-HSA-167246	Tat-mediated elongation of the HIV-1 transcript	1/141	43/10891	0.429603529090665	0.741412253003345	0.695006115499669	ELL	1
R-HSA-6782315	tRNA modification in the nucleus and cytosol	1/141	43/10891	0.429603529090665	0.741412253003345	0.695006115499669	CTU1	1
R-HSA-72163	mRNA Splicing - Major Pathway	3/141	185/10891	0.430541809257972	0.741412253003345	0.695006115499669	LSM7/HNRNPH1/PUF60	3
R-HSA-9013149	RAC1 GTPase cycle	3/141	185/10891	0.430541809257972	0.741412253003345	0.695006115499669	ABL2/ARHGAP23/DLC1	3
R-HSA-109704	PI3K Cascade	1/141	44/10891	0.437017421273392	0.745418955906196	0.698762032682305	IRS2	1
R-HSA-451927	Interleukin-2 family signaling	1/141	44/10891	0.437017421273392	0.745418955906196	0.698762032682305	CSF2	1
R-HSA-975634	Retinoid metabolism and transport	1/141	44/10891	0.437017421273392	0.745418955906196	0.698762032682305	LDLR	1
R-HSA-927802	Nonsense-Mediated Decay (NMD)	2/141	115/10891	0.440357738655795	0.746392519293941	0.699674659234629	RPS27/RPL38	2
R-HSA-975957	Nonsense Mediated Decay (NMD) enhanced by the Exon Junction Complex (EJC)	2/141	115/10891	0.440357738655795	0.746392519293941	0.699674659234629	RPS27/RPL38	2
R-HSA-167152	Formation of HIV elongation complex in the absence of HIV Tat	1/141	45/10891	0.44433562387323	0.748427816461472	0.701582564010364	ELL	1
R-HSA-194068	Bile acid and bile salt metabolism	1/141	45/10891	0.44433562387323	0.748427816461472	0.701582564010364	CH25H	1
R-HSA-2173789	TGF-beta receptor signaling activates SMADs	1/141	46/10891	0.451559363227267	0.758225846665099	0.7107673203774	PPP1R15A	1
R-HSA-2408522	Selenoamino acid metabolism	2/141	118/10891	0.453472842089168	0.758385979099733	0.710917429875738	RPS27/RPL38	2
R-HSA-72613	Eukaryotic Translation Initiation	2/141	119/10891	0.457805986670522	0.758385979099733	0.710917429875738	RPS27/RPL38	2
R-HSA-72737	Cap-dependent Translation Initiation	2/141	119/10891	0.457805986670522	0.758385979099733	0.710917429875738	RPS27/RPL38	2
R-HSA-9020591	Interleukin-12 signaling	1/141	47/10891	0.458689850067742	0.758385979099733	0.710917429875738	SERPINB2	1
R-HSA-977606	Regulation of Complement cascade	1/141	47/10891	0.458689850067742	0.758385979099733	0.710917429875738	CFHR1	1
R-HSA-202403	TCR signaling	2/141	120/10891	0.462119464829285	0.760689523541366	0.71307679191457	PTEN/NFKBIA	2
R-HSA-112399	IRS-mediated signalling	1/141	48/10891	0.465728279719203	0.760689523541366	0.71307679191457	IRS2	1
R-HSA-512988	Interleukin-3, Interleukin-5 and GM-CSF signaling	1/141	48/10891	0.465728279719203	0.760689523541366	0.71307679191457	CSF2	1
R-HSA-6806667	Metabolism of fat-soluble vitamins	1/141	48/10891	0.465728279719203	0.760689523541366	0.71307679191457	LDLR	1
R-HSA-9012852	Signaling by NOTCH3	1/141	49/10891	0.472675832293177	0.762444394343761	0.714721822644283	HES1	1
R-HSA-3247509	Chromatin modifying enzymes	4/141	274/10891	0.475776886778989	0.762444394343761	0.714721822644283	ARID5B/KDM6B/KANSL1/H2BC4	4
R-HSA-4839726	Chromatin organization	4/141	274/10891	0.475776886778989	0.762444394343761	0.714721822644283	ARID5B/KDM6B/KANSL1/H2BC4	4
R-HSA-1483249	Inositol phosphate metabolism	1/141	50/10891	0.479533672880399	0.762444394343761	0.714721822644283	PTEN	1
R-HSA-177929	Signaling by EGFR	1/141	50/10891	0.479533672880399	0.762444394343761	0.714721822644283	SPRY2	1
R-HSA-381038	XBP1(S) activates chaperone genes	1/141	50/10891	0.479533672880399	0.762444394343761	0.714721822644283	DNAJB9	1
R-HSA-5654736	Signaling by FGFR1	1/141	50/10891	0.479533672880399	0.762444394343761	0.714721822644283	SPRY2	1
R-HSA-72165	mRNA Splicing - Minor Pathway	1/141	50/10891	0.479533672880399	0.762444394343761	0.714721822644283	SNRNP35	1
R-HSA-9754678	SARS-CoV-2 modulates host translation machinery	1/141	50/10891	0.479533672880399	0.762444394343761	0.714721822644283	RPS27	1
R-HSA-913531	Interferon Signaling	3/141	200/10891	0.481198698280261	0.762841465803119	0.715094040788004	IFIT2/SAMHD1/EGR1	3
R-HSA-3928665	EPH-ephrin mediated repulsion of cells	1/141	51/10891	0.486302951740639	0.76642482745089	0.718453114298266	EFNA1	1
R-HSA-72695	Formation of the ternary complex, and subsequently, the 43S complex	1/141	51/10891	0.486302951740639	0.76642482745089	0.718453114298266	RPS27	1
R-HSA-171306	Packaging Of Telomere Ends	1/141	52/10891	0.492984804490138	0.770199448174447	0.721991475683497	H2BC4	1
R-HSA-2428928	IRS-related events triggered by IGF1R	1/141	52/10891	0.492984804490138	0.770199448174447	0.721991475683497	IRS2	1
R-HSA-75153	Apoptotic execution phase	1/141	52/10891	0.492984804490138	0.770199448174447	0.721991475683497	H1-4	1
R-HSA-2428924	IGF1R signaling cascade	1/141	53/10891	0.499580352286696	0.774491468870455	0.726014852178144	IRS2	1
R-HSA-2404192	Signaling by Type 1 Insulin-like Growth Factor 1 Receptor (IGF1R)	1/141	54/10891	0.506090702012437	0.774491468870455	0.726014852178144	IRS2	1
R-HSA-74751	Insulin receptor signalling cascade	1/141	54/10891	0.506090702012437	0.774491468870455	0.726014852178144	IRS2	1
R-HSA-9013405	RHOD GTPase cycle	1/141	54/10891	0.506090702012437	0.774491468870455	0.726014852178144	AKAP12	1
R-HSA-3371497	HSP90 chaperone cycle for steroid hormone receptors (SHR) in the presence of ligand	1/141	55/10891	0.512516946454279	0.774491468870455	0.726014852178144	HSPA1B	1
R-HSA-429914	Deadenylation-dependent mRNA decay	1/141	55/10891	0.512516946454279	0.774491468870455	0.726014852178144	LSM7	1
R-HSA-4641257	Degradation of AXIN	1/141	55/10891	0.512516946454279	0.774491468870455	0.726014852178144	AXIN2	1
R-HSA-5357801	Programmed Cell Death	3/141	210/10891	0.513788278494946	0.774491468870455	0.726014852178144	IL1A/IL1B/H1-4	3
R-HSA-110330	Recognition and association of DNA glycosylase with site containing an affected purine	1/141	56/10891	0.518860164482144	0.774491468870455	0.726014852178144	H2BC4	1
R-HSA-110331	Cleavage of the damaged purine	1/141	56/10891	0.518860164482144	0.774491468870455	0.726014852178144	H2BC4	1
R-HSA-2151201	Transcriptional activation of mitochondrial biogenesis	1/141	56/10891	0.518860164482144	0.774491468870455	0.726014852178144	NR1D1	1
R-HSA-450408	AUF1 (hnRNP D0) binds and destabilizes mRNA	1/141	56/10891	0.518860164482144	0.774491468870455	0.726014852178144	HSPA1B	1
R-HSA-73927	Depurination	1/141	56/10891	0.518860164482144	0.774491468870455	0.726014852178144	H2BC4	1
R-HSA-72766	Translation	4/141	291/10891	0.522977846164465	0.774491468870455	0.726014852178144	RPS27/MRPL23/RPL38/SEC61G	4
R-HSA-168273	Influenza Viral RNA Transcription and Replication	2/141	135/10891	0.52433260166125	0.774491468870455	0.726014852178144	RPS27/RPL38	2
R-HSA-447115	Interleukin-12 family signaling	1/141	57/10891	0.525121421224924	0.774491468870455	0.726014852178144	SERPINB2	1
R-HSA-9012999	RHO GTPase cycle	6/141	449/10891	0.5275130149467	0.774491468870455	0.726014852178144	ABL2/CDC42EP2/ARHGAP23/DDRGK1/AKAP12/DLC1	6
R-HSA-112382	Formation of RNA Pol II elongation complex	1/141	58/10891	0.531301768244241	0.774491468870455	0.726014852178144	ELL	1
R-HSA-166658	Complement cascade	1/141	58/10891	0.531301768244241	0.774491468870455	0.726014852178144	CFHR1	1
R-HSA-72649	Translation initiation complex formation	1/141	58/10891	0.531301768244241	0.774491468870455	0.726014852178144	RPS27	1
R-HSA-72702	Ribosomal scanning and start codon recognition	1/141	58/10891	0.531301768244241	0.774491468870455	0.726014852178144	RPS27	1
R-HSA-75955	RNA Polymerase II Transcription Elongation	1/141	58/10891	0.531301768244241	0.774491468870455	0.726014852178144	ELL	1
R-HSA-202733	Cell surface interactions at the vascular wall	2/141	137/10891	0.532259507470691	0.774491468870455	0.726014852178144	SELPLG/TNFRSF10D	2
R-HSA-416476	G alpha (q) signalling events	3/141	216/10891	0.532821545752838	0.774491468870455	0.726014852178144	HRH1/EDN1/GNRH1	3
R-HSA-211000	Gene Silencing by RNA	2/141	138/10891	0.536189406797032	0.774491468870455	0.726014852178144	BCDIN3D/H2BC4	2
R-HSA-193648	NRAGE signals death through JNK	1/141	59/10891	0.53740224370603	0.774491468870455	0.726014852178144	NGF	1
R-HSA-5676590	NIK-->noncanonical NF-kB signaling	1/141	59/10891	0.53740224370603	0.774491468870455	0.726014852178144	RELB	1
R-HSA-72662	Activation of the mRNA upon binding of the cap-binding complex and eIFs, and subsequent binding to 43S	1/141	59/10891	0.53740224370603	0.774491468870455	0.726014852178144	RPS27	1
R-HSA-8866654	E3 ubiquitin ligases ubiquitinate target proteins	1/141	59/10891	0.53740224370603	0.774491468870455	0.726014852178144	H2BC4	1
R-HSA-376176	Signaling by ROBO receptors	3/141	218/10891	0.539073930879436	0.774828929984042	0.72633119107966	RPS27/ABL2/RPL38	3
R-HSA-5607761	Dectin-1 mediated noncanonical NF-kB signaling	1/141	60/10891	0.54342387254996	0.777735063995752	0.729055425677103	RELB	1
R-HSA-5663220	RHO GTPases Activate Formins	2/141	140/10891	0.54398166813803	0.777735063995752	0.729055425677103	RPS27/SCAI	2
R-HSA-110328	Recognition and association of DNA glycosylase with site containing an affected pyrimidine	1/141	61/10891	0.549367666656733	0.779234664020998	0.730461163421695	H2BC4	1
R-HSA-110329	Cleavage of the damaged pyrimidine	1/141	61/10891	0.549367666656733	0.779234664020998	0.730461163421695	H2BC4	1
R-HSA-73928	Depyrimidination	1/141	61/10891	0.549367666656733	0.779234664020998	0.730461163421695	H2BC4	1
R-HSA-3214847	HATs acetylate histones	2/141	142/10891	0.551683374670892	0.780465456555409	0.731614918751287	KANSL1/H2BC4	2
R-HSA-8986944	Transcriptional Regulation by MECP2	1/141	62/10891	0.55523462501328	0.783433148906172	0.734396858656308	PTEN	1
R-HSA-73728	RNA Polymerase I Promoter Opening	1/141	63/10891	0.561025733875883	0.787481433747658	0.738191755099846	H2BC4	1
R-HSA-73929	Base-Excision Repair, AP Site Formation	1/141	63/10891	0.561025733875883	0.787481433747658	0.738191755099846	H2BC4	1
R-HSA-1268020	Mitochondrial protein import	1/141	64/10891	0.566741966931248	0.791383212891044	0.741849315863101	COX19	1
R-HSA-1834949	Cytosolic sensors of pathogen-associated DNA	1/141	64/10891	0.566741966931248	0.791383212891044	0.741849315863101	NFKBIA	1
R-HSA-5334118	DNA methylation	1/141	65/10891	0.572384285455557	0.797196717985906	0.747298944699218	H2BC4	1
R-HSA-1169091	Activation of NF-kappaB in B cells	1/141	67/10891	0.583450962903434	0.806780106851357	0.756282494460798	NFKBIA	1
R-HSA-5625886	Activated PKN1 stimulates transcription of AR (androgen receptor) regulated genes KLK2 and KLK3	1/141	67/10891	0.583450962903434	0.806780106851357	0.756282494460798	H2BC4	1
R-HSA-3906995	Diseases associated with O-glycosylation of proteins	1/141	68/10891	0.588877183730357	0.806780106851357	0.756282494460798	ADAMTS1	1
R-HSA-427359	SIRT1 negatively regulates rRNA expression	1/141	68/10891	0.588877183730357	0.806780106851357	0.756282494460798	H2BC4	1
R-HSA-5693571	Nonhomologous End-Joining (NHEJ)	1/141	68/10891	0.588877183730357	0.806780106851357	0.756282494460798	H2BC4	1
R-HSA-9670095	Inhibition of DNA recombination at telomere	1/141	68/10891	0.588877183730357	0.806780106851357	0.756282494460798	H2BC4	1
R-HSA-418594	G alpha (i) signalling events	4/141	318/10891	0.593546435942514	0.806780106851357	0.756282494460798	CXCL8/CXCL1/CXCL3/CXCL2	4
R-HSA-3371453	Regulation of HSF1-mediated heat shock response	1/141	69/10891	0.59423321413727	0.806780106851357	0.756282494460798	HSPA1B	1
R-HSA-388841	Costimulation by the CD28 family	1/141	69/10891	0.59423321413727	0.806780106851357	0.756282494460798	CD274	1
R-HSA-68616	Assembly of the ORC complex at the origin of replication	1/141	69/10891	0.59423321413727	0.806780106851357	0.756282494460798	H2BC4	1
R-HSA-9013148	CDC42 GTPase cycle	2/141	155/10891	0.599508633515247	0.807853140257785	0.757288365049774	CDC42EP2/DLC1	2
R-HSA-167172	Transcription of the HIV genome	1/141	70/10891	0.599519955664404	0.807853140257785	0.757288365049774	ELL	1
R-HSA-9013026	RHOB GTPase cycle	1/141	70/10891	0.599519955664404	0.807853140257785	0.757288365049774	DLC1	1
R-HSA-212300	PRC2 methylates histones and DNA	1/141	73/10891	0.614973290781199	0.821070042066706	0.769678000570293	H2BC4	1
R-HSA-9710421	Defective pyroptosis	1/141	73/10891	0.614973290781199	0.821070042066706	0.769678000570293	H2BC4	1
R-HSA-2299718	Condensation of Prophase Chromosomes	1/141	74/10891	0.619991664417717	0.821070042066706	0.769678000570293	H2BC4	1
R-HSA-606279	Deposition of new CENPA-containing nucleosomes at the centromere	1/141	74/10891	0.619991664417717	0.821070042066706	0.769678000570293	H2BC4	1
R-HSA-6807505	RNA polymerase II transcribes snRNA genes	1/141	74/10891	0.619991664417717	0.821070042066706	0.769678000570293	ELL	1
R-HSA-774815	Nucleosome assembly	1/141	74/10891	0.619991664417717	0.821070042066706	0.769678000570293	H2BC4	1
R-HSA-9013106	RHOC GTPase cycle	1/141	74/10891	0.619991664417717	0.821070042066706	0.769678000570293	DLC1	1
R-HSA-9609507	Protein localization	2/141	163/10891	0.626999036208251	0.823982374846871	0.772408045945704	COX19/SEC61G	2
R-HSA-195721	Signaling by WNT	4/141	332/10891	0.627654359985497	0.823982374846871	0.772408045945704	AXIN2/H2BC4/CSNK2B/MYC	4
R-HSA-5668914	Diseases of metabolism	3/141	249/10891	0.629578669201056	0.823982374846871	0.772408045945704	PPP1R3C/CYP1B1/ADAMTS1	3
R-HSA-204998	Cell death signalling via NRAGE, NRIF and NADE	1/141	76/10891	0.62983439413156	0.823982374846871	0.772408045945704	NGF	1
R-HSA-427389	ERCC6 (CSB) and EHMT2 (G9a) positively regulate rRNA expression	1/141	76/10891	0.62983439413156	0.823982374846871	0.772408045945704	H2BC4	1
R-HSA-5693565	Recruitment and ATM-mediated phosphorylation of repair and signaling proteins at DNA double strand breaks	1/141	77/10891	0.634660408965351	0.825933596734269	0.774237137842885	H2BC4	1
R-HSA-9009391	Extra-nuclear estrogen signaling	1/141	77/10891	0.634660408965351	0.825933596734269	0.774237137842885	FOS	1
R-HSA-2219530	Constitutive Signaling by Aberrant PI3K in Cancer	1/141	78/10891	0.63942394533819	0.825933596734269	0.774237137842885	IRS2	1
R-HSA-5693606	DNA Double Strand Break Response	1/141	78/10891	0.63942394533819	0.825933596734269	0.774237137842885	H2BC4	1
R-HSA-74752	Signaling by Insulin receptor	1/141	78/10891	0.63942394533819	0.825933596734269	0.774237137842885	IRS2	1
R-HSA-1221632	Meiotic synapsis	1/141	79/10891	0.644125806404251	0.825933596734269	0.774237137842885	H2BC4	1
R-HSA-6781827	Transcription-Coupled Nucleotide Excision Repair (TC-NER)	1/141	79/10891	0.644125806404251	0.825933596734269	0.774237137842885	ELL	1
R-HSA-8852135	Protein ubiquitination	1/141	79/10891	0.644125806404251	0.825933596734269	0.774237137842885	H2BC4	1
R-HSA-9662851	Anti-inflammatory response favouring Leishmania parasite infection	2/141	169/10891	0.646649309502526	0.825933596734269	0.774237137842885	PLK2/IL6	2
R-HSA-9664433	Leishmania parasite growth and survival	2/141	169/10891	0.646649309502526	0.825933596734269	0.774237137842885	PLK2/IL6	2
R-HSA-9010553	Regulation of expression of SLITs and ROBOs	2/141	171/10891	0.653016484860311	0.828598566949764	0.776735303458425	RPS27/RPL38	2
R-HSA-674695	RNA Polymerase II Pre-transcription Events	1/141	81/10891	0.653347664106957	0.828598566949764	0.776735303458425	ELL	1
R-HSA-9663891	Selective autophagy	1/141	81/10891	0.653347664106957	0.828598566949764	0.776735303458425	CSNK2B	1
R-HSA-2871837	FCERI mediated NF-kB activation	1/141	82/10891	0.657869216314257	0.830425076331112	0.778447488797839	NFKBIA	1
R-HSA-9013694	Signaling by NOTCH4	1/141	82/10891	0.657869216314257	0.830425076331112	0.778447488797839	HES1	1
R-HSA-1168372	Downstream signaling events of B Cell Receptor (BCR)	1/141	83/10891	0.662332204611018	0.8321609750241	0.780074734911762	NFKBIA	1
R-HSA-69202	Cyclin E associated events during G1/S transition	1/141	83/10891	0.662332204611018	0.8321609750241	0.780074734911762	MYC	1
R-HSA-6802957	Oncogenic MAPK signaling	1/141	84/10891	0.666737382178547	0.83574755580055	0.783436826060471	DUSP10	1
R-HSA-69656	Cyclin A:Cdk2-associated events at S phase entry	1/141	85/10891	0.6710854925804	0.839246126452054	0.786716415773823	MYC	1
R-HSA-912446	Meiotic recombination	1/141	86/10891	0.67537726988432	0.842095732192738	0.789387660291992	H2BC4	1
R-HSA-5368286	Mitochondrial translation initiation	1/141	87/10891	0.679613438782637	0.842095732192738	0.789387660291992	MRPL23	1
R-HSA-5389840	Mitochondrial translation elongation	1/141	87/10891	0.679613438782637	0.842095732192738	0.789387660291992	MRPL23	1
R-HSA-5419276	Mitochondrial translation termination	1/141	87/10891	0.679613438782637	0.842095732192738	0.789387660291992	MRPL23	1
R-HSA-3108232	SUMO E3 ligases SUMOylate target proteins	2/141	182/10891	0.686424194720682	0.842954359997858	0.790192545257244	NFKBIA/NR4A2	2
R-HSA-3371556	Cellular response to heat stress	1/141	89/10891	0.687921803966516	0.842954359997858	0.790192545257244	HSPA1B	1
R-HSA-1236974	ER-Phagosome pathway	1/141	90/10891	0.691995403822165	0.842954359997858	0.790192545257244	SEC61G	1
R-HSA-6791226	Major pathway of rRNA processing in the nucleolus and cytosol	2/141	184/10891	0.692209384118726	0.842954359997858	0.790192545257244	RPS27/RPL38	2
R-HSA-2980736	Peptide hormone metabolism	1/141	91/10891	0.696016202642744	0.842954359997858	0.790192545257244	KLF4	1
R-HSA-390466	Chaperonin-mediated protein folding	1/141	91/10891	0.696016202642744	0.842954359997858	0.790192545257244	CSNK2B	1
R-HSA-5250924	B-WICH complex positively regulates rRNA expression	1/141	91/10891	0.696016202642744	0.842954359997858	0.790192545257244	H2BC4	1
R-HSA-73772	RNA Polymerase I Promoter Escape	1/141	91/10891	0.696016202642744	0.842954359997858	0.790192545257244	H2BC4	1
R-HSA-163125	Post-translational modification: synthesis of GPI-anchored proteins	1/141	92/10891	0.69998487999713	0.842954359997858	0.790192545257244	LY6K	1
R-HSA-2682334	EPH-Ephrin signaling	1/141	92/10891	0.69998487999713	0.842954359997858	0.790192545257244	EFNA1	1
R-HSA-6804756	Regulation of TP53 Activity through Phosphorylation	1/141	92/10891	0.69998487999713	0.842954359997858	0.790192545257244	CSNK2B	1
R-HSA-73884	Base Excision Repair	1/141	92/10891	0.69998487999713	0.842954359997858	0.790192545257244	H2BC4	1
R-HSA-2990846	SUMOylation	2/141	188/10891	0.703517992954541	0.842954359997858	0.790192545257244	NFKBIA/NR4A2	2
R-HSA-5368287	Mitochondrial translation	1/141	93/10891	0.703902106770017	0.842954359997858	0.790192545257244	MRPL23	1
R-HSA-3214815	HDACs deacetylate histones	1/141	94/10891	0.707768545272094	0.842954359997858	0.790192545257244	H2BC4	1
R-HSA-69473	G2/M DNA damage checkpoint	1/141	94/10891	0.707768545272094	0.842954359997858	0.790192545257244	H2BC4	1
R-HSA-9013423	RAC3 GTPase cycle	1/141	94/10891	0.707768545272094	0.842954359997858	0.790192545257244	ABL2	1
R-HSA-196854	Metabolism of vitamins and cofactors	2/141	190/10891	0.709042708579693	0.842954359997858	0.790192545257244	PTGS2/LDLR	2
R-HSA-1592230	Mitochondrial biogenesis	1/141	95/10891	0.711584849348841	0.842954359997858	0.790192545257244	NR1D1	1
R-HSA-5625740	RHO GTPases activate PKNs	1/141	95/10891	0.711584849348841	0.842954359997858	0.790192545257244	H2BC4	1
R-HSA-141424	Amplification of signal from the kinetochores	1/141	96/10891	0.715351664487949	0.843460456309501	0.790666964219433	RPS27	1
R-HSA-141444	Amplification of signal from unattached kinetochores via a MAD2 inhibitory signal	1/141	96/10891	0.715351664487949	0.843460456309501	0.790666964219433	RPS27	1
R-HSA-391251	Protein folding	1/141	97/10891	0.719069627925393	0.843460456309501	0.790666964219433	CSNK2B	1
R-HSA-5693607	Processing of DNA double-strand break ends	1/141	97/10891	0.719069627925393	0.843460456309501	0.790666964219433	H2BC4	1
R-HSA-8868773	rRNA processing in the nucleus and cytosol	2/141	194/10891	0.719836382008108	0.843460456309501	0.790666964219433	RPS27/RPL38	2
R-HSA-15869	Metabolism of nucleotides	1/141	99/10891	0.726361508007661	0.849259984416766	0.796103490909184	SAMHD1	1
R-HSA-9705683	SARS-CoV-2-host interactions	2/141	202/10891	0.740421153112634	0.860834789119677	0.806953810716619	RPS27/IRAK2	2
R-HSA-68877	Mitotic Prometaphase	2/141	204/10891	0.745362944664217	0.860834789119677	0.806953810716619	RPS27/CSNK2B	2
R-HSA-72312	rRNA processing	2/141	204/10891	0.745362944664217	0.860834789119677	0.806953810716619	RPS27/RPL38	2
R-HSA-1236975	Antigen processing-Cross presentation	1/141	105/10891	0.747128501156583	0.860834789119677	0.806953810716619	SEC61G	1
R-HSA-2187338	Visual phototransduction	1/141	105/10891	0.747128501156583	0.860834789119677	0.806953810716619	LDLR	1
R-HSA-5250913	Positive epigenetic regulation of rRNA expression	1/141	106/10891	0.75043416417688	0.860834789119677	0.806953810716619	H2BC4	1
R-HSA-5578749	Transcriptional regulation by small RNAs	1/141	106/10891	0.75043416417688	0.860834789119677	0.806953810716619	H2BC4	1
R-HSA-8856825	Cargo recognition for clathrin-mediated endocytosis	1/141	106/10891	0.75043416417688	0.860834789119677	0.806953810716619	LDLR	1
R-HSA-427413	NoRC negatively regulates rRNA expression	1/141	107/10891	0.753696916411563	0.860834789119677	0.806953810716619	H2BC4	1
R-HSA-72306	tRNA processing	1/141	107/10891	0.753696916411563	0.860834789119677	0.806953810716619	CTU1	1
R-HSA-6798695	Neutrophil degranulation	5/141	482/10891	0.753829351511108	0.860834789119677	0.806953810716619	PLEKHO2/CXCL1/HSPA1B/CSNK2B/DDX3X	5
R-HSA-8957275	Post-translational protein phosphorylation	1/141	108/10891	0.75691731095774	0.862533679928588	0.808546365327062	IL6	1
R-HSA-5250941	Negative epigenetic regulation of rRNA expression	1/141	110/10891	0.763233204070473	0.863745024480661	0.809681889953554	H2BC4	1
R-HSA-73854	RNA Polymerase I Promoter Clearance	1/141	110/10891	0.763233204070473	0.863745024480661	0.809681889953554	H2BC4	1
R-HSA-5173105	O-linked glycosylation	1/141	111/10891	0.766329773797406	0.863745024480661	0.809681889953554	ADAMTS1	1
R-HSA-5696398	Nucleotide Excision Repair	1/141	111/10891	0.766329773797406	0.863745024480661	0.809681889953554	ELL	1
R-HSA-977225	Amyloid fiber formation	1/141	111/10891	0.766329773797406	0.863745024480661	0.809681889953554	H2BC4	1
R-HSA-73864	RNA Polymerase I Transcription	1/141	112/10891	0.76938612833308	0.863745024480661	0.809681889953554	H2BC4	1
R-HSA-983705	Signaling by the B Cell Receptor (BCR)	1/141	112/10891	0.76938612833308	0.863745024480661	0.809681889953554	NFKBIA	1
R-HSA-157579	Telomere Maintenance	1/141	113/10891	0.772402786270276	0.863745024480661	0.809681889953554	H2BC4	1
R-HSA-69618	Mitotic Spindle Checkpoint	1/141	113/10891	0.772402786270276	0.863745024480661	0.809681889953554	RPS27	1
R-HSA-9610379	HCMV Late Events	1/141	116/10891	0.781219667324356	0.871795860637325	0.817228811846336	H2BC4	1
R-HSA-9648025	EML4 and NUDC in mitotic spindle formation	1/141	117/10891	0.784082593255425	0.872723422221264	0.818098315918771	RPS27	1
R-HSA-211859	Biological oxidations	2/141	222/10891	0.786331945541739	0.872723422221264	0.818098315918771	CYP1A1/CYP1B1	2
R-HSA-1500620	Meiosis	1/141	118/10891	0.786908317624368	0.872723422221264	0.818098315918771	H2BC4	1
R-HSA-373760	L1CAM interactions	1/141	119/10891	0.789697320429061	0.874018184212041	0.819312036757699	CSNK2B	1
R-HSA-8878166	Transcriptional regulation by RUNX2	1/141	121/10891	0.795167050669183	0.878268525226823	0.823296342366713	HES1	1
R-HSA-195258	RHO GTPase Effectors	3/141	327/10891	0.800432977861621	0.882276840628658	0.82705377111953	RPS27/H2BC4/SCAI	3
R-HSA-196849	Metabolism of water-soluble vitamins and cofactors	1/141	124/10891	0.803107884819554	0.88341867330151	0.828124134722634	PTGS2	1
R-HSA-381426	Regulation of Insulin-like Growth Factor (IGF) transport and uptake by Insulin-like Growth Factor Binding Proteins (IGFBPs)	1/141	125/10891	0.8056862992563	0.883644235920653	0.828335579029223	IL6	1
R-HSA-2500257	Resolution of Sister Chromatid Cohesion	1/141	126/10891	0.808231184246534	0.883644235920653	0.828335579029223	RPS27	1
R-HSA-9705671	SARS-CoV-2 activates/modulates innate and adaptive immune responses	1/141	126/10891	0.808231184246534	0.883644235920653	0.828335579029223	IRAK2	1
R-HSA-8939236	RUNX1 regulates transcription of genes involved in differentiation of HSCs	1/141	130/10891	0.818084005696573	0.892605828077839	0.836736251298433	H2BC4	1
R-HSA-69206	G1/S Transition	1/141	131/10891	0.82046762759015	0.893398083375941	0.837478918114347	MYC	1
R-HSA-5693567	HDR through Homologous Recombination (HRR) or Single Strand Annealing (SSA)	1/141	132/10891	0.822820235815966	0.89415344174356	0.83818699743562	H2BC4	1
R-HSA-9660821	ADORA2B mediated anti-inflammatory cytokines production	1/141	134/10891	0.82743400883849	0.896818889481453	0.840685610684694	IL6	1
R-HSA-9609690	HCMV Early Events	1/141	135/10891	0.82969595963832	0.896818889481453	0.840685610684694	H2BC4	1
R-HSA-162599	Late Phase of HIV Life Cycle	1/141	136/10891	0.831928468906728	0.896818889481453	0.840685610684694	ELL	1
R-HSA-1632852	Macroautophagy	1/141	136/10891	0.831928468906728	0.896818889481453	0.840685610684694	CSNK2B	1
R-HSA-5693538	Homology Directed Repair	1/141	138/10891	0.836306680001892	0.899739122796447	0.843423062088262	H2BC4	1
R-HSA-1474228	Degradation of the extracellular matrix	1/141	140/10891	0.840571627973136	0.900207635331361	0.843862249700329	ADAMTS1	1
R-HSA-73886	Chromosome Maintenance	1/141	141/10891	0.842662540488789	0.900207635331361	0.843862249700329	H2BC4	1
R-HSA-68875	Mitotic Prophase	1/141	142/10891	0.844726222515866	0.900207635331361	0.843862249700329	H2BC4	1
R-HSA-1474165	Reproduction	1/141	143/10891	0.846763026183674	0.900207635331361	0.843862249700329	H2BC4	1
R-HSA-3781865	Diseases of glycosylation	1/141	143/10891	0.846763026183674	0.900207635331361	0.843862249700329	ADAMTS1	1
R-HSA-68867	Assembly of the pre-replicative complex	1/141	143/10891	0.846763026183674	0.900207635331361	0.843862249700329	H2BC4	1
R-HSA-8856828	Clathrin-mediated endocytosis	1/141	146/10891	0.852715620851639	0.904751416612271	0.848121628696201	LDLR	1
R-HSA-162587	HIV Life Cycle	1/141	149/10891	0.858438559417033	0.905476288700159	0.848801129921055	ELL	1
R-HSA-212165	Epigenetic regulation of gene expression	1/141	149/10891	0.858438559417033	0.905476288700159	0.848801129921055	H2BC4	1
R-HSA-453279	Mitotic G1 phase and G1/S transition	1/141	149/10891	0.858438559417033	0.905476288700159	0.848801129921055	MYC	1
R-HSA-9612973	Autophagy	1/141	151/10891	0.862130624406993	0.907594544053456	0.850786800401638	CSNK2B	1
R-HSA-5633007	Regulation of TP53 Activity	1/141	160/10891	0.877596	0.918494173399192	0.861004205119836	CSNK2B	1
R-HSA-69002	DNA Replication Pre-Initiation	1/141	160/10891	0.877596	0.918494173399192	0.861004205119836	H2BC4	1
R-HSA-9609646	HCMV Infection	1/141	160/10891	0.877596	0.918494173399192	0.861004205119836	H2BC4	1
R-HSA-69242	S Phase	1/141	163/10891	0.882358755931398	0.921688700478728	0.86399878181777	MYC	1
R-HSA-69481	G2/M Checkpoints	1/141	167/10891	0.888423440442932	0.925541376164137	0.86761031258429	H2BC4	1
R-HSA-5693532	DNA Double-Strand Break Repair	1/141	168/10891	0.889890457870901	0.925541376164137	0.86761031258429	H2BC4	1
R-HSA-9694516	SARS-CoV-2 Infection	2/141	288/10891	0.891198467957675	0.925541376164137	0.86761031258429	RPS27/IRAK2	2
R-HSA-69620	Cell Cycle Checkpoints	2/141	293/10891	0.896800156120894	0.929567854133004	0.871384767081031	RPS27/H2BC4	2
R-HSA-109581	Apoptosis	1/141	180/10891	0.906069479686534	0.937373223706414	0.878701586522954	H1-4	1
R-HSA-68886	M Phase	3/141	418/10891	0.911722449083748	0.941414559494521	0.882489968865092	RPS27/H2BC4/CSNK2B	3
R-HSA-69306	DNA Replication	1/141	188/10891	0.915520502807553	0.943528778228052	0.884471855384172	H2BC4	1
R-HSA-2467813	Separation of Sister Chromatids	1/141	191/10891	0.918815782660367	0.945117761171637	0.885961381432255	RPS27	1
R-HSA-69275	G2/M Transition	1/141	196/10891	0.924026655093388	0.948667365895879	0.889288810916945	PHLDA1	1
R-HSA-453274	Mitotic G2-G2/M phases	1/141	198/10891	0.92601676677681	0.948903112723766	0.88950980198693	PHLDA1	1
R-HSA-73894	DNA Repair	2/141	336/10891	0.935044033273159	0.956335358508981	0.896476852034588	ELL/H2BC4	2
R-HSA-6805567	Keratinization	1/141	214/10891	0.940182043911271	0.959769169826089	0.899695735800259	KRTAP2-2	1
R-HSA-162906	HIV Infection	1/141	231/10891	0.952290123977874	0.967247702691525	0.906706175748329	ELL	1
R-HSA-68882	Mitotic Anaphase	1/141	236/10891	0.95536360855139	0.967247702691525	0.906706175748329	RPS27	1
R-HSA-2555396	Mitotic Metaphase and Anaphase	1/141	237/10891	0.955954291910776	0.967247702691525	0.906706175748329	RPS27	1
R-HSA-71291	Metabolism of amino acids and derivatives	2/141	374/10891	0.957330893946345	0.967247702691525	0.906706175748329	RPS27/RPL38	2
R-HSA-8951664	Neddylation	1/141	240/10891	0.957680174168484	0.967247702691525	0.906706175748329	KBTBD8	1
R-HSA-9679506	SARS-CoV Infections	2/141	376/10891	0.958275089494016	0.967247702691525	0.906706175748329	RPS27/IRAK2	2
R-HSA-983169	Class I MHC mediated antigen processing & presentation	2/141	381/10891	0.960549416988885	0.967731094872914	0.907159311666827	KBTBD8/SEC61G	2
R-HSA-71387	Metabolism of carbohydrates	1/141	295/10891	0.979704163433745	0.9828427716883	0.921325125301013	PPP1R3C	1
R-HSA-1852241	Organelle biogenesis and maintenance	1/141	296/10891	0.97997423826914	0.9828427716883	0.921325125301013	NR1D1	1
R-HSA-1474244	Extracellular matrix organization	1/141	300/10891	0.981019315711142	0.9828427716883	0.921325125301013	ADAMTS1	1
R-HSA-983168	Antigen processing: Ubiquitination & Proteasome degradation	1/141	309/10891	0.983176907295761	0.983176907295761	0.921638346844967	KBTBD8	1
