# Supplementary material for: Uncovering Anticancer Mechanisms of Spiramycin Derivatives Using Transcriptomic and Metabolomic Analyses
Source: Metabolites. 2025 Sep 27;15(10):647. doi: 10.3390/metabo15100647 (PMC12566170; doi:10.3390/metabo15100647)
Supplement: Supplementary file 1 [file metabolites-15-00647-s001.zip › Table S2 A full list of pathways obtained by transcriptomics analyses/231_ora_wiki.xls]

## Sheet: 231_ora_wiki
ID	Description	GeneRatio	BgRatio	pvalue	p.adjust	qvalue	geneID	Count
WP530	Cytokines and inflammatory response	8/129	26/8435	2.98347569673343e-09	1.15460509463584e-06	7.53720176016868e-07	CSF3/IL11/IL1A/IL1B/CXCL1/CXCL2/CSF2/IL6	8
WP3617	Photodynamic therapy induced NF kB survival signaling	8/129	35/8435	4.00453709837848e-08	6.58172964644709e-06	4.29651874105073e-06	PTGS2/RELB/IL1A/IL1B/CXCL8/CXCL2/CSF2/IL6	8
WP5373	Osteoarthritic chondrocyte hypertrophy	9/129	50/8435	5.10211600499775e-08	6.58172964644709e-06	4.29651874105073e-06	JUN/NGF/FOSL1/FOS/JUNB/RELB/FOSB/FOSL2/CEBPB	9
WP5353	Macrophage stimulating protein MSP signaling	12/129	108/8435	7.85200994547564e-08	7.59681962224768e-06	4.95916417608988e-06	JUN/PTEN/FOS/CSF3/IL1B/CXCL8/CXCL1/CXCL2/CSF2/EGR1/DUSP1/IL6	12
WP2431	Spinal cord injury	12/129	120/8435	2.54169790698264e-07	1.96727418000456e-05	1.28422631089649e-05	GADD45A/PTGS2/FOS/ZFP36/IL1A/IL1B/CXCL8/CXCL1/CXCL2/EGR1/IL6/MYC	12
WP5095	Overview of proinflammatory and profibrotic mediators	12/129	129/8435	5.61330266244185e-07	3.62058021727499e-05	2.36349585787025e-05	IL24/CSF3/IL11/IL1A/IL1B/LIF/CXCL8/CXCL1/CXCL3/CXCL2/CSF2/IL6	12
WP4925	Unfolded protein response	6/129	24/8435	1.2227673692915e-06	6.76015674165442e-05	4.41299501699187e-05	TXNIP/DDIT3/ERN1/PPP1R15A/IL1B/ATF4	6
WP3613	Photodynamic therapy induced unfolded protein response	6/129	27/8435	2.58983102431285e-06	0.000125283075801134	8.17841376098796e-05	ATF3/DDIT3/ERN1/PPP1R15A/ATF4/DNAJB9	6
WP2435	Quercetin and Nf kB AP 1 induced apoptosis	5/129	16/8435	2.95400848806702e-06	0.000127022364986882	8.29195365071445e-05	JUN/PTGS2/FOS/NFKBIA/MAFK	5
WP2873	Aryl hydrocarbon receptor pathway	7/129	45/8435	4.65160038487241e-06	0.000163993488991074	0.000107054093180628	JUN/CYP1A1/SERPINB2/JUNB/CYP1B1/IL1B/HES1	7
WP3624	Lung fibrosis	8/129	64/8435	5.1939135057791e-06	0.000163993488991074	0.000107054093180628	CSF3/IL1B/CEBPB/CXCL8/CXCL2/CSF2/EDN1/IL6	8
WP2882	Nuclear receptors meta pathway	17/129	314/8435	5.28090285890901e-06	0.000163993488991074	0.000107054093180628	JUN/PTGS2/IRS2/CYP1A1/SERPINB2/GADD45B/JUNB/IL11/CYP1B1/IL1B/MAFF/BHLHE40/HES1/EGR1/PLK2/TNFAIP3/MYC	17
WP5115	Network map of SARS CoV 2 signaling pathway	14/129	218/8435	5.50882521158647e-06	0.000163993488991074	0.000107054093180628	JUN/PTGS2/FOS/JUNB/IL1A/IL1B/CEBPB/CXCL8/CXCL1/CXCL3/CXCL2/EGR1/DUSP1/IL6	14
WP5347	IL 26 signaling pathways	7/129	48/8435	7.26530833160156e-06	0.000200833880309272	0.000131103308239427	JUN/DDIT3/NFKBIA/IL1B/CXCL8/CSF2/IL6	7
WP4496	Signal transduction through IL1R	6/129	33/8435	8.98810941318853e-06	0.000231893222860264	0.000151378684853702	JUN/NFKBIA/IL1A/IL1B/IRAK2/IL6	6
WP5130	Th17 cell differentiation pathway	8/129	70/8435	1.02592521331958e-05	0.000242154303868518	0.000158077064948849	JUN/FOS/NFKBIA/PER1/NR1D1/IL1B/IL6/NFIL3	8
WP2355	Corticotropin releasing hormone signaling pathway	9/129	93/8435	1.12607395781613e-05	0.000242154303868518	0.000158077064948849	FOSL1/FOS/NFKBIA/ERN1/JUNB/FOSB/FOSL2/NR4A2/CXCL8	9
WP3594	Circadian rhythm genes	13/129	201/8435	1.12629908776055e-05	0.000242154303868518	0.000158077064948849	JUN/PTEN/PER1/NR1D1/RELB/PER2/ATF4/BHLHE40/NOCT/EGR1/IL6/KLF10/NFIL3	13
WP5272	LDL influence on CD14 and TLR4	5/129	23/8435	2.0880645101285e-05	0.000424982876392162	0.000277426602295985	RELB/IL1B/ATF4/IL6/CREB5	5
WP4396	Nonalcoholic fatty liver disease	11/129	154/8435	2.19629393484322e-05	0.000424982876392162	0.000277426602295985	JUN/DDIT3/IRS2/NDUFB1/ERN1/IL1A/IL1B/ATF4/CXCL8/IL6/NDUFA1	11
WP2849	Hematopoietic stem cell differentiation	7/129	59/8435	2.92797318125237e-05	0.00052310177685346	0.000341478108105074	FOS/CSF3/FOSB/IL1A/IL1B/CSF2/IL6	7
WP236	Adipogenesis	10/129	131/8435	2.97370519141502e-05	0.00052310177685346	0.000341478108105074	GADD45A/KLF6/EGR2/DDIT3/IRS2/GADD45B/CEBPB/LIF/KLF15/IL6	10
WP4211	Transcriptional cascade regulating adipogenesis	4/129	13/8435	3.35495764591541e-05	0.00056388226002655	0.000368099394550176	EGR2/DDIT3/CEBPB/KLF15	4
WP5087	Pleural mesothelioma	19/129	439/8435	3.49694424822667e-05	0.00056388226002655	0.000368099394550176	EFNA1/ATF3/JUN/NGF/MCL1/PTEN/RASSF7/FOSL1/DDIT3/CSF3/IL1B/ADAMTS1/RASSF1/CXCL1/CSF2/CSNK2B/IL6/MYC/CD274	19
WP3651	Pathways affected in adenoid cystic carcinoma	7/129	65/8435	5.53785703365225e-05	0.000857260268809368	0.000559615026558543	ARID5B/PTEN/CMTR2/KDM6B/KANSL1/H1-4/MYC	7
WP5039	SARS CoV 2 innate immunity evasion and cell specific immune response	7/129	66/8435	6.11694736369864e-05	0.000864456399701322	0.000564312623224038	IFIT2/CXCL8/CXCL1/CXCL3/CXCL2/CSF2/IL6	7
WP4659	Gastrin signaling pathway	9/129	115/8435	6.20519218944828e-05	0.000864456399701322	0.000564312623224038	JUN/PTGS2/FOS/NFKBIA/SERPINB2/CXCL8/EGR1/MYC/KLF4	9
WP4891	COVID 19 adverse outcome pathway	4/129	15/8435	6.25446490739975e-05	0.000864456399701322	0.000564312623224038	CSF3/IL1B/CXCL8/IL6	4
WP2880	Glucocorticoid receptor pathway	7/129	70/8435	8.95084417207896e-05	0.00119447472227399	0.000779746860725572	JUN/PTGS2/GADD45B/IL11/BHLHE40/PLK2/TNFAIP3	7
WP4666	Hepatitis B infection	10/129	151/8435	9.97821046883435e-05	0.00126806547355331	0.000827786518843448	JUN/EGR2/FOS/ATF4/CXCL8/ATF6B/IL6/CREB5/MYC/DDX3X	10
WP382	MAPK signaling pathway	13/129	248/8435	0.000101576304083081	0.00126806547355331	0.000827786518843448	GADD45A/JUN/NGF/DUSP10/DDIT3/FOS/RELB/IL1A/IL1B/ATF4/DUSP1/HSPA1B/MYC	13
WP4493	Cells and molecules involved in local acute inflammatory response	4/129	17/8435	0.000106492658029698	0.00128789558304666	0.000840731510760774	SELPLG/IL1A/CXCL8/IL6	4
WP4149	White fat cell differentiation	5/129	32/8435	0.000111906194572863	0.00129509025991124	0.000845428158244793	EGR2/DDIT3/CEBPB/KLF15/KLF4	5
WP3611	Photodynamic therapy induced AP 1 survival signaling	6/129	51/8435	0.000116685095202589	0.00129509025991124	0.000845428158244793	JUN/MCL1/FOS/JUNB/BCL3/IL6	6
WP4216	Chromosomal and microsatellite instability in colorectal cancer	7/129	73/8435	0.000117127026090164	0.00129509025991124	0.000845428158244793	GADD45A/JUN/PTGS2/FOS/AXIN2/GADD45B/MYC	7
WP5088	Prostaglandin signaling	5/129	33/8435	0.000130284424065662	0.00140055755870587	0.000914276660109911	IL1A/IL1B/CXCL8/CXCL1/IL6	5
WP706	Sudden infant death syndrome SIDS susceptibility pathways	10/129	160/8435	0.000161325285982564	0.00168737528852033	0.00110150977626786	JUN/NGF/IL1A/IL1B/CEBPB/BHLHE40/HES1/CXCL8/EGR1/IL6	10
WP4478	LTF danger signal response pathway	4/129	19/8435	0.000169363740484713	0.00172483598862063	0.00112596392566014	IL1A/IL1B/CXCL8/IL6	4
WP4630	Measles virus infection	9/129	136/8435	0.000225560792452941	0.00220449366214144	0.00143908194999033	JUN/FOS/NFKBIA/IL1A/IL1B/TNFAIP3/HSPA1B/CSNK2B/IL6	9
WP3298	Melatonin metabolism and effects	5/129	37/8435	0.000227854642081803	0.00220449366214144	0.00143908194999033	CYP1A1/PER1/CYP1B1/PER2/EDN1	5
WP5285	Immune infiltration in pancreatic cancer	5/129	39/8435	0.000293693976416881	0.00277218460666666	0.00180966763389092	IL1B/CXCL8/CXCL1/CSF2/IL6	5
WP4155	Endometrial cancer	6/129	63/8435	0.000379033952442234	0.00349252713321773	0.00227990347333674	GADD45A/PTEN/FOS/AXIN2/GADD45B/MYC	6
WP4262	Breast cancer pathway	9/129	155/8435	0.000593341325706902	0.00534007193136212	0.00348597106902464	GADD45A/JUN/PTEN/FOS/AXIN2/GADD45B/HES1/CSNK2B/MYC	9
WP4658	Small cell lung cancer	7/129	96/8435	0.000640845263799164	0.00540075167976979	0.00352558249189378	GADD45A/PTGS2/PTEN/NFKBIA/GADD45B/MYC/TRAF1	7
WP2586	Aryl hydrocarbon receptor pathway	5/129	46/8435	0.000641949812065659	0.00540075167976979	0.00352558249189378	PTGS2/KLF6/CYP1A1/CYP1B1/MYC	5
WP4861	Endoplasmic reticulum stress response in coronavirus infection	5/129	46/8435	0.000641949812065659	0.00540075167976979	0.00352558249189378	PPP1R3C/DDIT3/ERN1/PPP1R15A/ATF4	5
WP410	Exercise induced circadian regulation	5/129	48/8435	0.00078258707227954	0.00644385525472728	0.0042065150581655	PPP1R3C/BTG1/PER1/PER2/CEBPB	5
WP2637	Interleukin 1 IL 1 structural pathway	5/129	49/8435	0.000860961264062484	0.00691528139141083	0.00451425957823636	FOS/NFKBIA/IL1A/IRAK2/MYC	5
WP2881	Estrogen receptor pathway	3/129	13/8435	0.000893447208192613	0.00691528139141083	0.00451425957823636	JUN/CYP1A1/CYP1B1	3
WP4919	Neuroinflammation	3/129	13/8435	0.000893447208192613	0.00691528139141083	0.00451425957823636	JUN/FOS/NFKBIA	3
WP2018	RANKL RANK signaling pathway	5/129	50/8435	0.000945040154946825	0.00709542804184413	0.00463185837084888	JUN/FOS/NFKBIA/RELB/TRAF1	5
WP366	TGF beta signaling pathway	8/129	133/8435	0.000953390847999728	0.00709542804184413	0.00463185837084888	ATF3/JUN/KLF6/FOS/JUNB/FOSB/MYC/KLF10	8
WP4304	Oligodendrocyte specification and differentiation leading to myelin components for CNS	4/129	31/8435	0.0011929320315688	0.00871065464560612	0.00568626986249277	IL1B/LIF/CXCL1/CXCL2	4
WP195	IL 1 signaling pathway	5/129	54/8435	0.00134354855405897	0.00948054512321375	0.00618885034563117	JUN/NFKBIA/IL1A/IL1B/IRAK2	5
WP5113	Antiviral and anti inflammatory effects of Nrf2 on SARS CoV 2 pathway	4/129	32/8435	0.00134736429399679	0.00948054512321375	0.00618885034563117	NFKBIA/IL1B/CXCL8/IL6	4
WP3299	let 7 inhibition of ES cell reprogramming	3/129	15/8435	0.00138993405048546	0.00960543709889061	0.00627037917512239	EGR1/MYC/KLF4	3
WP2374	Oncostatin M signaling pathway	5/129	56/8435	0.00158379973410857	0.0105677671913796	0.00689858323386671	FOS/NFKBIA/JUNB/CEBPB/EGR1	5
WP3646	Hepatitis C and hepatocellular carcinoma	5/129	56/8435	0.00158379973410857	0.0105677671913796	0.00689858323386671	JUN/PTGS2/CXCL8/IL6/MYC	5
WP2011	SREBF and miR33 in cholesterol and lipid homeostasis	3/129	16/8435	0.00169167078615073	0.0109112765706722	0.00712282436273992	LDLR/HMGCR/HMGCS1	3
WP4928	MAPK pathway in congenital thyroid cancer	3/129	16/8435	0.00169167078615073	0.0109112765706722	0.00712282436273992	JUN/FOS/MYC	3
WP3527	Pre implantation embryo	5/129	58/8435	0.00185424416806852	0.0117638113613527	0.00767935462185408	DDIT3/ZFP36/FOSB/EGR1/KLF4	5
WP4877	Host pathogen interaction of human coronaviruses MAPK signaling	4/129	36/8435	0.00210547585700967	0.0131422444623023	0.00857918855148251	JUN/DDIT3/FOS/JUNB	4
WP2877	Vitamin D receptor pathway	9/129	187/8435	0.00222329703820992	0.0136573960918609	0.00891547684495206	GADD45A/DUSP10/CYP1A1/JUNB/ID1/BCL6/TNFAIP3/MYC/KLF4	9
WP2036	TNF related weak inducer of apoptosis TWEAK signaling pathway	4/129	38/8435	0.00257705179553481	0.0155831100761245	0.0101725728771111	JUN/NFKBIA/RELB/TRAF1	4
WP289	Myometrial relaxation and contraction pathways	8/129	156/8435	0.00263406268927694	0.0156828040115411	0.0102376525575136	ATF3/JUN/FOS/IL1B/MAFF/ATF4/ATF6B/IL6	8
WP3287	Overview of nanoparticle effects	3/129	19/8435	0.00283078597883978	0.0165698495629657	0.0108167112610139	PTGS2/CXCL8/IL6	3
WP4329	miRNA role in immune response in sepsis	5/129	64/8435	0.00286868196568139	0.0165698495629657	0.0108167112610139	NFKBIA/RELB/IL1A/CXCL8/IL6	5
WP5146	Lung pathology of COVID 19	3/129	20/8435	0.00329341717898998	0.018471774612596	0.0120582780008786	IL1B/CSF2/IL6	3
WP516	Hypertrophy model	3/129	20/8435	0.00329341717898998	0.018471774612596	0.0120582780008786	ATF3/DUSP14/IL1A	3
WP4258	lncRNA in canonical Wnt signaling and colorectal cancer	6/129	98/8435	0.00380339382275349	0.02102733442008	0.0137265340971555	ATF3/JUN/FOSL1/AXIN2/CSNK2B/MYC	6
WP3599	Transcription factor regulation in adipogenesis	3/129	22/8435	0.00435101110490238	0.0233866846888503	0.0152667056312364	IRS2/CEBPB/IL6	3
WP4482	Vitamin D in inflammatory diseases	3/129	22/8435	0.00435101110490238	0.0233866846888503	0.0152667056312364	NFKBIA/DUSP1/IL6	3
WP75	Toll like receptor signaling pathway	6/129	103/8435	0.00485699595117731	0.0255332851398546	0.0166679951953355	JUN/FOS/NFKBIA/IL1B/CXCL8/IL6	6
WP262	Ebstein Barr virus LMP1 signaling	3/129	23/8435	0.00494831107361522	0.0255332851398546	0.0166679951953355	NFKBIA/CXCL8/TRAF1	3
WP5181	Roles of ceramides in development of insulin resistance	3/129	23/8435	0.00494831107361522	0.0255332851398546	0.0166679951953355	IRS2/ERN1/TRAF1	3
WP2037	Prolactin signaling pathway	5/129	74/8435	0.00536973696946684	0.0273432658839956	0.0178495411727429	JUN/IRS2/FOS/NFKBIA/MYC	5
WP1528	Physiological and pathological hypertrophy of the heart	3/129	24/8435	0.00559269796670081	0.028108754715756	0.0183492482844593	JUN/FOS/EDN1	3
WP5055	Burn wound healing	5/129	75/8435	0.00568418188738597	0.0282022870566458	0.0184103057081327	IL1B/CXCL8/CXCL1/IL6/KLF4	5
WP5124	Alzheimer 39 s disease	10/129	263/8435	0.00693121566984804	0.0333719607949956	0.0217850417266393	PTGS2/DDIT3/IRS2/ERN1/AXIN2/IL1A/IL1B/ATF4/CSNK2B/IL6	10
WP710	DNA damage response only ATM dependent	6/129	111/8435	0.00696883778590321	0.0333719607949956	0.0217850417266393	JUN/PTEN/FOSL1/LDLR/BCL6/MYC	6
WP395	IL 4 signaling pathway	4/129	50/8435	0.00698482900360372	0.0333719607949956	0.0217850417266393	IRS2/FOS/NFKBIA/CEBPB	4
WP2059	Alzheimer 39 s disease and miRNA effects	10/129	268/8435	0.00787467896580671	0.0371646434117951	0.0242608851321388	PTGS2/DDIT3/IRS2/ERN1/AXIN2/IL1A/IL1B/ATF4/CSNK2B/IL6	10
WP2864	Apoptosis related network due to altered Notch3 in ovarian cancer	4/129	53/8435	0.00857522833391364	0.0398943131439705	0.0260427992779897	ERN1/BCL3/IER3/TRAF1	4
WP3851	TLR4 signaling and tolerance	3/129	28/8435	0.00865923075993158	0.0398943131439705	0.0260427992779897	NFKBIA/CXCL8/IL6	3
WP2840	Hair follicle development cytodifferentiation part 3 of 3	5/129	87/8435	0.0105297333899745	0.0479412567284723	0.0312958020259305	JUN/EGR2/PHLDA1/FOS/FOSB	5
WP254	Apoptosis	5/129	88/8435	0.0110305569939808	0.0490669604215006	0.0320306555179115	JUN/MCL1/NFKBIA/MYC/TRAF1	5
WP5094	Orexin receptor pathway	5/129	88/8435	0.0110305569939808	0.0490669604215006	0.0320306555179115	IL1B/CXCL8/CXCL2/IL6/GNRH1	5
WP4336	ncRNAs involved in Wnt signaling in hepatocellular carcinoma	5/129	89/8435	0.0115474349992313	0.0507824698261649	0.0331505310982717	JUN/FOSL1/CSNK2B/MYC/KLF4	5
WP3893	Development and heterogeneity of the ILC family	3/129	32/8435	0.0125429003060726	0.0545404766117987	0.0356037383022758	IL1B/IL6/NFIL3	3
WP1772	Apoptosis modulation and signaling	5/129	92/8435	0.0131966600858598	0.0567456383691971	0.0370432563813608	JUN/MCL1/FOS/NFKBIA/TNFRSF10D	5
WP408	Oxidative stress response	3/129	33/8435	0.0136456665987294	0.0567835803624545	0.0370680247164125	FOS/CYP1A1/JUNB	3
WP4481	Resistin as a regulator of inflammation	3/129	33/8435	0.0136456665987294	0.0567835803624545	0.0370680247164125	NFKBIA/CXCL8/IL6	3
WP4880	Host pathogen interaction of human coronaviruses interferon induction	3/129	33/8435	0.0136456665987294	0.0567835803624545	0.0370680247164125	JUN/FOS/NFKBIA	3
WP4495	IL 10 anti inflammatory signaling pathway	2/129	12/8435	0.0138559743181758	0.0570453410758941	0.0372389007431377	IL1A/IL6	2
WP3863	T cell antigen receptor TCR pathway during Staphylococcus aureus infection	4/129	62/8435	0.014710030815818	0.0594542652240199	0.0388114338467694	JUN/FOS/NFKBIA/CSF2	4
WP313	Hepatocyte growth factor receptor signaling	3/129	34/8435	0.014801974607786	0.0594542652240199	0.0388114338467694	JUN/PTEN/FOS	3
WP3888	VEGFA VEGFR2 signaling	13/129	433/8435	0.0149019734540825	0.0594542652240199	0.0388114338467694	JUN/TXNIP/PTGS2/DUSP5/NFKBIA/ERN1/NR4A2/ADAMTS1/ATF4/CXCL8/EGR1/DNAJB9/SLC25A25	13
WP5222	2q13 copy number variation syndrome	4/129	63/8435	0.0155258405610485	0.0613112275216914	0.040023649136967	IL1A/IL1B/CSF2/IL6	4
WP2814	Mammary gland development pathway Puberty Stage 2 of 4	2/129	13/8435	0.0162127974290819	0.0621223030203434	0.0405531149867603	FOSL1/MYC	2
WP4190	Mevalonate arm of cholesterol biosynthesis pathway	2/129	13/8435	0.0162127974290819	0.0621223030203434	0.0405531149867603	HMGCR/HMGCS1	2
WP5110	Familial hyperlipidemia type 3	2/129	13/8435	0.0162127974290819	0.0621223030203434	0.0405531149867603	LDLR/VLDLR	2
WP5333	Enterocyte cholesterol metabolism	3/129	36/8435	0.0172763662698804	0.0655485661416052	0.0427897616591466	LDLR/HMGCR/HMGCS1	3
WP399	Wnt signaling pathway and pluripotency	5/129	102/8435	0.0198261534441928	0.0738258243853458	0.0481931126138528	JUN/FOSL1/AXIN2/LDLR/MYC	5
WP3614	Photodynamic therapy induced HIF 1 survival signaling	3/129	38/8435	0.0199678505321636	0.0738258243853458	0.0481931126138528	MCL1/PTGS2/EDN1	3
WP4685	Melanoma	4/129	68/8435	0.0200302624301326	0.0738258243853458	0.0481931126138528	GADD45A/PTEN/FOS/GADD45B	4
WP5083	Neuroinflammation and glutamatergic signaling	6/129	140/8435	0.0202287899273415	0.0738541669988789	0.048211614523952	NGF/FOS/IL1A/IL1B/LIF/IL6	6
WP1982	Sterol regulatory element binding proteins SREBP signaling	4/129	69/8435	0.0210179796267683	0.0753144269959196	0.0491648646240193	LDLR/HMGCR/HMGCS1/INSIG1	4
WP5158	Urotensin II mediated signaling pathway	4/129	69/8435	0.0210179796267683	0.0753144269959196	0.0491648646240193	PTEN/DDIT3/IL1B/IL6	4
WP197	Cholesterol biosynthesis pathway	2/129	15/8435	0.0213948420371118	0.0759615033794705	0.0495872727079367	HMGCR/HMGCS1	2
WP2516	ATM signaling pathway	3/129	40/8435	0.0228774054369282	0.0790496062865285	0.0516031701584846	GADD45A/JUN/NFKBIA	3
WP2526	PDGF pathway	3/129	40/8435	0.0228774054369282	0.0790496062865285	0.0516031701584846	JUN/FOS/NFKBIA	3
WP2828	Bladder cancer	3/129	40/8435	0.0228774054369282	0.0790496062865285	0.0516031701584846	RASSF1/CXCL8/MYC	3
WP4970	Galanin receptor pathway	2/129	16/8435	0.0242095807872491	0.0829124580943842	0.0541248196454569	FOS/IL6	2
WP2263	Androgen receptor network in prostate cancer	5/129	109/8435	0.0255774317864097	0.0868286500117594	0.0566812892773623	JUN/PTEN/SPRY2/FOS/MYC	5
WP4337	ncRNAs involved in STAT3 signaling in hepatocellular carcinoma	2/129	17/8435	0.027166677983735	0.0891743472174857	0.0582125481631894	IL11/IL6	2
WP4462	Platelet mediated interactions with vascular and circulating cells	2/129	17/8435	0.027166677983735	0.0891743472174857	0.0582125481631894	SELPLG/IL1B	2
WP4341	Non genomic actions of 1 25 dihydroxyvitamin D3	4/129	75/8435	0.0275695481745567	0.0891743472174857	0.0582125481631894	JUN/RELB/CXCL8/IL6	4
WP4136	Fibrin complement receptor 3 signaling pathway	3/129	43/8435	0.0276509603775149	0.0891743472174857	0.0582125481631894	IRAK2/CXCL3/IL6	3
WP5198	Inflammatory bowel disease signaling	3/129	43/8435	0.0276509603775149	0.0891743472174857	0.0582125481631894	JUN/IL1A/IL6	3
WP5329	Cholesterol biosynthesis pathway in hepatocytes	3/129	43/8435	0.0276509603775149	0.0891743472174857	0.0582125481631894	CH25H/HMGCR/HMGCS1	3
WP4756	Renin angiotensin aldosterone system RAAS	3/129	44/8435	0.0293510119269513	0.0938747240969433	0.0612809296430475	ATF4/ATF6B/CREB5	3
WP3877	MYD88 distinct input output pathway	2/129	18/8435	0.0302611925548407	0.0944442057961561	0.0616526843222562	JUN/IL1A	2
WP5193	Cholesterol synthesis disorders	2/129	18/8435	0.0302611925548407	0.0944442057961561	0.0616526843222562	HMGCR/HMGCS1	2
WP697	Estrogen metabolism	2/129	18/8435	0.0302611925548407	0.0944442057961561	0.0616526843222562	CYP1A1/CYP1B1	2
WP1971	Integrated cancer pathway	3/129	45/8435	0.0311052745622806	0.0963019300448207	0.0628653970100829	PTEN/BACH1/MYC	3
WP5078	T cell modulation in pancreatic cancer	3/129	46/8435	0.03291356014264	0.101091649009537	0.0659921005366216	TNFSF9/IL6/CD274	3
WP1742	TP53 network	2/129	19/8435	0.0334882992108409	0.101249779645277	0.0660953273898175	GADD45A/MYC	2
WP5238	Cholestasis	2/129	19/8435	0.0334882992108409	0.101249779645277	0.0660953273898175	LDLR/HMGCR	2
WP4718	Cholesterol metabolism with Bloch and Kandutsch Russell pathways	3/129	47/8435	0.0347756461332865	0.103868901681828	0.0678050765772846	CH25H/HMGCR/HMGCS1	3
WP5381	Smith Magenis and Potocki Lupski syndrome copy number variation	6/129	159/8435	0.034891362322061	0.103868901681828	0.0678050765772846	JUN/PTEN/PER1/IL1B/BCL6/MYC	6
WP437	EGF EGFR signaling pathway	6/129	160/8435	0.0358129584313669	0.10426583131013	0.0680641901657314	ERRFI1/JUN/PTEN/SPRY2/FOS/FOSB	6
WP481	Insulin signaling	6/129	160/8435	0.0358129584313669	0.10426583131013	0.0680641901657314	JUN/PTEN/IRS2/FOS/RRAD/EGR1	6
WP4172	PI3K Akt signaling pathway	10/129	341/8435	0.035832960114334	0.10426583131013	0.0680641901657314	EFNA1/NGF/MCL1/PTEN/CSF3/ATF4/ATF6B/IL6/CREB5/MYC	10
WP3640	Imatinib and chronic myeloid leukemia	2/129	20/8435	0.0368432861032687	0.10640560986541	0.0694610264319285	GADD45A/MYC	2
WP3657	Hematopoietic stem cell gene regulation by GABP alpha beta complex	2/129	21/8435	0.0403215525278166	0.113075658175834	0.0738151991355911	MCL1/PTEN	2
WP4300	Extracellular vesicles in the crosstalk of cardiac cells	2/129	21/8435	0.0403215525278166	0.113075658175834	0.0738151991355911	PTEN/IL6	2
WP4884	Pathogenesis of SARS CoV 2 mediated by nsp9 nsp10 complex	2/129	21/8435	0.0403215525278166	0.113075658175834	0.0738151991355911	CXCL8/IL6	2
WP4961	STING pathway in Kawasaki like disease and COVID 19	2/129	21/8435	0.0403215525278166	0.113075658175834	0.0738151991355911	NFKBIA/IL1B	2
WP286	IL 3 signaling pathway	3/129	50/8435	0.0406819961024932	0.113265701378884	0.0739392583460687	JUN/FOS/CXCL8	3
WP5046	NAD metabolism in oncogene induced senescence and mitochondrial dysfunction associated senescence	2/129	22/8435	0.0439186066701081	0.120702107826181	0.0787937056392856	IL1B/IL6	2
WP15	Selenium micronutrient network	4/129	87/8435	0.0439767369599263	0.120702107826181	0.0787937056392856	PTGS2/LDLR/IL1B/IL6	4
WP5098	T cell activation SARS CoV 2	4/129	88/8435	0.0455456026725904	0.124127804466848	0.0810299825160986	JUN/PTEN/FOS/NFKBIA	4
WP231	TNF alpha signaling pathway	4/129	89/8435	0.0471455164454543	0.125393432199434	0.0818561776903692	JUN/NFKBIA/TNFAIP3/TRAF1	4
WP3612	Photodynamic therapy induced NFE2L2 NRF2 survival signaling	2/129	23/8435	0.0476300633935836	0.125393432199434	0.0818561776903692	JUN/FOS	2
WP4585	Cancer immunotherapy by PD 1 blockade	2/129	23/8435	0.0476300633935836	0.125393432199434	0.0818561776903692	JUN/CD274	2
WP691	Tamoxifen metabolism	2/129	23/8435	0.0476300633935836	0.125393432199434	0.0818561776903692	CYP1A1/CYP1B1	2
WP712	Estrogen signaling pathway	2/129	23/8435	0.0476300633935836	0.125393432199434	0.0818561776903692	JUN/FOS	2
WP1533	Vitamin B12 metabolism	3/129	55/8435	0.0515722287783213	0.133949345887318	0.0874414334637734	LDLR/IL1B/IL6	3
WP560	TGF beta receptor signaling	3/129	55/8435	0.0515722287783213	0.133949345887318	0.0874414334637734	JUN/FOS/LIF	3
WP23	B cell receptor signaling pathway	4/129	92/8435	0.0521311397366682	0.134498340520604	0.0877998142933358	JUN/NFKBIA/BCL6/MYC	4
WP4754	IL 18 signaling pathway	3/129	56/8435	0.05390352956896	0.138150105584023	0.0901836674559108	PTEN/NFKBIA/CEBPB	3
WP3872	Regulation of apoptosis by parathyroid hormone related protein	2/129	25/8435	0.0553791644430929	0.14099826736498	0.0920429325923981	MCL1/MYC	2
WP4879	Overlap between signal transduction pathways contributing to LMNA laminopathies	3/129	57/8435	0.0562848192654409	0.142367484024351	0.0929367500770955	JUNB/CEBPB/HES1	3
WP3658	Wnt beta catenin signaling pathway in leukemia	2/129	26/8435	0.059408552550832	0.14832974088498	0.0968288802186735	AXIN2/MYC	2
WP5385	Growth factors and hormones in beta cell proliferation	2/129	26/8435	0.059408552550832	0.14832974088498	0.0968288802186735	RASSF1/MYC	2
WP4963	p53 transcriptional gene network	4/129	97/8435	0.0610561145428207	0.150844461170935	0.0984704764885748	GADD45A/PTEN/LIF/TNFRSF10D	4
WP4816	TGF beta receptor signaling in skeletal dysplasias	3/129	59/8435	0.0611952982011289	0.150844461170935	0.0984704764885748	JUN/FOS/LIF	3
WP3865	Novel intracellular components of RIG I like receptor pathway	3/129	60/8435	0.0637234068614672	0.156082015540429	0.101889524628595	NFKBIA/CXCL8/DDX3X	3
WP2583	T cell receptor and co stimulatory signaling	2/129	28/8435	0.0677571032698278	0.163887493533896	0.106984899899728	PTEN/NFKBIA	2
WP5092	Interactions of natural killer cells in pancreatic cancer	2/129	28/8435	0.0677571032698278	0.163887493533896	0.106984899899728	CSF2/MYC	2
WP2064	Neural crest differentiation	4/129	101/8435	0.0687430120282314	0.165239414005749	0.107867426523541	AXIN2/ID1/HES1/MYC	4
WP5224	2q37 copy number variation syndrome	5/129	145/8435	0.07120162923118	0.170064302048861	0.11101708824079	JUN/NFKBIA/IL1B/PER2/HES1	5
WP3972	PDGFR beta pathway	2/129	29/8435	0.0720685931163132	0.170064302048861	0.11101708824079	JUN/FOS	2
WP4969	RAS and bradykinin pathways in COVID 19	2/129	29/8435	0.0720685931163132	0.170064302048861	0.11101708824079	IL1A/IL1B	2
WP45	G1 to S cell cycle control	3/129	64/8435	0.0743082364905946	0.174286591041576	0.11377337644493	GADD45A/ATF6B/MYC	3
WP2857	Mesodermal commitment pathway	5/129	148/8435	0.0762557831792127	0.177777036688888	0.116051921135137	ARID5B/RPL38/AXIN2/BHLHE40/KLF4	5
WP430	Statin inhibition of cholesterol production	2/129	31/8435	0.080947515147572	0.187584960252158	0.122454482416749	LDLR/HMGCR	2
WP176	Folate metabolism	3/129	69/8435	0.0885558153417432	0.201594709042674	0.131599973263272	LDLR/IL1B/IL6	3
WP5293	Acute myeloid leukemia	3/129	69/8435	0.0885558153417432	0.201594709042674	0.131599973263272	PER2/CSF2/MYC	3
WP707	DNA damage response	3/129	69/8435	0.0885558153417432	0.201594709042674	0.131599973263272	GADD45A/GADD45B/MYC	3
WP2817	Mammary gland development pathway Pregnancy and lactation Stage 3 of 4	2/129	33/8435	0.0901440909459263	0.204010311088149	0.133176865663418	CEBPB/MYC	2
WP3932	Focal adhesion PI3K Akt mTOR signaling pathway	8/129	302/8435	0.0912418448286808	0.205294150864532	0.13401494956477	EFNA1/NGF/PTEN/IRS2/CSF3/ATF4/ATF6B/CREB5	8
WP428	Wnt signaling	4/129	114/8435	0.0969575663329894	0.215868569239204	0.140917874656355	JUN/FOSL1/CSNK2B/MYC	4
WP4255	Non small cell lung cancer	3/129	72/8435	0.0976149860900792	0.215868569239204	0.140917874656355	GADD45A/GADD45B/RASSF1	3
WP5304	Cholesterol metabolism	3/129	72/8435	0.0976149860900792	0.215868569239204	0.140917874656355	LDLR/HMGCR/HMGCS1	3
WP400	p38 MAPK signaling pathway	2/129	35/8435	0.0996312064179643	0.219075436839501	0.143011301078418	DDIT3/MYC	2
WP1530	miRNA regulation of DNA damage response	3/129	73/8435	0.100715681274273	0.220208862447139	0.143751195395929	GADD45A/GADD45B/MYC	3
WP3584	MECP2 and associated Rett syndrome	3/129	74/8435	0.103855682089838	0.222154179108305	0.145021087953198	PTEN/BCL6/HNRNPH1	3
WP4655	Cytosolic DNA sensing pathway	3/129	74/8435	0.103855682089838	0.222154179108305	0.145021087953198	NFKBIA/IL1B/IL6	3
WP5356	Affected pathways in Duchenne muscular dystrophy	3/129	74/8435	0.103855682089838	0.222154179108305	0.145021087953198	NFKBIA/IL1A/IL6	3
WP3931	Embryonic stem cell pluripotency pathways	4/129	117/8435	0.104138053581696	0.222154179108305	0.145021087953198	JUN/PTEN/FOS/LIF	4
WP3850	Factors and pathways affecting insulin like growth factor IGF1 Akt signaling	2/129	36/8435	0.104475608779616	0.222154179108305	0.145021087953198	PTEN/TNFSF9	2
WP69	T cell receptor signaling pathway	3/129	75/8435	0.107034271002974	0.226351163268585	0.147760857294874	JUN/FOS/NFKBIA	3
WP4844	Influence of laminopathies on Wnt signaling	2/129	37/8435	0.109383078267756	0.228817574538496	0.149370917691388	CEBPB/HES1	2
WP619	Type II interferon signaling	2/129	37/8435	0.109383078267756	0.228817574538496	0.149370917691388	IFIT2/IL1B	2
WP5218	Extrafollicular and follicular B cell activation by SARS CoV 2	3/129	76/8435	0.110250725062271	0.229392637629564	0.149746315874052	IFIT2/BCL6/IL6	3
WP3591	Sleep regulation	2/129	38/8435	0.114350590919734	0.236650688160091	0.15448433335624	FOS/IL6	2
WP34	Ovarian infertility	2/129	39/8435	0.119375199212948	0.245735117528781	0.160414601405977	CEBPB/EGR1	2
WP5205	Clock controlled autophagy in bone metabolism	3/129	80/8435	0.123480576792825	0.250852655154639	0.163755303242523	PER1/BHLHE40/IL6	3
WP2203	Thymic stromal lymphopoietin TSLP signaling pathway	2/129	40/8435	0.124454030464317	0.250852655154639	0.163755303242523	NFKBIA/RELB	2
WP3941	Oxidative damage response	2/129	40/8435	0.124454030464317	0.250852655154639	0.163755303242523	GADD45A/TRAF1	2
WP4564	Neural crest cell migration during development	2/129	40/8435	0.124454030464317	0.250852655154639	0.163755303242523	JUN/FOS	2
WP1433	Nucleotide binding oligomerization domain NOD pathway	2/129	41/8435	0.129584285260221	0.259839991687594	0.169622189596144	NFKBIA/IL1B	2
WP2261	Glioblastoma signaling pathways	3/129	82/8435	0.130303594962233	0.259935521909197	0.169684551225914	ERRFI1/PTEN/SPRY2	3
WP5220	Metabolic reprogramming in pancreatic cancer	2/129	42/8435	0.134763235916366	0.267453191280173	0.174592046531324	LDLR/HMGCR	2
WP4806	EGFR tyrosine kinase inhibitor resistance	3/129	84/8435	0.137257412529436	0.271013360453529	0.176916106375212	PTEN/IL6/MYC	3
WP314	Fas ligand pathway and stress induction of heat shock proteins	2/129	43/8435	0.139988224967042	0.271056926280756	0.17694454591971	JUN/IL1A	2
WP364	IL6 signaling pathway	2/129	43/8435	0.139988224967042	0.271056926280756	0.17694454591971	JUNB/IL6	2
WP4565	Neural crest cell migration in cancer	2/129	43/8435	0.139988224967042	0.271056926280756	0.17694454591971	JUN/FOS	2
WP2571	Polycystic kidney disease pathway	3/129	85/8435	0.140781504347369	0.271056926280756	0.17694454591971	JUN/FOS/MYC	3
WP4298	Acute viral myocarditis	3/129	85/8435	0.140781504347369	0.271056926280756	0.17694454591971	ABL2/EDN1/IL6	3
WP2815	Mammary gland development pathway Involution Stage 4 of 4	1/129	10/8435	0.142898239345483	0.271086365817166	0.176963763895335	MYC	1
WP3601	Lipid particles composition	1/129	10/8435	0.142898239345483	0.271086365817166	0.176963763895335	LDLR	1
WP3656	Interleukin 1 induced activation of NF kB	1/129	10/8435	0.142898239345483	0.271086365817166	0.176963763895335	IL1A	1
WP5300	TROP2 regulatory signaling	2/129	45/8435	0.150566030619095	0.282859484706746	0.184649194423009	JUN/PTEN	2
WP98	Prostaglandin synthesis and regulation	2/129	45/8435	0.150566030619095	0.282859484706746	0.184649194423009	PTGS2/EDN1	2
WP1455	Serotonin transporter activity	1/129	11/8435	0.156021815265297	0.28752591670319	0.187695416860507	IL1B	1
WP2854	Gene regulatory network modeling somitogenesis	1/129	11/8435	0.156021815265297	0.28752591670319	0.187695416860507	HES1	1
WP4147	PTF1A related regulatory pathway	1/129	11/8435	0.156021815265297	0.28752591670319	0.187695416860507	HES1	1
WP5409	PAFAH1B1 copy number variation	1/129	11/8435	0.156021815265297	0.28752591670319	0.187695416860507	VLDLR	1
WP2380	Brain derived neurotrophic factor BDNF signaling pathway	4/129	137/8435	0.157693437744513	0.288603704168784	0.188398990889455	JUN/NGF/IRS2/NFKBIA	4
WP2328	Allograft rejection	3/129	90/8435	0.158843899193672	0.288603704168784	0.188398990889455	IL1A/IL1B/CXCL8	3
WP673	ErbB signaling pathway	3/129	90/8435	0.158843899193672	0.288603704168784	0.188398990889455	JUN/ABL2/MYC	3
WP28	Selenium metabolism and selenoproteins	2/129	47/8435	0.161297791255225	0.290336024259405	0.189529840397817	JUN/FOS	2
WP4008	NO cGMP PKG mediated neuroprotection	2/129	47/8435	0.161297791255225	0.290336024259405	0.189529840397817	NFKBIA/IL1B	2
WP2848	Pluripotent stem cell differentiation pathway	2/129	48/8435	0.166715465784326	0.298548380253592	0.194890823502957	IL11/IL6	2
WP1991	SRF and miRs in smooth muscle differentiation and proliferation	1/129	12/8435	0.168945982624126	0.298548380253592	0.194890823502957	KLF4	1
WP3849	MAPK and NFkB signaling pathways inhibited by Yersinia YopJ	1/129	12/8435	0.168945982624126	0.298548380253592	0.194890823502957	NFKBIA	1
WP4389	Bile acid synthesis and enterohepatic circulation	1/129	12/8435	0.168945982624126	0.298548380253592	0.194890823502957	LDLR	1
WP2249	Metastatic brain tumor	1/129	13/8435	0.181673748057046	0.316421994463877	0.206558625517015	MYC	1
WP3301	MFAP5 mediated ovarian cancer cell motility and invasiveness	1/129	13/8435	0.181673748057046	0.316421994463877	0.206558625517015	JUN	1
WP3892	Development of pulmonary dendritic cells and macrophage subsets	1/129	13/8435	0.181673748057046	0.316421994463877	0.206558625517015	CSF2	1
WP3286	Copper homeostasis	2/129	51/8435	0.18314864795842	0.316421994463877	0.206558625517015	JUN/PTEN	2
WP4545	Oxysterols derived from cholesterol	2/129	51/8435	0.18314864795842	0.316421994463877	0.206558625517015	CH25H/INSIG1	2
WP4747	Netrin UNC5B signaling pathway	2/129	52/8435	0.188679271118609	0.324528346324007	0.211850409677034	JUN/IL1A	2
WP3930	EDA signaling in hair follicle development	1/129	14/8435	0.194208073217417	0.331094820859649	0.216136969961419	RELB	1
WP3944	Serotonin and anxiety related events	1/129	14/8435	0.194208073217417	0.331094820859649	0.216136969961419	FOS	1
WP5287	17q12 copy number variation syndrome	3/129	101/8435	0.20080426873033	0.340838824555428	0.222497804687346	SLFN5/DUSP14/ARHGAP23	3
WP3	Transcriptional activation by NRF2 in response to phytochemicals	1/129	15/8435	0.206551875444581	0.343071140759884	0.22395504904766	CEBPB	1
WP3873	RIOK1 and RIOK2 in EGFR and PI3K mediated tumorigenesis	1/129	15/8435	0.206551875444581	0.343071140759884	0.22395504904766	PTEN	1
WP5028	Glycine metabolism including IMDs	1/129	15/8435	0.206551875444581	0.343071140759884	0.22395504904766	IBA57	1
WP5063	FOXP3 in COVID 19	1/129	15/8435	0.206551875444581	0.343071140759884	0.22395504904766	IL6	1
WP5112	Familial hyperlipidemia type 5	1/129	15/8435	0.206551875444581	0.343071140759884	0.22395504904766	LDLR	1
WP4324	Mitochondrial complex I assembly model OXPHOS system	2/129	56/8435	0.211012398598986	0.348982043836785	0.227813655707407	NDUFB1/NDUFA1	2
WP2916	Interactome of polycomb repressive complex 2 PRC2	1/129	16/8435	0.218708028421737	0.355630281509294	0.232153590540543	ELL	1
WP4705	Pathways of nucleic acid metabolism and innate immune sensing	1/129	16/8435	0.218708028421737	0.355630281509294	0.232153590540543	SAMHD1	1
WP5109	Familial hyperlipidemia type 2	1/129	16/8435	0.218708028421737	0.355630281509294	0.232153590540543	LDLR	1
WP53	ID signaling pathway	1/129	16/8435	0.218708028421737	0.355630281509294	0.232153590540543	ID1	1
WP206	Fatty acid omega oxidation	1/129	17/8435	0.230679362824112	0.365872595954637	0.238839719921427	CYP1A1	1
WP3859	TGF beta signaling in thyroid cells for epithelial mesenchymal transition	1/129	17/8435	0.230679362824112	0.365872595954637	0.238839719921427	ID1	1
WP3935	Leptin insulin signaling overlap	1/129	17/8435	0.230679362824112	0.365872595954637	0.238839719921427	IRS2	1
WP3947	Serotonin and anxiety	1/129	17/8435	0.230679362824112	0.365872595954637	0.238839719921427	FOS	1
WP4522	Metabolic pathway of LDL HDL and TG including diseases	1/129	17/8435	0.230679362824112	0.365872595954637	0.238839719921427	LDLR	1
WP5372	Involvement of secretase in neurodegenerative diseases	1/129	17/8435	0.230679362824112	0.365872595954637	0.238839719921427	CEBPB	1
WP5366	NF1 copy number variation syndrome	3/129	109/8435	0.232801543345998	0.367731417448577	0.24005314888524	NGF/MCL1/PER1	3
WP5072	Modulators of TCR signaling and T cell activation	2/129	61/8435	0.239264347132219	0.372362595684883	0.243076357852229	NFKBIA/TNFAIP3	2
WP5380	5q35 copy number variation	3/129	111/8435	0.240947076506386	0.372362595684883	0.243076357852229	JUN/KDM6B/MYC	3
WP2813	Mammary gland development pathway Embryonic development Stage 1 of 4	1/129	18/8435	0.242468666957598	0.372362595684883	0.243076357852229	MYC	1
WP4301	Inhibition of exosome biogenesis and secretion by Manumycin A in CRPC cells	1/129	18/8435	0.242468666957598	0.372362595684883	0.243076357852229	HNRNPH1	1
WP4560	MFAP5 effect on permeability and motility of endothelial cells via cytoskeleton rearrangement	1/129	18/8435	0.242468666957598	0.372362595684883	0.243076357852229	JUN	1
WP5033	Genes associated with the development of rheumatoid arthritis	1/129	18/8435	0.242468666957598	0.372362595684883	0.243076357852229	TRAF1	1
WP5108	Familial hyperlipidemia type 1	1/129	18/8435	0.242468666957598	0.372362595684883	0.243076357852229	LDLR	1
WP5180	DYRK1A involvement regarding cell proliferation in brain development	2/129	62/8435	0.244942407676942	0.374674750082911	0.244585720168363	SPRY2/HES1	2
WP474	Endochondral ossification	2/129	63/8435	0.250626015623661	0.380361835475909	0.248298219812915	ADAMTS1/HMGCS1	2
WP4808	Endochondral ossification with skeletal dysplasias	2/129	63/8435	0.250626015623661	0.380361835475909	0.248298219812915	ADAMTS1/HMGCS1	2
WP2879	Farnesoid X receptor pathway	1/129	19/8435	0.254078687387974	0.382600980619245	0.249759922068867	IRS2	1
WP734	Serotonin receptor 4 6 7 and NR3C signaling	1/129	19/8435	0.254078687387974	0.382600980619245	0.249759922068867	EGR1	1
WP43	Oxidation by cytochrome P450	2/129	64/8435	0.256313685918276	0.382986086680976	0.250011317294803	CYP1A1/CYP1B1	2
WP4906	3q29 copy number variation syndrome	2/129	64/8435	0.256313685918276	0.382986086680976	0.250011317294803	JUN/MYC	2
WP4313	Ferroptosis	2/129	65/8435	0.262004	0.389982842608084	0.254578763024453	BACH1/HMGCR	2
WP3927	BMP signaling in eyelid development	1/129	20/8435	0.265512129560853	0.39069655566559	0.255044671181127	JUN	1
WP5142	Calcium mediated T cell apoptosis involved in inclusion body myositis	1/129	20/8435	0.265512129560853	0.39069655566559	0.255044671181127	ITPRIP	1
WP5149	Lipid metabolism in senescent cells	1/129	20/8435	0.265512129560853	0.39069655566559	0.255044671181127	PTGS2	1
WP2324	AGE RAGE pathway	2/129	66/8435	0.267695489567713	0.390936431934735	0.255201261156906	JUN/NFKBIA	2
WP3680	Physico chemical features and toxicity associated pathways	2/129	66/8435	0.267695489567713	0.390936431934735	0.255201261156906	JUN/MYC	2
WP5066	FOXA2 pathway	1/129	21/8435	0.276771658412505	0.402671548141501	0.262861883731702	IRS2	1
WP179	Cell cycle	3/129	120/8435	0.278121349856949	0.402995215071625	0.263073171813382	GADD45A/GADD45B/MYC	3
WP3303	RAC1 PAK1 p38 MMP2 pathway	2/129	68/8435	0.279076789765363	0.402995215071625	0.263073171813382	NFKBIA/MYC	2
WP272	Blood clotting cascade	1/129	22/8435	0.287859898971667	0.408065131509286	0.266382786786967	SERPINB2	1
WP4141	PI3K AKT mTOR vitamin D3 signaling	1/129	22/8435	0.287859898971667	0.408065131509286	0.266382786786967	MYC	1
WP4537	Hippo YAP signaling	1/129	22/8435	0.287859898971667	0.408065131509286	0.266382786786967	RASSF1	1
WP4864	Host pathogen interaction of human coronaviruses apoptosis	1/129	22/8435	0.287859898971667	0.408065131509286	0.266382786786967	MCL1	1
WP5111	Familial hyperlipidemia type 4	1/129	22/8435	0.287859898971667	0.408065131509286	0.266382786786967	LDLR	1
WP167	Eicosanoid synthesis	1/129	23/8435	0.298779436952489	0.420464153093139	0.274476803324774	PTGS2	1
WP4357	NRF2 ARE regulation	1/129	23/8435	0.298779436952489	0.420464153093139	0.274476803324774	CEBPB	1
WP5074	Kallmann syndrome	1/129	24/8435	0.309532819338738	0.432451989473254	0.282302400308938	GNRH1	1
WP5276	Estrogen metabolism	1/129	24/8435	0.309532819338738	0.432451989473254	0.282302400308938	CYP1B1	1
WP2865	IL1 and megakaryocytes in obesity	1/129	25/8435	0.32012255495939	0.442455102747442	0.288832380414487	IL1B	1
WP2895	Differentiation of white and brown adipocyte	1/129	25/8435	0.32012255495939	0.442455102747442	0.288832380414487	CEBPB	1
WP4483	Relationship between inflammation COX 2 and EGFR	1/129	25/8435	0.32012255495939	0.442455102747442	0.288832380414487	PTGS2	1
WP4949	16p11 2 proximal deletion syndrome	2/129	76/8435	0.32439852635344	0.445725719604767	0.290967422018616	PTEN/PRRT2	2
WP5417	Cell lineage map for neuronal differentiation	3/129	132/8435	0.328429398605616	0.445725719604767	0.290967422018616	NR4A2/HES1/KLF4	3
WP2878	PPAR alpha pathway	1/129	26/8435	0.330551115055732	0.445725719604767	0.290967422018616	MYC	1
WP5183	SARS CoV 2 mitochondrial chronic oxidative stress and endothelial dysfunction	1/129	26/8435	0.330551115055732	0.445725719604767	0.290967422018616	IL6	1
WP5216	Warburg effect modulated by deubiquitinating enzymes and their substrates	1/129	26/8435	0.330551115055732	0.445725719604767	0.290967422018616	MYC	1
WP5284	Cell interactions of the pancreatic cancer microenvironment	1/129	26/8435	0.330551115055732	0.445725719604767	0.290967422018616	CSF2	1
WP581	EPO receptor signaling	1/129	26/8435	0.330551115055732	0.445725719604767	0.290967422018616	IRS2	1
WP3845	Canonical and non canonical Notch signaling	1/129	27/8435	0.340820933840107	0.456393430436406	0.297931247938903	HES1	1
WP4856	Intracellular trafficking proteins involved in CMT neuropathy	1/129	27/8435	0.340820933840107	0.456393430436406	0.297931247938903	EGR2	1
WP5036	Angiotensin II receptor type 1 pathway	1/129	28/8435	0.350934409046414	0.46831591827918	0.305714185739163	IL11	1
WP3869	Cannabinoid receptor signaling	1/129	29/8435	0.360893902472489	0.478308014578264	0.312236974020899	CYP1A1	1
WP4494	Selective expression of chemokine receptors during T cell polarization	1/129	29/8435	0.360893902472489	0.478308014578264	0.312236974020899	CSF2	1
WP2858	Ectoderm differentiation	3/129	142/8435	0.370386589017631	0.487964535983357	0.318540700764329	TSC22D1/SPRY2/MYC	3
WP2855	Dopaminergic neurogenesis	1/129	30/8435	0.370701740514488	0.487964535983357	0.318540700764329	NR4A2	1
WP2363	Gastric cancer network 2	1/129	31/8435	0.380360214693385	0.48894029002613	0.319177667907715	MYC	1
WP3858	Toll like receptor signaling related to MyD88	1/129	31/8435	0.380360214693385	0.48894029002613	0.319177667907715	RELB	1
WP3981	miRNA regulation of prostate cancer signaling pathways	1/129	31/8435	0.380360214693385	0.48894029002613	0.319177667907715	NFKBIA	1
WP3982	miRNA regulation of p53 pathway in prostate cancer	1/129	31/8435	0.380360214693385	0.48894029002613	0.319177667907715	PTEN	1
WP4719	Eicosanoid metabolism via cyclooxygenases COX	1/129	31/8435	0.380360214693385	0.48894029002613	0.319177667907715	PTGS2	1
WP5122	Prostaglandin and leukotriene metabolism in senescence	1/129	31/8435	0.380360214693385	0.48894029002613	0.319177667907715	PTGS2	1
WP138	Androgen receptor signaling pathway	2/129	87/8435	0.385425857777946	0.48894029002613	0.319177667907715	JUN/PTEN	2
WP2112	IL 17 signaling pathway	1/129	32/8435	0.389871582173699	0.48894029002613	0.319177667907715	CEBPB	1
WP2839	Hair follicle development organogenesis part 2 of 3	1/129	32/8435	0.389871582173699	0.48894029002613	0.319177667907715	MYC	1
WP3414	Initiation of transcription and translation elongation at the HIV 1 LTR	1/129	32/8435	0.389871582173699	0.48894029002613	0.319177667907715	NFKBIA	1
WP3844	PI3K AKT mTOR signaling pathway and therapeutic opportunities in prostate cancer	1/129	32/8435	0.389871582173699	0.48894029002613	0.319177667907715	PTEN	1
WP727	Monoamine transport	1/129	32/8435	0.389871582173699	0.48894029002613	0.319177667907715	IL1B	1
WP477	Cytoplasmic ribosomal proteins	2/129	88/8435	0.390865213976023	0.48894029002613	0.319177667907715	RPS27/RPL38	2
WP4263	Pancreatic adenocarcinoma pathway	2/129	89/8435	0.396283380182672	0.48894029002613	0.319177667907715	GADD45A/GADD45B	2
WP2197	Endothelin pathways	1/129	33/8435	0.399238066274566	0.48894029002613	0.319177667907715	EDN1	1
WP244	Alpha 6 beta 4 signaling pathway	1/129	33/8435	0.399238066274566	0.48894029002613	0.319177667907715	IRS2	1
WP422	MAPK cascade	1/129	33/8435	0.399238066274566	0.48894029002613	0.319177667907715	JUN	1
WP4553	FBXL10 enhancement of MAP ERK signaling in diffuse large B cell lymphoma	1/129	33/8435	0.399238066274566	0.48894029002613	0.319177667907715	BCL6	1
WP465	Tryptophan metabolism	1/129	33/8435	0.399238066274566	0.48894029002613	0.319177667907715	CYP1A1	1
WP4950	16p11 2 distal deletion syndrome	1/129	33/8435	0.399238066274566	0.48894029002613	0.319177667907715	TRAF1	1
WP5344	Cardiomyocyte signaling pathways converging on titin	1/129	33/8435	0.399238066274566	0.48894029002613	0.319177667907715	MYPN	1
WP58	Monoamine GPCRs	1/129	33/8435	0.399238066274566	0.48894029002613	0.319177667907715	HRH1	1
WP3971	OSX and miRNAs in tooth development	1/129	34/8435	0.408461856973279	0.492444668687411	0.321465307996678	KLF4	1
WP4922	Mitochondrial complex IV assembly	1/129	34/8435	0.408461856973279	0.492444668687411	0.321465307996678	COX19	1
WP5321	Prostaglandin and leukotriene metabolism in senescence	1/129	34/8435	0.408461856973279	0.492444668687411	0.321465307996678	PTGS2	1
WP5358	JAK STAT signaling in the regulation of beta cells	1/129	34/8435	0.408461856973279	0.492444668687411	0.321465307996678	IL6	1
WP5406	13q12 12 copy number variation	1/129	34/8435	0.408461856973279	0.492444668687411	0.321465307996678	TRAF1	1
WP5323	Fatty acids and lipoproteins transport in hepatocytes	1/129	35/8435	0.417545111401377	0.501832168050723	0.327593418556164	LDLR	1
WP1471	Target of rapamycin signaling	1/129	36/8435	0.426489954333427	0.509418556564927	0.332545773359397	HMGCR	1
WP5342	Pathophysiological roles of DUX4 in FSHD1	1/129	36/8435	0.426489954333427	0.509418556564927	0.332545773359397	MYC	1
WP127	IL 5 signaling pathway	1/129	37/8435	0.435298478668585	0.513599119648604	0.335274823108024	JUN	1
WP4331	Neovascularization processes	1/129	37/8435	0.435298478668585	0.513599119648604	0.335274823108024	RELB	1
WP4698	Vitamin D sensitive calcium signaling in depression	1/129	37/8435	0.435298478668585	0.513599119648604	0.335274823108024	KDM6B	1
WP722	Serotonin HTR1 group and FOS pathway	1/129	37/8435	0.435298478668585	0.513599119648604	0.335274823108024	FOS	1
WP170	Nuclear receptors	1/129	38/8435	0.44397274590504	0.520658947470455	0.339883441841179	NR4A2	1
WP4829	mBDNF and proBDNF regulation of GABA neurotransmission	1/129	38/8435	0.44397274590504	0.520658947470455	0.339883441841179	PTEN	1
WP1544	MicroRNAs in cardiomyocyte hypertrophy	2/129	104/8435	0.474641576510826	0.554943474651631	0.362264202138967	LIF/EDN1	2
WP111	Electron transport chain OXPHOS system in mitochondria	2/129	105/8435	0.479650633621145	0.559110828949949	0.364984629261493	NDUFB1/NDUFA1	2
WP4932	7q11 23 copy number variation syndrome	2/129	107/8435	0.489581640085028	0.568188048787755	0.370910190967119	ATF4/MYC	2
WP2332	Interleukin 11 signaling pathway	1/129	44/8435	0.493310553986268	0.568188048787755	0.370910190967119	IL11	1
WP268	Notch signaling	1/129	44/8435	0.493310553986268	0.568188048787755	0.370910190967119	HES1	1
WP5085	Vasopressin regulated water reabsorption	1/129	44/8435	0.493310553986268	0.568188048787755	0.370910190967119	CREB5	1
WP3998	Prader Willi and Angelman syndrome	2/129	110/8435	0.504256243545767	0.579071709947216	0.378014988133637	NGF/GNRH1	2
WP2038	Microtubule cytoskeleton regulation	1/129	46/8435	0.508771009623688	0.58080938266775	0.379149331810853	PTEN	1
WP5411	Phosphatidyl inositol phosphate pathway	1/129	46/8435	0.508771009623688	0.58080938266775	0.379149331810853	PTEN	1
WP1591	Heart development	1/129	47/8435	0.516324775240394	0.585975624686312	0.382521827620604	BHLHE40	1
WP4559	Interactions between immune cells and microRNAs in tumor microenvironment	1/129	47/8435	0.516324775240394	0.585975624686312	0.382521827620604	CD274	1
WP5424	Omega 6 fatty acids in senescence	1/129	48/8435	0.523763271186268	0.592679491079198	0.386898076591887	PTGS2	1
WP4971	Phosphoinositides metabolism	1/129	49/8435	0.531088242930273	0.599216180798879	0.39116519350396	PTEN	1
WP702	Metapathway biotransformation Phase I and II	3/129	184/8435	0.537473309380191	0.604657473052715	0.394717240670887	GAL3ST3/CYP1A1/CYP1B1	3
WP4539	Synaptic signaling associated with autism spectrum disorder	1/129	51/8435	0.545404464950773	0.611801530249128	0.39938084389988	PTEN	1
WP5144	NRP1 triggered signaling pathways in pancreatic cancer	1/129	53/8435	0.559286887535648	0.625560767272532	0.408362801973093	RELB	1
WP585	Interferon type I signaling pathways	1/129	54/8435	0.56606951596656	0.629508341031778	0.410939757507485	IRS2	1
WP61	Notch signaling pathway	1/129	54/8435	0.56606951596656	0.629508341031778	0.410939757507485	HES1	1
WP3959	DNA IR double strand breaks and cellular response via ATM	1/129	55/8435	0.572748555751826	0.633296260217019	0.413412491369739	RASSF1	1
WP5346	8p23 1 copy number variation syndrome	1/129	55/8435	0.572748555751826	0.633296260217019	0.413412491369739	XKR6	1
WP411	mRNA processing	2/129	126/8435	0.577811006482801	0.63707367381437	0.415878367239083	LSM7/HNRNPH1	2
WP2023	Cell differentiation expanded index	1/129	59/8435	0.598459874422339	0.654248506783744	0.42709000850836	KLF4	1
WP4205	MET in type 1 papillary renal cell carcinoma	1/129	59/8435	0.598459874422339	0.654248506783744	0.42709000850836	JUN	1
WP5236	Markers of kidney cell lineage	1/129	59/8435	0.598459874422339	0.654248506783744	0.42709000850836	AXIN2	1
WP623	Oxidative phosphorylation	1/129	60/8435	0.604644052574144	0.659147178439983	0.430287835782934	NDUFB1	1
WP2884	NRF2 pathway	2/129	141/8435	0.639308322715064	0.694978429468342	0.453678289330619	MAFF/EGR1	2
WP1403	AMP activated protein kinase signaling	1/129	67/8435	0.645365620878053	0.699598025993856	0.456693937817286	HMGCR	1
WP1545	miRNAs involved in DNA damage response	1/129	68/8435	0.650832618357347	0.703553696380707	0.459276178787895	MYC	1
WP4673	Male infertility	2/129	145/8435	0.654483550425185	0.705529621210436	0.460566052197755	CYP1A1/TSSK6	2
WP2034	Leptin signaling pathway	1/129	71/8435	0.666736858994428	0.714756688174082	0.466589433324574	PTEN	1
WP2359	Parkin ubiquitin proteasomal system pathway	1/129	71/8435	0.666736858994428	0.714756688174082	0.466589433324574	HSPA1B	1
WP4674	Head and neck squamous cell carcinoma	1/129	74/8435	0.681922037588016	0.729016100957354	0.475897903521732	PTEN	1
WP4656	Joubert syndrome	1/129	76/8435	0.691662005567794	0.737391724944177	0.481365467119822	ATF4	1
WP4239	Epithelial to mesenchymal transition in colorectal cancer	2/129	162/8435	0.713388136279439	0.757816340998407	0.494698549815361	GDF15/ID1	2
WP4016	DNA IR damage and cellular response via ATR	1/129	81/8435	0.714736342285319	0.757816340998407	0.494698549815361	BCL6	1
WP3929	Chemokine signaling pathway	2/129	166/8435	0.725974513135869	0.76762878847973	0.501104064287054	NFKBIA/CXCL3	2
WP4018	Clear cell renal cell carcinoma pathways	1/129	85/8435	0.731955255927267	0.771843825732567	0.503855618593271	PTEN	1
WP2446	Retinoblastoma gene in cancer	1/129	89/8435	0.748142383793147	0.786332746931314	0.513313910685476	MYC	1
WP5316	Primary ovarian insufficiency	2/129	174/8435	0.749759130794974	0.786332746931314	0.513313910685476	PTEN/IL6	2
WP35	G protein signaling pathways	1/129	91/8435	0.75586835095186	0.790597437346945	0.516097878317059	AKAP12	1
WP2806	Complement system	1/129	95/8435	0.770621732174978	0.801695189117517	0.523342432716454	SELPLG	1
WP5345	1p36 copy number variation syndrome	1/129	95/8435	0.770621732174978	0.801695189117517	0.523342432716454	HES4	1
WP4223	Ras signaling	2/129	184/8435	0.776996673774818	0.8061600878039	0.526257095261624	ABL2/RASSF1	2
WP185	Integrin mediated cell adhesion	1/129	102/8435	0.794342245347952	0.821953072057908	0.536566672906019	MYPN	1
WP4321	Thermogenesis	1/129	108/8435	0.812725601330915	0.836808866630713	0.546264458020865	CREB5	1
WP306	Focal adhesion	2/129	199/8435	0.813023601687721	0.836808866630713	0.546264458020865	JUN/PTEN	2
WP5426	HDAC6 interactions in the central nervous system	1/129	112/8435	0.824065551883129	0.8459240545856	0.552214805115039	CSNK2B	1
WP4541	Hippo Merlin signaling dysregulation	1/129	121/8435	0.847149848258471	0.867320082740815	0.56618202055704	MYC	1
WP4549	Fragile X syndrome	1/129	122/8435	0.849521470771661	0.867453322397448	0.566268998709064	PTEN	1
WP4657	22q11 2 copy number variation syndrome	1/129	125/8435	0.856419458312751	0.872195606229039	0.569364736828422	HES1	1
WP4217	Ebola virus infection in host	1/129	129/8435	0.86513100629453	0.878755116629877	0.573646750961976	RELB	1
WP3915	Angiopoietin like protein 8 regulatory pathway	1/129	132/8435	0.871318576966488	0.882723270382279	0.576237141008424	IRS2	1
WP2853	Endoderm differentiation	1/129	145/8435	0.895034605224639	0.904382225122546	0.59037599355205	DUSP5	1
WP51	Regulation of actin cytoskeleton	1/129	150/8435	0.9029530041381	0.910007324482929	0.594048029038224	RASSF7	1
WP4803	Ciliopathies	1/129	184/8435	0.943141466495271	0.948040902684857	0.618876150263473	GLIS2	1
WP5420	ADHD and autism ASD pathways	2/129	371/8435	0.979710458710074	0.982248568706733	0.641206735997867	ABL2/PTEN	2
WP455	GPCRs class A rhodopsin like	1/129	261/8435	0.983197386793804	0.983197386793804	0.641826119490039	HRH1	1
