# Supplementary material for: Uncovering Anticancer Mechanisms of Spiramycin Derivatives Using Transcriptomic and Metabolomic Analyses
Source: Metabolites. 2025 Sep 27;15(10):647. doi: 10.3390/metabo15100647 (PMC12566170; doi:10.3390/metabo15100647)
Supplement: Supplementary file 1 [file metabolites-15-00647-s001.zip › Table S3 A full list of metabolites detected by CE-MS/res_Sig_229.csv]

	metabolite	p_val	padj	new	Compound name	short	KEGG
1	Ethanolamine.phosphate	0.002164502	0.004715523	Ethanolaminephosphate	Ethanolamine phosphate	Ethanolamine phosphate	C00346	C00346
2	Guanosine	0.002164502	0.004715523	Guanosine	Guanosine	Guanosine	C00387	C00387
3	Glycerophosphocholine	0.002164502	0.004715523	Glycerophosphocholine	Glycerophosphocholine	Glycerophosphocholine	C00670	C00670
4	O.Phosphoserine	0.002164502	0.004715523	OPhosphoserine	O Phosphoserine	O Phosphoserine	C01005	C01005
5	Fructose.6.phosphate	0.002164502	0.004715523	Fructose6phosphate	D-Fructose 6-phosphate	Fructose 6-phosphate	C00085	C00085
6	CTP	0.002164502	0.004715523	CTP	CTP	CTP	C00063	C00063
7	UDP.N.acetylglucosamine.UDP.N.acetylgalactosamine	0.002164502	0.004715523	UDPNacetylglucosamineUDPNacetylgalactosamine	UDPNacetylglucosamineUDPNacetylgalactosamine	UDPNacetylglucosamineUDPNacetylgalactosamine	C00043	C00043
8	UDP.glucose.UDP.galactose	0.002164502	0.004715523	UDPglucoseUDPgalactose	UDP-glucose/UDP-galactose	UDP-glucose/UDP-galactose	C00029	C00029
9	Glucose.6.phosphate	0.002164502	0.004715523	Glucose6phosphate	Glucose 6-phosphate	Glucose 6-phosphate	C00668,C01172,C00092	C00668
10	Ophthalmic.acid	0.002164502	0.004715523	Ophthalmicacid	Ophthalmic acid	Ophthalmic acid	NULL	C01172
11	Asn	0.002164502	0.004715523	Asn	Asparagine	Asn	C00152,C01905,C16438	C00092
12	dTTP	0.002164502	0.004715523	dTTP	dTTP	dTTP	C00459	C00152
13	S.Methylglutathione	0.002164502	0.004715523	SMethylglutathione	S-Methylglutathione	S-Methylglutathione	C11347	C01905
14	Arg	0.002164502	0.004715523	Arg	Arginine	Arg	C00062,C00792	C16438
15	Thiamine.diphosphate	0.002164502	0.004715523	Thiaminediphosphate	Thiamin diphosphate	Thiamine diphosphate	C00068	C00459
16	GTP	0.002164502	0.004715523	GTP	GTP	GTP	C00044	C11347
17	Biotin	0.002164502	0.004715523	Biotin	Biotin	Biotin	C00120	C00062
18	Lys	0.002164502	0.004715523	Lys	Lysine	Lys	C00047,C00739,C16440	C00792
19	Pantothenic.acid	0.002164502	0.004715523	Pantothenicacid	Pantothenic acid	Pantothenic acid	C00864	C00068
20	Pro	0.002164502	0.004715523	Pro	Proline	Pro	C00148,C00763,C16435	C00044
21	Glycerol.3.phosphate	0.015151515	0.026789635	Glycerol3phosphate	Glycerol 3-phosphate	Glycerol 3-phosphate	C00093	C00120
22	GDP.glucose.GDP.galactose	0.002164502	0.004715523	GDPglucoseGDPgalactose	GDP-glucose/GDP-galactose	GDP-glucose/GDP-galactose	C00394	C00047
23	Pelargonic.acid	0.008658009	0.016250416	Pelargonicacid	Pelargonic acid	Pelargonic acid	C01601	C00739
24	NAD.	0.002164502	0.004715523	NAD	NAD+	NAD	C00003	C16440
25	dATP	0.008658009	0.016250416	dATP	dATP	dATP	C00131	C00864
26	UDP.glucuronic.acid	0.008658009	0.016250416	UDPglucuronicacid	UDP-glucuronic acid	UDP-glucuronic acid	C00167	C00148
27	Thiamine	0.002164502	0.004715523	Thiamine	Thiamine	Thiamine	C00378	C00763
28	Leu	0.002164502	0.004715523	Leu	Leucine	Leu	C00123,C01570,C16439	C16435
29	Gln	0.002164502	0.004715523	Gln	Glutamine	Gln	C00064,C00303,C00819	C00093
30	Val	0.002164502	0.004715523	Val	Valine	Val	C00183,C06417,C16436	C00394
31	Trp	0.002164502	0.004715523	Trp	Tryptophan	Trp	C00078,C00525,C00806	C01601
32	Ser	0.002164502	0.004715523	Ser	Serine	Ser	C00065,C00716,C00740	C00003
33	His	0.025974026	0.042251082	His	Histidine	His	C00135,C00768,C06419	C00131
34	Phe	0.002164502	0.004715523	Phe	Phenylalanine	Phe	C00079,C02057,C02265	C00167
35	Ile	0.002164502	0.004715523	Ile	iso-Leucine	Ile	C00407,C06418,C16434	C00378
36	X1.Methylhistidine.3.Methylhistidine	0.025974026	0.042251082	1Methylhistidine3Methylhistidine	1-Methylhistidine/3-Methylhistidine	1-Methylhistidine/3-Methylhistidine	C01152	C00123
37	Tyr	0.015151515	0.026789635	Tyr	Tyrosine	Tyr	C00082,C01536,C06420	C01570
38	Thr	0.008658009	0.016250416	Thr	Threonine	Thr	C00188,C00820	C16439
39	X2.Aminoisobutyric.acid.2.Aminobutyric.acid	0.025974026	0.042251082	2Aminoisobutyricacid2Aminobutyricacid	2-Aminoisobutyric acid/2-Aminobutyric acid	2-Aminoisobutyric acid/2-Aminobutyric acid	C03665	C00064
40	Ala	0.025974026	0.042251082	Ala	Alanine	Ala	C00041,C00133,C01401	C00303
41	Glu	0.002164502	0.004715523	Glu	Glutamic acid	Glu	C00025,C00217,C00302	C00819
42	trans.4.Hydroxyproline	0.004329004	0.009105837	trans4Hydroxyproline	trans-4-Hydroxyproline	trans-4-Hydroxyproline	C01157	C00183
43	Cystathionine	0.002164502	0.004715523	Cystathionine	Cystathionine	Cystathionine	C00542	C06417
44	N.Acetylaspartic.acid	0.002164502	0.004715523	NAcetylasparticacid	N-Acetylaspartic acid	N-Acetylaspartic acid	C01042	C16436
45	Malic.acid	0.008658009	0.016250416	Malicacid	Malic acid	Malic acid	C00149,C00497,C00711	C00078
46	Spermidine	0.015151515	0.026789635	Spermidine	Spermidine	Spermidine	C00315	C00525
47	Threonic.acid	0.015151515	0.026789635	Threonicacid	Threonic acid	Threonic acid	C01620	C00806
48	Glutathione..GSSG.	0.002164502	0.004715523	GlutathioneGSSG	GlutathioneGSSG	GlutathioneGSSG	C00127	C00065
49	Betaine	0.002164502	0.004715523	Betaine	Betaine	Betaine	C00719	C00716
50	Creatinine	0.002164502	0.004715523	Creatinine	Creatinine	Creatinine	C00791	C00740
51	Pyridoxine	0.002164502	0.004715523	Pyridoxine	Pyridoxine	Pyridoxine	C00314	C00135
52	Taurine	0.002164502	0.004715523	Taurine	Taurine	Taurine	C00245	C00768
53	Phosphocreatine	0.002164502	0.004715523	Phosphocreatine	Phosphocreatine	Phosphocreatine	C02305	C06419
54	Creatine	0.002164502	0.004715523	Creatine	Creatine	Creatine	C00300	C00079
55	Beta.Ala	0.002164502	0.004715523	BetaAla	¦Â-Alanine	Beta-Ala	C00099	C02057
56	Gamma.Butyrobetaine	0.002164502	0.004715523	GammaButyrobetaine	¦Ã-Butyrobetaine	Gamma-Butyrobetaine	C01181	C02265
57	N.Acetylneuraminic.acid	0.008658009	0.016250416	NAcetylneuraminicacid	N-Acetylneuraminic acid	N-Acetylneuraminic acid	C00270	C00407
58	X2.Aminoadipic.acid	0.002164502	0.004715523	2Aminoadipicacid	2-Aminoadipic acid	2-Aminoadipic acid	C00956	C06418
59	Succinic.acid	0.004329004	0.009105837	Succinicacid	Succinic acid	Succinic acid	C00042	C16434
60	Hypotaurine	0.002164502	0.004715523	Hypotaurine	Hypotaurine	Hypotaurine	C00519	C01152
61	X5.Aminovaleric.acid	0.002164502	0.004715523	5Aminovalericacid	5-Aminovaleric acid	5-Aminovaleric acid	C00431	C00082
62	X2.Hydroxyglutaric.acid	0.002164502	0.004715523	2Hydroxyglutaricacid	2-Hydroxyglutaric acid	2-Hydroxyglutaric acid	C02630	C01536
63	N.Acetylalanine	0.002164502	0.004715523	NAcetylalanine	N-Acetylalanine	N-Acetylalanine	NULL	C06420
64	Adenosine	0.008658009	0.016250416	Adenosine	Adenosine	Adenosine	C00212	C00188
65	Carnitine	0.002164502	0.004715523	Carnitine	Carnitine	Carnitine	C00318	C00820
66	X6.Phosphogluconic.acid	0.002164502	0.004715523	6Phosphogluconicacid	6-Phosphogluconic acid	6-Phosphogluconic acid	C00345	C03665
67	X3.Phosphoglyceric.acid	0.002164502	0.004715523	3Phosphoglycericacid	3-Phosphoglyceric acid	3-Phosphoglyceric acid	C00197	C00041
68	Uridine	0.002164502	0.004715523	Uridine	Uridine	Uridine	C00299	C00133
69	Ornithine	0.025974026	0.042251082	Ornithine	Ornithine	Ornithine	C00077,C00515,C01602	C01401
70	Gluconic.acid	0.002164502	0.004715523	Gluconicacid	Gluconic acid	Gluconic acid	C00257	C00025
71	N.Acetylglucosamine.1.phosphate	0.002164502	0.004715523	NAcetylglucosamine1phosphate	N-Acetylglucosamine 1-phosphate	N-Acetylglucosamine 1-phosphate	C04256	C00217
								C00302
								C01157
								C00542
								C01042
								C00149
								C00497
								C00711
								C00315
								C01620
								C00127
								C00719
								C00791
								C00314
								C00245
								C02305
								C00300
								C00099
								C01181
								C00270
								C00956
								C00042
								C00519
								C00431
								C02630
								C00212
								C00318
								C00345
								C00197
								C00299
								C00077
								C00515
								C01602
								C00257
								C04256
