# Supplementary material for: Uncovering Anticancer Mechanisms of Spiramycin Derivatives Using Transcriptomic and Metabolomic Analyses
Source: Metabolites. 2025 Sep 27;15(10):647. doi: 10.3390/metabo15100647 (PMC12566170; doi:10.3390/metabo15100647)
Supplement: Supplementary file 1 [file metabolites-15-00647-s001.zip › Table S3 A full list of metabolites detected by CE-MS/res_Sig_231.csv]

metabolite	p_val	padj	new	Compound name	short	KEGG
1	Isocitric.acid	0.025974026	0.045269017	Isocitricacid	Isocitric acid	Isocitric acid	C00311	C00311
2	Citric.acid	0.004329004	0.011002886	Citricacid	Citric acid	Citric acid	C00158	C00158
3	X2.Oxoglutaric.acid	0.002164502	0.006440714	2Oxoglutaricacid	Oxoglutaric acid	2-Oxoglutaric acid	C00026	C00026
4	Ethanolamine.phosphate	0.002164502	0.006440714	Ethanolaminephosphate	Ethanolamine phosphate	Ethanolamine phosphate	C00346	C00346
5	Glycerophosphocholine	0.002164502	0.006440714	Glycerophosphocholine	Glycerophosphocholine	Glycerophosphocholine	C00670	C00670
6	O.Phosphoserine	0.002164502	0.006440714	OPhosphoserine	O Phosphoserine	O Phosphoserine	C01005	C01005
7	Fructose.6.phosphate	0.015151515	0.028882576	Fructose6phosphate	D-Fructose 6-phosphate	Fructose 6-phosphate	C00085	C00085
8	Fructose.1.6.diphosphate	0.002164502	0.006440714	Fructose16diphosphate	Fructose 1,6-diphosphate	Fructose 1,6-diphosphate	C00354	C00354
9	CTP	0.002164502	0.006440714	CTP	CTP	CTP	C00063	C00063
10	Dihydroxyacetone.phosphate	0.002164502	0.006440714	Dihydroxyacetonephosphate	Dihydroxyacetone phosphate	Dihydroxyacetone phosphate	C00111	C00111
11	UDP.N.acetylglucosamine.UDP.N.acetylgalactosamine	0.008658009	0.018211673	UDPNacetylglucosamineUDPNacetylgalactosamine	UDPNacetylglucosamineUDPNacetylgalactosamine	UDPNacetylglucosamineUDPNacetylgalactosamine	C00043	C00043
12	UDP.glucose.UDP.galactose	0.008658009	0.018211673	UDPglucoseUDPgalactose	UDP-glucose/UDP-galactose	UDP-glucose/UDP-galactose	C00029	C00029
13	Ophthalmic.acid	0.025974026	0.045269017	Ophthalmicacid	Ophthalmic acid	Ophthalmic acid	NULL	C00152
14	Asn	0.002164502	0.006440714	Asn	Asparagine	Asn	C00152,C01905,C16438	C01905
15	dTTP	0.025974026	0.045269017	dTTP	dTTP	dTTP	C00459	C16438
16	S.Methylglutathione	0.002164502	0.006440714	SMethylglutathione	S-Methylglutathione	S-Methylglutathione	C11347	C00459
17	Arg	0.008658009	0.018211673	Arg	Arginine	Arg	C00062,C00792	C11347
18	Ribulose.5.phosphate.Ribose.1.phosphate	0.002164502	0.006440714	Ribulose5phosphateRibose1phosphate	Ribulose 5-phosphate/Ribose 1-phosphate	Ribulose 5-phosphate/Ribose 1-phosphate	C00620	C00062
19	Thiamine.diphosphate	0.002164502	0.006440714	Thiaminediphosphate	Thiamin diphosphate	Thiamine diphosphate	C00068	C00792
20	Lys	0.004329004	0.011002886	Lys	Lysine	Lys	C00047,C00739,C16440	C00620
21	X3.4..Methyl.2.oxovaleric.acid	0.025974026	0.045269017	34Methyl2oxovalericacid	3/4-Methyl-2-oxovaleric acid	3/4-Methyl-2-oxovaleric acid	C00671,C03465	C00068
22	X5.Oxoproline	0.008658009	0.018211673	5Oxoproline	5-Oxoproline	5-Oxoproline	C01879	C00047
23	NADP.	0.025974026	0.045269017	NADP	NADP+	NADP	C00006	C00739
24	UDP.glucuronic.acid	0.004329004	0.011002886	UDPglucuronicacid	UDP-glucuronic acid	UDP-glucuronic acid	C00167	C16440
25	Thiamine	0.002164502	0.006440714	Thiamine	Thiamine	Thiamine	C00378	C00671
26	Leu	0.002164502	0.006440714	Leu	Leucine	Leu	C00123,C01570,C16439	C03465
27	FAD	0.008658009	0.018211673	FAD	FAD	FAD	C00016	C01879
28	Gln	0.002164502	0.006440714	Gln	Glutamine	Gln	C00064,C00303,C00819	C00006
29	Val	0.004329004	0.011002886	Val	Valine	Val	C00183,C06417,C16436	C00167
30	Trp	0.002164502	0.006440714	Trp	Tryptophan	Trp	C00078,C00525,C00806	C00378
31	Ser	0.002164502	0.006440714	Ser	Serine	Ser	C00065,C00716,C00740	C00123
32	His	0.002164502	0.006440714	His	Histidine	His	C00135,C00768,C06419	C01570
33	Phe	0.002164502	0.006440714	Phe	Phenylalanine	Phe	C00079,C02057,C02265	C16439
34	Ile	0.002164502	0.006440714	Ile	iso-Leucine	Ile	C00407,C06418,C16434	C00016
35	Phosphorylcholine	0.015151515	0.028882576	Phosphorylcholine	Phosphorylcholine	Phosphorylcholine	C00588	C00064
36	Tyr	0.008658009	0.018211673	Tyr	Tyrosine	Tyr	C00082,C01536,C06420	C00303
37	Thr	0.002164502	0.006440714	Thr	Threonine	Thr	C00188,C00820	C00819
38	Ala	0.025974026	0.045269017	Ala	Alanine	Ala	C00041,C00133,C01401	C00183
39	Glu	0.002164502	0.006440714	Glu	Glutamic acid	Glu	C00025,C00217,C00302	C06417
40	trans.4.Hydroxyproline	0.002164502	0.006440714	trans4Hydroxyproline	trans-4-Hydroxyproline	trans-4-Hydroxyproline	C01157	C16436
41	Asp	0.008658009	0.018211673	Asp	Aspartic acid	Asp	C00049,C00402,C16433	C00078
42	N.Acetylaspartic.acid	0.008658009	0.018211673	NAcetylasparticacid	N-Acetylaspartic acid	N-Acetylaspartic acid	C01042	C00525
43	Threonic.acid	0.002164502	0.006440714	Threonicacid	Threonic acid	Threonic acid	C01620	C00806
44	Creatinine	0.015151515	0.028882576	Creatinine	Creatinine	Creatinine	C00791	C00065
45	Pyridoxine	0.015151515	0.028882576	Pyridoxine	Pyridoxine	Pyridoxine	C00314	C00716
46	Phosphocreatine	0.004329004	0.011002886	Phosphocreatine	Phosphocreatine	Phosphocreatine	C02305	C00740
47	X5.Deoxy.5.methylthioadenosine	0.002164502	0.006440714	5Deoxy5methylthioadenosine	Deoxy-5-methylthioadenosine	5-Deoxy-5-(methylthio)adenosine	C00170	C00135
48	Beta.Ala	0.002164502	0.006440714	BetaAla	¦Â-Alanine	Beta-Ala	C00099	C00768
49	Gamma.Butyrobetaine	0.002164502	0.006440714	GammaButyrobetaine	¦Ã-Butyrobetaine	Gamma-Butyrobetaine	C01181	C06419
50	N.Acetylneuraminic.acid	0.002164502	0.006440714	NAcetylneuraminicacid	N-Acetylneuraminic acid	N-Acetylneuraminic acid	C00270	C00079
51	X2.Aminoadipic.acid	0.008658009	0.018211673	2Aminoadipicacid	2-Aminoadipic acid	2-Aminoadipic acid	C00956	C02057
52	Hypotaurine	0.002164502	0.006440714	Hypotaurine	Hypotaurine	Hypotaurine	C00519	C02265
53	X5.Aminovaleric.acid	0.002164502	0.006440714	5Aminovalericacid	5-Aminovaleric acid	5-Aminovaleric acid	C00431	C00407
54	S.Adenosylhomocysteine	0.002164502	0.006440714	SAdenosylhomocysteine	S-Adenosylhomocysteine	S-Adenosylhomocysteine	C00021	C06418
55	Gly	0.002164502	0.006440714	Gly	Glycine	Gly	C00037	C16434
56	N.Acetylalanine	0.002164502	0.006440714	NAcetylalanine	N-Acetylalanine	N-Acetylalanine	NULL	C00588
57	Adenine	0.002164502	0.006440714	Adenine	Adenine	Adenine	C00147	C00082
58	Carnitine	0.002164502	0.006440714	Carnitine	Carnitine	Carnitine	C00318	C01536
59	X6.Phosphogluconic.acid	0.008658009	0.018211673	6Phosphogluconicacid	6-Phosphogluconic acid	6-Phosphogluconic acid	C00345	C06420
60	S.Adenosylmethionine	0.002164502	0.006440714	SAdenosylmethionine	S-Adenosylmethionine	S-Adenosylmethionine	C00019	C00188
61	X3.Phosphoglyceric.acid	0.002164502	0.006440714	3Phosphoglycericacid	3-Phosphoglyceric acid	3-Phosphoglyceric acid	C00197	C00820
62	Uridine	0.002164502	0.006440714	Uridine	Uridine	Uridine	C00299	C00041
63	Choline	0.002164502	0.006440714	Choline	Choline	Choline	C00114	C00133
64	Gluconic.acid	0.015151515	0.028882576	Gluconicacid	Gluconic acid	Gluconic acid	C00257	C01401
65	N.Acetylglucosamine.1.phosphate	0.002164502	0.006440714	NAcetylglucosamine1phosphate	N-Acetylglucosamine 1-phosphate	N-Acetylglucosamine 1-phosphate	C04256	C00025
								C00217
								C00302
								C01157
								C00049
								C00402
								C16433
								C01042
								C01620
								C00791
								C00314
								C02305
								C00170
								C00099
								C01181
								C00270
								C00956
								C00519
								C00431
								C00021
								C00037
								C00147
								C00318
								C00345
								C00019
								C00197
								C00299
								C00114
								C00257
								C04256
