# Supplementary material for: Uncovering Anticancer Mechanisms of Spiramycin Derivatives Using Transcriptomic and Metabolomic Analyses
Source: Metabolites. 2025 Sep 27;15(10):647. doi: 10.3390/metabo15100647 (PMC12566170; doi:10.3390/metabo15100647)
Supplement: Supplementary file 1 [file metabolites-15-00647-s001.zip › Table S4 A full list of pathways obtained by CE-MS-based metabolomics analyses/pathway_results_229.csv]

	Total	Expected	Hits	Raw p	-log10(p)	Holm adjust	FDR	Impact
D-Amino acid metabolism	15	0.6381	7	9.0539e-07	6.0432	7.2431e-05	7.2431e-05	1
Arginine and proline metabolism	36	1.5314	9	1.0008e-05	4.9996	0.00079064	0.00040032	0.41744
Valine, leucine and isoleucine biosynthesis	8	0.34032	4	0.00018441	3.7342	0.014384	0.0049175	0
Glycine, serine and threonine metabolism	33	1.4038	7	0.00032569	3.4872	0.025078	0.0065139	0.31558
Alanine, aspartate and glutamate metabolism	28	1.1911	6	0.00085081	3.0702	0.064662	0.013613	0.39744
Arginine biosynthesis	14	0.59556	4	0.0021709	2.6634	0.16282	0.025402	0.2538
Pentose phosphate pathway	23	0.97841	5	0.0022227	2.6531	0.16448	0.025402	0.30729
Glycolysis / Gluconeogenesis	26	1.106	5	0.003934	2.4052	0.28718	0.03934	0.17067
Amino sugar and nucleotide sugar metabolism	42	1.7867	6	0.0073972	2.1309	0.5326	0.065753	0.31522
Phenylalanine, tyrosine and tryptophan biosynthesis	4	0.17016	2	0.010122	1.9947	0.71865	0.080975	1
Pyrimidine metabolism	39	1.659	5	0.022435	1.6491	1	0.14732	0.05353
Butanoate metabolism	15	0.6381	3	0.023196	1.6346	1	0.14732	0
Nitrogen metabolism	6	0.25524	2	0.02394	1.6209	1	0.14732	0
Histidine metabolism	16	0.68063	3	0.027695	1.5576	1	0.15114	0.22131
Glutathione metabolism	28	1.1911	4	0.028339	1.5476	1	0.15114	0.05383
Thiamine metabolism	7	0.29778	2	0.032604	1.4867	1	0.16302	0.66667
Lysine degradation	30	1.2762	4	0.035595	1.4486	1	0.167	0.12542
Starch and sucrose metabolism	18	0.76571	3	0.037985	1.4204	1	0.167	0.16651
Phenylalanine metabolism	8	0.34032	2	0.042293	1.3737	1	0.167	0.35714
Taurine and hypotaurine metabolism	8	0.34032	2	0.042293	1.3737	1	0.167	0.82857
Glyoxylate and dicarboxylate metabolism	32	1.3613	4	0.043837	1.3582	1	0.167	0.04233
Pantothenate and CoA biosynthesis	20	0.85079	3	0.04996	1.3014	1	0.17377	0.05442
Citrate cycle (TCA cycle)	20	0.85079	3	0.04996	1.3014	1	0.17377	0.1339
Ascorbate and aldarate metabolism	9	0.38286	2	0.052908	1.2765	1	0.17636	0.2381
beta-Alanine metabolism	21	0.89333	3	0.05656	1.2475	1	0.18099	0.39925
Propanoate metabolism	22	0.93587	3	0.063554	1.1969	1	0.19067	0.00513
Biotin metabolism	10	0.4254	2	0.064353	1.1914	1	0.19067	0.2
Neomycin, kanamycin and gentamicin biosynthesis	2	0.085079	1	0.083296	1.0794	1	0.23799	0
Valine, leucine and isoleucine degradation	40	1.7016	4	0.086595	1.0625	1	0.23888	0.04154
Cysteine and methionine metabolism	33	1.4038	3	0.16254	0.78905	1	0.43343	0.02184
Purine metabolism	70	2.9778	5	0.17312	0.76166	1	0.44675	0.00906
Pentose and glucuronate interconversions	19	0.80825	2	0.19206	0.71656	1	0.47245	0.15663
Glycerophospholipid metabolism	36	1.5314	3	0.19488	0.71022	1	0.47245	0.1533
Pyruvate metabolism	23	0.97841	2	0.25588	0.59196	1	0.60208	0.03818
Galactose metabolism	27	1.1486	2	0.32019	0.4946	1	0.72105	0.00674
Vitamin B6 metabolism	9	0.38286	1	0.32447	0.48882	1	0.72105	0.07843
Sphingolipid metabolism	32	1.3613	2	0.39862	0.39945	1	0.86187	0.00563
Nicotinate and nicotinamide metabolism	15	0.6381	1	0.48058	0.31823	1	1	0.23465
Glycerolipid metabolism	16	0.68063	1	0.50289	0.29853	1	1	0.04361
Mannose type O-glycan biosynthesis	17	0.72317	1	0.52425	0.28046	1	1	0
Ubiquinone and other terpenoid-quinone biosynthesis	18	0.76571	1	0.54471	0.26383	1	1	0
Selenocompound metabolism	20	0.85079	1	0.58307	0.23428	1	1	0
Ether lipid metabolism	20	0.85079	1	0.58307	0.23428	1	1	0
Fructose and mannose metabolism	20	0.85079	1	0.58307	0.23428	1	1	0.17598
Folate biosynthesis	27	1.1486	1	0.69387	0.15872	1	1	0.09111
Lipoic acid metabolism	28	1.1911	1	0.70712	0.15051	1	1	0.04773
Inositol phosphate metabolism	30	1.2762	1	0.73194	0.13552	1	1	0
Porphyrin metabolism	31	1.3187	1	0.74357	0.12868	1	1	0
Tryptophan metabolism	41	1.7441	1	0.83567	0.077967	1	1	0.14305
Tyrosine metabolism	42	1.7867	1	0.84284	0.074253	1	1	0.13972
Primary bile acid biosynthesis	46	1.9568	1	0.86859	0.061184	1	1	0.00758
