# Supplementary material for: Uncovering Anticancer Mechanisms of Spiramycin Derivatives Using Transcriptomic and Metabolomic Analyses
Source: Metabolites. 2025 Sep 27;15(10):647. doi: 10.3390/metabo15100647 (PMC12566170; doi:10.3390/metabo15100647)
Supplement: Supplementary file 1 [file metabolites-15-00647-s001.zip › Table S4 A full list of pathways obtained by CE-MS-based metabolomics analyses/pathway_results_231.csv]

	Total	Expected	Hits	Raw p	-log10(p)	Holm adjust	FDR	Impact
Alanine, aspartate and glutamate metabolism	28	1.1022	9	4.8399e-07	6.3152	3.872e-05	3.872e-05	0.66908
Valine, leucine and isoleucine biosynthesis	8	0.31492	5	4.118e-06	5.3853	0.00032532	0.00016472	0
D-Amino acid metabolism	15	0.59048	6	1.1079e-05	4.9555	0.00086417	0.00029544	1
Arginine biosynthesis	14	0.55111	5	0.00012248	3.9119	0.0094311	0.0024496	0.19289
Glycine, serine and threonine metabolism	33	1.299	7	0.00019841	3.7024	0.015079	0.0031745	0.5239
Glyoxylate and dicarboxylate metabolism	32	1.2597	6	0.0011845	2.9265	0.088834	0.015636	0.1799
Cysteine and methionine metabolism	33	1.299	6	0.0014036	2.8528	0.10386	0.015636	0.12203
Pentose phosphate pathway	23	0.9054	5	0.0015636	2.8059	0.11414	0.015636	0.24527
Glycolysis / Gluconeogenesis	26	1.0235	5	0.0027896	2.5545	0.20085	0.024797	0.18215
Citrate cycle (TCA cycle)	20	0.7873	4	0.0065688	2.1825	0.46639	0.052551	0.25097
Phenylalanine, tyrosine and tryptophan biosynthesis	4	0.15746	2	0.0086945	2.0608	0.60862	0.063233	1
Glycerophospholipid metabolism	36	1.4171	5	0.011801	1.9281	0.81425	0.07262	0.12652
Arginine and proline metabolism	36	1.4171	5	0.011801	1.9281	0.81425	0.07262	0.14535
Pyrimidine metabolism	39	1.5352	5	0.016459	1.7836	1	0.094052	0.05353
Valine, leucine and isoleucine degradation	40	1.5746	5	0.018251	1.7387	1	0.094982	0.05238
Nitrogen metabolism	6	0.23619	2	0.020652	1.685	1	0.094982	0
Glutathione metabolism	28	1.1022	4	0.021928	1.659	1	0.094982	0.11728
Amino sugar and nucleotide sugar metabolism	42	1.6533	5	0.022212	1.6534	1	0.094982	0.234
Histidine metabolism	16	0.62984	3	0.022558	1.6467	1	0.094982	0.22131
Lysine degradation	30	1.181	4	0.027678	1.5579	1	0.10738	0.12542
Thiamine metabolism	7	0.27556	2	0.028187	1.55	1	0.10738	0.66667
Phenylalanine metabolism	8	0.31492	2	0.03664	1.436	1	0.13324	0.35714
Pantothenate and CoA biosynthesis	20	0.7873	3	0.041072	1.3865	1	0.13691	0.04762
Fructose and mannose metabolism	20	0.7873	3	0.041072	1.3865	1	0.13691	0.2305
Ascorbate and aldarate metabolism	9	0.35429	2	0.045931	1.3379	1	0.1434	0.2381
beta-Alanine metabolism	21	0.82667	3	0.046604	1.3316	1	0.1434	0.39925
Lipoic acid metabolism	28	1.1022	3	0.094639	1.0239	1	0.28041	0.04943
Butanoate metabolism	15	0.59048	2	0.11528	0.93826	1	0.318	0
Nicotinate and nicotinamide metabolism	15	0.59048	2	0.11528	0.93826	1	0.318	0
Riboflavin metabolism	4	0.15746	1	0.14854	0.82816	1	0.3961	0
Starch and sucrose metabolism	18	0.70857	2	0.15598	0.80692	1	0.40254	0.028
Pentose and glucuronate interconversions	19	0.74794	2	0.17011	0.76926	1	0.42528	0.15663
Propanoate metabolism	22	0.86603	2	0.21361	0.67038	1	0.51784	0.00513
Taurine and hypotaurine metabolism	8	0.31492	1	0.27531	0.56017	1	0.6478	0.4
Vitamin B6 metabolism	9	0.35429	1	0.30399	0.51714	1	0.69483	0.07843
Biotin metabolism	10	0.39365	1	0.33154	0.47946	1	0.73676	0
Porphyrin metabolism	31	1.2203	2	0.34693	0.45976	1	0.75012	0
Sphingolipid metabolism	32	1.2597	2	0.36149	0.4419	1	0.76104	0.00563
Glycerolipid metabolism	16	0.62984	1	0.47571	0.32265	1	0.97582	0
Mannose type O-glycan biosynthesis	17	0.66921	1	0.49656	0.30403	1	0.99313	0
Ubiquinone and other terpenoid-quinone biosynthesis	18	0.70857	1	0.5166	0.28685	1	1	0
Purine metabolism	70	2.7556	3	0.52757	0.27772	1	1	0.01908
Selenocompound metabolism	20	0.7873	1	0.55434	0.25622	1	1	0
Ether lipid metabolism	20	0.7873	1	0.55434	0.25622	1	1	0
Pyruvate metabolism	23	0.9054	1	0.60558	0.21783	1	1	0.00988
Galactose metabolism	27	1.0629	1	0.66499	0.17719	1	1	0.00228
Inositol phosphate metabolism	30	1.181	1	0.70367	0.15263	1	1	0
Tryptophan metabolism	41	1.614	1	0.81143	0.090747	1	1	0.14305
Tyrosine metabolism	42	1.6533	1	0.81906	0.086687	1	1	0.13972
Primary bile acid biosynthesis	46	1.8108	1	0.84662	0.072309	1	1	0.00758
