# Supplementary material for: Uncovering Anticancer Mechanisms of Spiramycin Derivatives Using Transcriptomic and Metabolomic Analyses
Source: Metabolites. 2025 Sep 27;15(10):647. doi: 10.3390/metabo15100647 (PMC12566170; doi:10.3390/metabo15100647)
Supplement: Supplementary file 1 [file metabolites-15-00647-s001.zip › Table S5 A full list of metabolites detected by LC-MS/res_SigLc_229_all.csv]

metabolite	p_val	padj	Keggid
TG 58:8|TG 18:1_18:1_22:6	0.002164502	0.003232789	C00422
TG 58:7|TG 18:1_18:1_22:5	0.002164502	0.003232789	C00550
TG 58:6|TG 18:1_18:1_22:4	0.002164502	0.003232789	C02737
TG 56:6|TG 16:0_18:1_22:5	0.002164502	0.003232789	C01194
TG 56:5|TG 16:0_18:1_22:4	0.002164502	0.003232789	C00344
TG 56:3|TG 18:1_18:1_20:1	0.025974026	0.028701609	C00350
TG 54:2|TG 18:0_18:1_18:1	0.025974026	0.028701609	C00157
TG 54:1|TG 18:0_18:0_18:1	0.004329004	0.005710339	C04233
TG 52:2|TG 16:0_18:1_18:1	0.002164502	0.003232789	C00165
TG 52:1|TG 16:0_18:0_18:1	0.002164502	0.003232789	C02530
TG 52:0|TG 16:0_18:0_18:0	0.002164502	0.003232789	C02737
TG 51:2|TG 15:0_18:1_18:1	0.041125541	0.043472889	C01194
TG 51:1|TG 16:0_17:0_18:1	0.008658009	0.010661324	C00344
TG 51:0|TG 16:0_17:0_18:0	0.002164502	0.003232789	C00350
TG 50:3|TG 16:0_16:1_18:2	0.002164502	0.003232789	C00157
TG 50:2|TG 16:0_16:1_18:1	0.002164502	0.003232789	C01885
TG 50:2|TG 16:0_16:0_18:2	0.002164502	0.003232789	C05973
TG 50:1|TG 16:0_16:0_18:1	0.002164502	0.003232789	C04233
TG 50:0|TG 16:0_16:0_18:0	0.002164502	0.003232789	C00165
TG 49:3;1O|TG 16:0_18:1_15:2;1O	0.041125541	0.043472889	C02737
TG 49:1|TG 15:0_16:0_18:1	0.002164502	0.003232789	C01194
TG 49:0|TG 15:0_16:0_18:0	0.002164502	0.003232789	C00344
TG 48:2|TG 14:0_16:1_18:1	0.002164502	0.003232789	C05973
TG 48:1|TG 14:0_16:0_18:1	0.002164502	0.003232789	C00162
TG 48:0|TG 14:0_16:0_18:0	0.002164502	0.003232789	C05980
TG 47:0|TG 14:0_16:0_17:0	0.002164502	0.003232789	C00195
TG 46:1|TG 12:0_16:0_18:1	0.002164502	0.003232789
TG 46:0|TG 14:0_16:0_16:0	0.002164502	0.003232789
TG 45:0|TG 14:0_15:0_16:0	0.002164502	0.003232789
TG 44:1|TG 12:0_14:0_18:1	0.002164502	0.003232789
TG 44:0|TG 14:0_14:0_16:0	0.002164502	0.003232789
TG 42:0|TG 12:0_14:0_16:0	0.002164502	0.003232789
SM 44:6;2O	0.002164502	0.003232789
SM 44:5;2O	0.004329004	0.005710339
SM 44:4;2O	0.002164502	0.003232789
SM 44:2;2O	0.002164502	0.003232789
SM 43:2;2O	0.002164502	0.003232789
SM 42:5;2O|SM 25:2;2O/17:3	0.002164502	0.003232789
SM 42:4;2O	0.002164502	0.003232789
SM 42:3;2O|SM 27:2;2O/15:1	0.002164502	0.003232789
SM 42:2;2O|SM 27:2;2O/15:0	0.008658009	0.010661324
SM 42:2;2O|SM 18:1;2O/24:1	0.004329004	0.005710339
SM 42:2;2O	0.004329004	0.005710339
SM 42:1;2O|SM 18:1;2O/24:0_2	0.002164502	0.003232789
SM 41:2;2O	0.002164502	0.003232789
SM 41:1;2O|SM 16:1;2O/25:0	0.008658009	0.010661324
SM 40:3;2O	0.004329004	0.005710339
SM 40:2;2O|SM 25:2;2O/15:0	0.025974026	0.028701609
SM 40:1;2O	0.025974026	0.028701609
SM 40:0;2O	0.004329004	0.005710339
SM 39:8;3O	0.002164502	0.003232789
SM 38:7;3O	0.002164502	0.003232789
SM 38:1;2O	0.002164502	0.003232789
SM 36:1;2O	0.002164502	0.003232789
SM 36:0;2O	0.002164502	0.003232789
SM 35:1;3O	0.002164502	0.003232789
SM 35:1;2O	0.025974026	0.028701609
SM 34:2;2O|SM 18:2;2O/16:0	0.002164502	0.003232789
SM 34:1;2O|SM 18:1;2O/16:0	0.002164502	0.003232789
SM 34:0;2O|SM 18:0;2O/16:0	0.002164502	0.003232789
SM 33:1;2O|SM 18:1;2O/15:0	0.002164502	0.003232789
SM 33:0;2O	0.002164502	0.003232789
SM 32:2;2O	0.002164502	0.003232789
SM 32:1;2O|SM 18:1;2O/14:0	0.002164502	0.003232789
SM 32:0;2O	0.002164502	0.003232789
PS 38:3	0.008658009	0.010661324
PS 36:2|PS 18:1_18:1	0.004329004	0.005710339
PI 40:5	0.015151515	0.017850258
PI 40:4	0.002164502	0.003232789
PI 38:5	0.008658009	0.010661324
PI 38:4	0.004329004	0.005710339
PI 38:3	0.008658009	0.010661324
PI 36:4	0.008658009	0.010661324
PI 36:2_1	0.002164502	0.003232789
PI 36:1	0.002164502	0.003232789
PI 34:1_1	0.002164502	0.003232789
PG 40:6	0.015151515	0.017850258
PG 36:3	0.002164502	0.003232789
PG 36:2|PG 18:1_18:1	0.002164502	0.003232789
PG 34:2	0.041125541	0.043472889
PG 34:1|PG 16:0_18:1	0.002164502	0.003232789
PE P-40:7|PE P-18:1_22:6	0.002164502	0.003232789
PE P-40:6|PE P-18:1_22:5	0.002164502	0.003232789
PE P-40:6|PE P-18:0_22:6	0.002164502	0.003232789
PE P-40:5|PE P-18:0_22:5_1	0.002164502	0.003232789
PE P-40:4|PE P-18:0_22:4	0.002164502	0.003232789
PE P-40:3|PE P-18:0_22:3	0.002164502	0.003232789
PE P-38:6|PE P-18:1_20:5	0.004329004	0.005710339
PE P-38:6|PE P-16:0_22:6	0.002164502	0.003232789
PE P-38:5|PE P-16:0_22:5	0.002164502	0.003232789
PE P-38:4|PE P-18:0_20:4	0.004329004	0.005710339
PE P-38:4|PE P-16:0_22:4	0.002164502	0.003232789
PE P-37:4|PE P-17:0_20:4	0.002164502	0.003232789
PE P-36:5|PE P-16:0_20:5	0.002164502	0.003232789
PE P-36:1|PE P-18:0_18:1	0.002164502	0.003232789
PE P-34:1|PE P-16:0_18:1	0.002164502	0.003232789
PE P-32:0|PE P-16:0_16:0	0.002164502	0.003232789
PE 44:4	0.004329004	0.005710339
PE 40:6	0.002164502	0.003232789
PE 40:5	0.002164502	0.003232789
PE 38:6_1	0.002164502	0.003232789
PE 38:5|PE 18:0_20:5	0.004329004	0.005710339
PE 38:3	0.015151515	0.017850258
PE 37:4	0.004329004	0.005710339
PE 36:3	0.002164502	0.003232789
PE 36:2	0.002164502	0.003232789
PE 36:1|PE 18:0_18:1	0.002164502	0.003232789
PE 36:0|PE 18:0_18:0	0.002164502	0.003232789
PE 35:2	0.002164502	0.003232789
PE 35:1	0.002164502	0.003232789
PE 34:2_1	0.002164502	0.003232789
PE 34:0	0.041125541	0.043472889
PE 33:1	0.002164502	0.003232789
PE 32:1	0.002164502	0.003232789
PE 30:0	0.002164502	0.003232789
PC O-39:9	0.002164502	0.003232789
PC O-39:8	0.002164502	0.003232789
PC O-39:10	0.002164502	0.003232789
PC O-36:0	0.002164502	0.003232789
PC O-34:0	0.002164502	0.003232789
PC O-33:0	0.002164502	0.003232789
PC O-32:0	0.002164502	0.003232789
PC 40:8	0.002164502	0.003232789
PC 40:7	0.002164502	0.003232789
PC 40:6|PC 18:1_22:5	0.002164502	0.003232789
PC 40:6	0.002164502	0.003232789
PC 40:5|PC 18:0_22:5	0.002164502	0.003232789
PC 38:7|PC 16:1_22:6	0.002164502	0.003232789
PC 38:5|PC 18:1_20:4	0.002164502	0.003232789
PC 38:5|PC 16:0_22:5	0.004329004	0.005710339
PC 38:4|PC 18:1_20:3	0.002164502	0.003232789
PC 38:4|PC 18:0_20:4	0.002164502	0.003232789
PC 38:2	0.002164502	0.003232789
PC 38:0	0.025974026	0.028701609
PC 36:6_2	0.002164502	0.003232789
PC 36:6_1	0.002164502	0.003232789
PC 36:5|PC 16:1_20:4	0.002164502	0.003232789
PC 36:5	0.002164502	0.003232789
PC 36:3|PC 18:1_18:2	0.002164502	0.003232789
PC 36:2|PC 18:1_18:1	0.004329004	0.005710339
PC 36:1|PC 18:0_18:1	0.002164502	0.003232789
PC 36:0|PC 18:0_18:0	0.002164502	0.003232789
PC 35:3	0.002164502	0.003232789
PC 35:2	0.002164502	0.003232789
PC 34:3	0.008658009	0.010661324
PC 34:2|PC 16:1_18:1	0.002164502	0.003232789
PC 34:1|PC 16:0_18:1	0.002164502	0.003232789
PC 34:0|PC 16:0_18:0	0.002164502	0.003232789
PC 33:3	0.002164502	0.003232789
PC 33:2	0.002164502	0.003232789
PC 32:0|PC 16:0_16:0	0.004329004	0.005710339
PC 30:3	0.002164502	0.003232789
PC 30:2_2	0.002164502	0.003232789
PC 30:2_1	0.002164502	0.003232789
PC 30:1|PC 14:0_16:1	0.002164502	0.003232789
MG 38:6	0.002164502	0.003232789
MG 34:0	0.025974026	0.028701609
LPE O-18:2	0.004329004	0.005710339
LPC 28:0	0.002164502	0.003232789
LPC 22:6	0.025974026	0.028701609
LPC 22:5	0.015151515	0.017850258
LPC 22:1	0.004329004	0.005710339
LPC 20:1	0.002164502	0.003232789
LPC 20:0	0.002164502	0.003232789
LPC 18:1	0.002164502	0.003232789
LPC 18:0/0:0	0.002164502	0.003232789
LPC 18:0	0.002164502	0.003232789
LPC 17:0	0.002164502	0.003232789
LPC 16:0	0.002164502	0.003232789
LPC 15:0	0.002164502	0.003232789
LPC 14:0	0.002164502	0.003232789
HexCer 43:1;2O	0.041125541	0.043472889
HexCer 42:2;2O|HexCer 18:1;2O/24:1	0.004329004	0.005710339
HexCer 42:0;3O	0.015151515	0.017850258
HexCer 42:0;2O|HexCer 18:0;2O/24:0	0.004329004	0.005710339
HexCer 34:1;2O|HexCer 18:1;2O/16:0	0.002164502	0.003232789
HexCer 34:0;2O|HexCer 18:0;2O/16:0	0.041125541	0.043472889
HexCer 32:1;2O|HexCer 18:1;2O/14:0	0.025974026	0.028701609
DG O-40:6|DG O-18:0_22:6	0.002164502	0.003232789
DG O-40:5|DG O-18:0_22:5	0.002164502	0.003232789
DG O-38:5|DG O-16:0_22:5	0.002164502	0.003232789
DG 40:7|DG 18:1_22:6	0.002164502	0.003232789
DG 40:6|DG 18:1_22:5	0.002164502	0.003232789
DG 40:6|DG 18:0_22:6	0.025974026	0.028701609
DG 40:5|DG 18:0_22:5	0.004329004	0.005710339
DG 38:6|DG 16:0_22:6	0.002164502	0.003232789
DG 38:5|DG 16:0_22:5	0.002164502	0.003232789
DG 38:4	0.025974026	0.028701609
DG 38:2|DG 18:1_20:1	0.008658009	0.010661324
DG 36:4|DG 16:0_20:4	0.015151515	0.017850258
DG 36:3|DG 18:1_18:2	0.002164502	0.003232789
DG 36:3	0.008658009	0.010661324
DG 36:2|DG 18:1_18:1	0.002164502	0.003232789
DG 36:2	0.008658009	0.010661324
DG 36:1|DG 18:0_18:1	0.015151515	0.017850258
DG 35:1	0.025974026	0.028701609
DG 34:2|DG 16:0_18:2	0.002164502	0.003232789
DG 34:1|DG 16:0_18:1	0.002164502	0.003232789
DG 34:0|DG 16:0_18:0	0.008658009	0.010661324
DG 33:1|DG 15:0_18:1	0.002164502	0.003232789
DG 33:0|DG 16:0_17:0	0.025974026	0.028701609
DG 32:1|DG 14:0_18:1	0.002164502	0.003232789
DG 30:0|DG 14:0_16:0	0.002164502	0.003232789
CE 26:6	0.002164502	0.003232789
CE 26:5	0.002164502	0.003232789
CE 26:4	0.002164502	0.003232789
CE 24:6	0.002164502	0.003232789
CE 24:5	0.002164502	0.003232789
CE 24:4	0.002164502	0.003232789
CE 22:6	0.002164502	0.003232789
CE 22:5	0.002164502	0.003232789
CE 22:4	0.002164502	0.003232789
CE 20:5	0.002164502	0.003232789
CE 20:3	0.002164502	0.003232789
CE 18:3	0.002164502	0.003232789
CE 18:2	0.025974026	0.028701609
BMP 44:12|BMP 22:6_22:6	0.002164502	0.003232789
BMP 40:7|BMP 18:1_22:6	0.002164502	0.003232789
PS 38:4|PS 18:0_20:4	0.041125541	0.043472889
PS 38:4|PS 16:1_22:3	0.002164502	0.003232789
PS 34:2|PS 16:1_18:1	0.025974026	0.028701609
PS 32:1|PS 16:0_16:1	0.004329004	0.005710339
PI 40:7|PI 18:1_22:6	0.002164502	0.003232789
PI 40:6|PI 18:1_22:5	0.002164502	0.003232789
PI 39:5	0.004329004	0.005710339
PI 39:4|PI 18:1_21:3	0.004329004	0.005710339
PI 38:6	0.002164502	0.003232789
PI 38:5|PI 18:1_20:4	0.002164502	0.003232789
PI 38:4|PI 18:1_20:3	0.004329004	0.005710339
PI 38:4|PI 18:0_20:4_2	0.041125541	0.043472889
PI 36:5	0.002164502	0.003232789
PI 36:3|PI 18:1_18:2	0.002164502	0.003232789
PI 36:2|PI 18:1_18:1	0.015151515	0.017850258
PI 36:1|PI 18:0_18:1	0.002164502	0.003232789
PI 35:2|PI 17:1_18:1	0.002164502	0.003232789
PG 44:12|PG 22:6_22:6	0.002164502	0.003232789
PG 44:10|PG 22:5_22:5	0.002164502	0.003232789
PG 42:9|PG 20:3_22:6	0.002164502	0.003232789
PG 42:11|PG 20:5_22:6	0.002164502	0.003232789
PG 42:10|PG 20:4_22:6	0.002164502	0.003232789
PG 40:9|PG 18:3_22:6	0.002164502	0.003232789
PG 40:8|PG 18:2_22:6	0.002164502	0.003232789
PG 40:7|PG 18:1_22:6_2	0.002164502	0.003232789
PG 40:6|PG 18:1_22:5	0.002164502	0.003232789
PG 40:6|PG 18:0_22:6	0.002164502	0.003232789
PG 40:5|PG 18:1_22:4	0.002164502	0.003232789
PG 40:5|PG 18:0_22:5_1	0.002164502	0.003232789
PG 40:4|PG 18:0_22:4	0.002164502	0.003232789
PG 38:7|PG 16:1_22:6	0.002164502	0.003232789
PG 38:6|PG 16:0_22:6_1	0.002164502	0.003232789
PG 38:5|PG 18:1_20:4	0.002164502	0.003232789
PG 38:4|PG 18:1_20:3_2	0.002164502	0.003232789
PG 38:3|PG 18:0_20:3	0.002164502	0.003232789
PG 38:2|PG 18:1_20:1	0.002164502	0.003232789
PG 38:1|PG 18:0_20:1	0.002164502	0.003232789
PG 37:2|PG 18:1_19:1	0.002164502	0.003232789
PG 36:6|PG 14:0_22:6	0.002164502	0.003232789
PG 36:4|PG 16:0_20:4	0.041125541	0.043472889
PG 36:2|PG 18:1_18:1_2	0.002164502	0.003232789
PG 36:1|PG 18:0_18:1	0.002164502	0.003232789
PG 36:0|PG 18:0_18:0_2	0.002164502	0.003232789
PG 35:2|PG 16:0_19:2	0.002164502	0.003232789
PG 35:1|PG 17:0_18:1	0.008658009	0.010661324
PG 34:2|PG 16:1_18:1_1	0.002164502	0.003232789
PG 34:1|PG 16:0_18:1_2	0.002164502	0.003232789
PG 34:0|PG 16:0_18:0	0.002164502	0.003232789
PG 33:1|PG 15:0_18:1	0.002164502	0.003232789
PG 32:1|PG 14:0_18:1_1	0.002164502	0.003232789
PG 32:0|PG 16:0_16:0	0.041125541	0.043472889
PG 31:0|PG 15:0_16:0	0.041125541	0.043472889
PE O-42:6|PE O-22:2_20:4	0.008658009	0.010661324
PE O-42:6|PE O-18:1_24:5_2	0.008658009	0.010661324
PE O-40:8|PE O-18:2_22:6	0.002164502	0.003232789
PE O-40:7|PE O-18:2_22:5	0.002164502	0.003232789
PE O-40:6|PE O-18:2_22:4	0.002164502	0.003232789
PE O-40:6|PE O-18:1_22:5_2	0.002164502	0.003232789
PE O-40:5|PE O-20:1_20:4	0.004329004	0.005710339
PE O-40:5|PE O-18:1_22:4	0.002164502	0.003232789
PE O-40:4|PE O-18:1_22:3	0.002164502	0.003232789
PE O-39:7|PE O-17:1_22:6	0.025974026	0.028701609
PE O-38:7|PE O-16:1_22:6	0.002164502	0.003232789
PE O-38:6|PE O-16:1_22:5	0.002164502	0.003232789
PE O-38:5|PE O-16:1_22:4	0.002164502	0.003232789
PE O-38:4|PE O-18:1_20:3_2	0.002164502	0.003232789
PE O-38:4|PE O-18:0_20:4_2	0.002164502	0.003232789
PE O-38:4|PE O-16:0_22:4	0.002164502	0.003232789
PE O-38:3|PE O-16:0_22:3	0.002164502	0.003232789
PE O-38:2|PE O-18:1_20:1	0.002164502	0.003232789
PE O-38:1|PE O-18:0_20:1	0.002164502	0.003232789
PE O-38:0|PE O-20:0_18:0	0.025974026	0.028701609
PE O-37:7|PE O-15:1_22:6	0.041125541	0.043472889
PE O-37:6|PE O-17:1_20:5	0.015151515	0.017850258
PE O-37:5|PE O-17:1_20:4	0.002164502	0.003232789
PE O-36:6|PE O-16:1_20:5	0.002164502	0.003232789
PE O-36:5|PE O-16:1_20:4	0.002164502	0.003232789
PE O-36:2|PE O-18:1_18:1	0.002164502	0.003232789
PE O-36:1|PE O-18:1_18:0	0.008658009	0.010661324
PE O-36:0|PE O-20:0_16:0	0.002164502	0.003232789
PE O-35:5|PE O-15:1_20:4	0.008658009	0.010661324
PE O-35:3|PE O-18:2_17:1	0.002164502	0.003232789
PE O-35:2|PE O-17:1_18:1_1	0.002164502	0.003232789
PE O-34:4|PE O-16:1_18:3	0.002164502	0.003232789
PE O-34:3|PE O-16:1_18:2	0.002164502	0.003232789
PE O-34:2|PE O-16:1_18:1	0.002164502	0.003232789
PE O-34:1|PE O-18:1_16:0	0.004329004	0.005710339
PE O-33:2|PE O-16:1_17:1	0.015151515	0.017850258
PE O-32:2|PE O-16:1_16:1	0.008658009	0.010661324
PE O-32:1|PE O-16:1_16:0	0.002164502	0.003232789
PE 44:7;O|PE 22:4_22:3;O	0.002164502	0.003232789
PE 44:1|PE 26:0_18:1	0.015151515	0.017850258
PE 42:7;2O|PE 20:4_22:3;2O	0.002164502	0.003232789
PE 42:5|PE 22:1_20:4	0.008658009	0.010661324
PE 42:1|PE 24:0_18:1	0.002164502	0.003232789
PE 40:5|PE 18:0_22:5_1	0.004329004	0.005710339
PE 40:4|PE 18:0_22:4	0.002164502	0.003232789
PE 40:1|PE 24:0_16:1	0.025974026	0.028701609
PE 39:6|PE 17:0_22:6	0.015151515	0.017850258
PE 39:4|PE 19:0_20:4	0.002164502	0.003232789
PE 38:5|PE 18:1_20:4	0.008658009	0.010661324
PE 38:4|PE 18:0_20:4	0.002164502	0.003232789
PE 38:3|PE 18:0_20:3_2	0.004329004	0.005710339
PE 38:1|PE 20:0_18:1	0.025974026	0.028701609
PE 38:1|PE 18:0_20:1	0.004329004	0.005710339
PE 37:4|PE 17:0_20:4	0.002164502	0.003232789
PE 37:2|PE 18:1_19:1	0.002164502	0.003232789
PE 36:4|PE 16:0_20:4	0.002164502	0.003232789
PE 36:3|PE 18:1_18:2	0.002164502	0.003232789
PE 36:2|PE 18:1_18:1	0.002164502	0.003232789
PE 36:0|PE 18:0_18:0_1	0.002164502	0.003232789
PE 35:2|PE 17:1_18:1	0.004329004	0.005710339
PE 34:2|PE 16:0_18:2	0.002164502	0.003232789
PE 34:1|PE 16:0_18:1	0.002164502	0.003232789
PE 34:0|PE 16:0_18:0_2	0.002164502	0.003232789
PE 32:0|PE 16:0_16:0_2	0.002164502	0.003232789
PC O-42:4|PC O-22:0_20:4	0.002164502	0.003232789
PC O-42:2|PC O-18:1_24:1	0.025974026	0.028701609
PC O-40:7|PC O-18:1_22:6_2	0.008658009	0.010661324
PC O-40:6|PC O-18:1_22:5	0.002164502	0.003232789
PC O-38:7|PC O-16:2_22:5	0.008658009	0.010661324
PC O-38:6|PC O-18:1_20:5	0.002164502	0.003232789
PC O-38:5|PC O-18:1_20:4	0.002164502	0.003232789
PC O-38:5|PC O-16:0_22:5	0.002164502	0.003232789
PC O-38:4|PC O-18:0_20:4	0.002164502	0.003232789
PC O-38:4|PC O-16:0_22:4	0.041125541	0.043472889
PC O-38:3|PC O-18:0_20:3	0.041125541	0.043472889
PC O-38:0|PC O-20:0_18:0	0.015151515	0.017850258
PC O-36:5|PC O-16:1_20:4	0.002164502	0.003232789
PC O-36:4|PC O-16:0_20:4	0.002164502	0.003232789
PC O-36:2|PC O-18:1_18:1_2	0.002164502	0.003232789
PC O-36:1|PC O-18:0_18:1	0.002164502	0.003232789
PC O-36:1;3O|PC O-18:0_18:1;3O	0.002164502	0.003232789
PC O-36:0|PC O-18:0_18:0	0.002164502	0.003232789
PC O-35:2;1O|PC O-18:0_17:2;1O	0.002164502	0.003232789
PC O-35:0|PC O-18:0_17:0	0.002164502	0.003232789
PC O-34:3;1O|PC O-17:1_17:2;1O	0.002164502	0.003232789
PC O-34:1|PC O-16:0_18:1	0.002164502	0.003232789
PC O-34:0|PC O-18:0_16:0	0.002164502	0.003232789
PC O-33:0|PC O-17:0_16:0	0.025974026	0.028701609
PC O-32:1;1O|PC O-17:0_15:1;1O	0.002164502	0.003232789
PC O-32:0|PC O-16:0_16:0	0.002164502	0.003232789
PC O-31:1;1O|PC O-17:0_14:1;1O	0.002164502	0.003232789
LPE O-20:1	0.002164502	0.003232789
LPE O-18:1	0.004329004	0.005710339
LPE O-17:1	0.004329004	0.005710339
LPE O-16:1	0.002164502	0.003232789
LPE 24:0	0.002164502	0.003232789
LPE 22:1	0.004329004	0.005710339
LPE 18:1	0.002164502	0.003232789
LPE 18:0	0.002164502	0.003232789
LPE 17:0	0.002164502	0.003232789
LPE 16:0	0.002164502	0.003232789
LPC O-20:0	0.025974026	0.028701609
LPC O-18:0	0.002164502	0.003232789
LPC O-16:1	0.008658009	0.010661324
LPC O-16:0	0.002164502	0.003232789
FA 44:11	0.002164502	0.003232789
FA 42:9	0.002164502	0.003232789
FA 40:6	0.002164502	0.003232789
FA 40:5	0.002164502	0.003232789
FA 26:2	0.025974026	0.028701609
FA 24:6	0.002164502	0.003232789
FA 24:5	0.008658009	0.010661324
FA 24:3	0.004329004	0.005710339
FA 24:1	0.002164502	0.003232789
FA 23:0	0.041125541	0.043472889
FA 22:6	0.004329004	0.005710339
FA 22:5	0.004329004	0.005710339
FA 20:4	0.041125541	0.043472889
FA 18:3	0.041125541	0.043472889
FA 18:1;O	0.004329004	0.005710339
FA 18:0;O	0.002164502	0.003232789
FA 12:0	0.015151515	0.017850258
FA 11:0	0.004329004	0.005710339
CL 76:8|CL 18:1_18:1_18:2_22:4	0.002164502	0.003232789
CL 76:7|CL 18:1_18:1_18:1_22:4	0.002164502	0.003232789
CL 74:6|CL 18:1_18:1_18:1_20:3	0.025974026	0.028701609
CL 72:8|CL 18:2_18:2_18:2_18:2	0.002164502	0.003232789
CL 72:7|CL 18:1_18:2_18:2_18:2	0.004329004	0.005710339
CL 72:6|CL 18:1_18:1_18:2_18:2	0.015151515	0.017850258
CL 72:5|CL 18:1_18:1_18:1_18:2	0.041125541	0.043472889
CL 70:7|CL 16:1_18:2_18:2_18:2	0.008658009	0.010661324
CL 70:4|CL 16:1_18:1_18:1_18:1	0.025974026	0.028701609
CL 68:5|CL 16:1_16:1_18:1_18:2	0.004329004	0.005710339
CL 68:4|CL 16:1_16:1_18:1_18:1	0.025974026	0.028701609
CL 68:3|CL 16:0_16:1_18:1_18:1	0.041125541	0.043472889
CL 66:3|CL 14:0_17:1_17:1_18:1	0.015151515	0.017850258
Cer 44:1;2O|Cer 18:1;2O/26:0	0.002164502	0.003232789
Cer 43:2;2O|Cer 18:1;2O/25:1	0.002164502	0.003232789
Cer 43:1;2O|Cer 18:1;2O/25:0	0.015151515	0.017850258
Cer 42:3;2O|Cer 18:2;2O/24:1	0.002164502	0.003232789
Cer 42:2;2O|Cer 20:2;2O/22:0	0.002164502	0.003232789
Cer 42:2;2O|Cer 18:2;2O/24:0	0.002164502	0.003232789
Cer 42:2;2O|Cer 18:1;2O/24:1	0.002164502	0.003232789
Cer 42:1;2O|Cer 18:1;2O/24:0	0.002164502	0.003232789
Cer 42:1;2O|Cer 18:0;2O/24:1	0.002164502	0.003232789
Cer 42:0;2O|Cer 18:0;2O/24:0	0.002164502	0.003232789
Cer 41:2;2O|Cer 17:1;2O/24:1	0.002164502	0.003232789
Cer 41:1;2O|Cer 18:1;2O/23:0	0.002164502	0.003232789
Cer 41:0;2O|Cer 18:0;2O/23:0	0.002164502	0.003232789
Cer 40:2;2O|Cer 18:2;2O/22:0	0.002164502	0.003232789
Cer 40:2;2O|Cer 16:1;2O/24:1	0.002164502	0.003232789
Cer 40:1;2O|Cer 18:1;2O/22:0	0.002164502	0.003232789
Cer 40:0;2O|Cer 18:0;2O/22:0	0.002164502	0.003232789
Cer 39:1;2O|Cer 17:1;2O/22:0	0.002164502	0.003232789
Cer 38:1;2O|Cer 18:1;2O/20:0	0.002164502	0.003232789
Cer 38:0;2O|Cer 18:0;2O/20:0	0.002164502	0.003232789
Cer 36:2;2O|Cer 18:2;2O/18:0	0.002164502	0.003232789
Cer 36:1;2O|Cer 18:1;2O/18:0	0.002164502	0.003232789
Cer 36:0;2O|Cer 18:0;2O/18:0	0.002164502	0.003232789
Cer 35:1;2O|Cer 19:1;2O/16:0	0.002164502	0.003232789
Cer 35:1;2O|Cer 18:1;2O/17:0	0.002164502	0.003232789
Cer 35:0;2O	0.002164502	0.003232789
Cer 34:2;2O|Cer 18:2;2O/16:0	0.002164502	0.003232789
Cer 34:1;2O|Cer 18:1;2O/16:0	0.002164502	0.003232789
Cer 34:0;2O|Cer 18:0;2O/16:0	0.002164502	0.003232789
Cer 33:1;2O|Cer 17:1;2O/16:0	0.002164502	0.003232789
Cer 32:1;2O|Cer 18:1;2O/14:0	0.002164502	0.003232789
Cer 32:0;2O	0.002164502	0.003232789
