# Supplementary material for: Uncovering Anticancer Mechanisms of Spiramycin Derivatives Using Transcriptomic and Metabolomic Analyses
Source: Metabolites. 2025 Sep 27;15(10):647. doi: 10.3390/metabo15100647 (PMC12566170; doi:10.3390/metabo15100647)
Supplement: Supplementary file 1 [file metabolites-15-00647-s001.zip › Table S5 A full list of metabolites detected by LC-MS/res_SigLc_231_all.csv]

metabolite	p_val	padj	keggid
TG 54:3|TG 18:1_18:1_18:1	0.002164502	0.004428786	C00422
TG 54:2|TG 18:0_18:1_18:1	0.004329004	0.008189625	C00550
TG 54:1|TG 18:0_18:0_18:1	0.002164502	0.004428786	C00350
TG 54:1;2O|TG 17:0_18:1_19:0;2O	0.002164502	0.004428786	C00157
TG 54:0;2O|TG 17:0_18:0_19:0;2O	0.002164502	0.004428786	C04233
TG 53:1|TG 17:0_18:0_18:1	0.002164502	0.004428786	C00165
TG 52:3|TG 16:0_18:1_18:2	0.002164502	0.004428786	C02737
TG 52:2|TG 16:0_18:1_18:1	0.002164502	0.004428786	C01194
TG 52:1|TG 16:0_18:0_18:1	0.002164502	0.004428786	C00344
TG 52:1;2O|TG 15:0_18:1_19:0;2O	0.002164502	0.004428786	C00350
TG 52:0|TG 16:0_18:0_18:0	0.002164502	0.004428786	C05973
TG 51:2|TG 15:0_18:1_18:1	0.002164502	0.004428786	C00162
TG 51:1|TG 16:0_17:0_18:1	0.002164502	0.004428786	C00195
TG 50:3|TG 16:1_16:1_18:1	0.002164502	0.004428786	C05980
TG 50:3|TG 16:0_16:1_18:2	0.002164502	0.004428786
TG 50:2|TG 16:0_16:1_18:1	0.002164502	0.004428786
TG 50:2|TG 16:0_16:0_18:2	0.002164502	0.004428786
TG 50:1|TG 16:0_16:0_18:1	0.002164502	0.004428786
TG 50:0|TG 16:0_16:0_18:0	0.002164502	0.004428786
TG 49:1|TG 15:0_16:0_18:1	0.002164502	0.004428786
TG 49:0|TG 15:0_16:0_18:0	0.002164502	0.004428786
TG 48:2|TG 14:0_16:1_18:1	0.002164502	0.004428786
TG 48:1|TG 14:0_16:0_18:1	0.002164502	0.004428786
TG 48:0|TG 16:0_16:0_16:0	0.002164502	0.004428786
TG 48:0|TG 14:0_16:0_18:0	0.002164502	0.004428786
TG 47:0|TG 15:0_16:0_16:0	0.002164502	0.004428786
TG 46:1|TG 12:0_16:0_18:1	0.002164502	0.004428786
TG 46:0|TG 14:0_16:0_16:0	0.002164502	0.004428786
TG 45:0|TG 14:0_15:0_16:0	0.002164502	0.004428786
TG 44:1|TG 12:0_14:0_18:1	0.002164502	0.004428786
TG 44:0|TG 14:0_14:0_16:0	0.002164502	0.004428786
TG 42:0|TG 12:0_14:0_16:0	0.002164502	0.004428786
SM 42:3;2O|SM 27:2;2O/15:1_2	0.015151515	0.025488117
SM 42:2;2O	0.008658009	0.015514506
SM 42:0;2O|SM 18:0;2O/24:0	0.002164502	0.004428786
SM 40:5;3O	0.002164502	0.004428786
SM 40:0;2O	0.002164502	0.004428786
SM 35:2;2O	0.008658009	0.015514506
SM 35:1;2O	0.002164502	0.004428786
SM 34:2;2O|SM 18:2;2O/16:0	0.002164502	0.004428786
SM 34:1;2O|SM 18:1;2O/16:0	0.002164502	0.004428786
SM 34:0;2O|SM 17:0;2O/17:0	0.002164502	0.004428786
SM 33:1;2O|SM 16:1;2O/17:0	0.002164502	0.004428786
SM 32:2;2O	0.002164502	0.004428786
SM 32:1;2O|SM 16:1;2O/16:0	0.002164502	0.004428786
SM 32:0;2O	0.002164502	0.004428786
SM 31:1;2O	0.002164502	0.004428786
SM 30:1;2O	0.002164502	0.004428786
PE P-42:5|PE P-18:0_24:5	0.015151515	0.025488117
PE P-40:7|PE P-18:1_22:6	0.002164502	0.004428786
PE P-40:6|PE P-18:1_22:5	0.002164502	0.004428786
PE P-40:6|PE P-18:0_22:6	0.002164502	0.004428786
PE P-40:5|PE P-18:0_22:5_1	0.002164502	0.004428786
PE P-40:4|PE P-18:0_22:4	0.002164502	0.004428786
PE P-38:6|PE P-18:1_20:5	0.002164502	0.004428786
PE P-38:6|PE P-16:0_22:6	0.002164502	0.004428786
PE P-38:4|PE P-18:0_20:4	0.002164502	0.004428786
PE P-38:4|PE P-16:0_22:4	0.002164502	0.004428786
PE P-38:3|PE P-18:1_20:2	0.002164502	0.004428786
PE P-38:3|PE P-18:0_20:3	0.002164502	0.004428786
PE P-37:4|PE P-17:0_20:4	0.002164502	0.004428786
PE P-36:5|PE P-16:0_20:5	0.002164502	0.004428786
PE P-36:4|PE P-16:0_20:4	0.002164502	0.004428786
PE P-36:1|PE P-18:0_18:1_1	0.002164502	0.004428786
PE P-35:1|PE P-17:0_18:1	0.002164502	0.004428786
PE P-34:2|PE P-16:0_18:2	0.002164502	0.004428786
PE P-34:1|PE P-16:0_18:1	0.002164502	0.004428786
PC 42:9_2	0.002164502	0.004428786
PC 42:9_1	0.002164502	0.004428786
PC 42:10|PC 20:4_22:6	0.002164502	0.004428786
PC 42:1_2	0.015151515	0.025488117
PC 42:1_1	0.002164502	0.004428786
PC 40:8|PC 18:2_22:6	0.002164502	0.004428786
PC 40:7|PC 18:1_22:6	0.002164502	0.004428786
PC 40:6|PC 18:1_22:5	0.002164502	0.004428786
PC 40:2	0.002164502	0.004428786
PC 38:7	0.002164502	0.004428786
PC 38:6|PC 16:0_22:6	0.002164502	0.004428786
PC 38:5|PC 18:1_20:4	0.002164502	0.004428786
PC 38:5|PC 16:0_22:5	0.002164502	0.004428786
PC 38:4|PC 18:0_20:4	0.002164502	0.004428786
PC 38:2	0.002164502	0.004428786
PC 38:1_2	0.002164502	0.004428786
PC 38:1_1	0.002164502	0.004428786
PC 38:0	0.008658009	0.015514506
PC 36:6	0.002164502	0.004428786
PC 36:5|PC 16:0_20:5	0.002164502	0.004428786
PC 36:5	0.002164502	0.004428786
PC 36:3|PC 18:1_18:2	0.002164502	0.004428786
PC 36:2|PC 18:1_18:1	0.002164502	0.004428786
PC 36:1|PC 18:0_18:1	0.002164502	0.004428786
PC 36:0|PC 18:0_18:0	0.002164502	0.004428786
PC 35:2	0.002164502	0.004428786
PC 35:1|PC 17:0_18:1	0.002164502	0.004428786
PC 35:0	0.002164502	0.004428786
PC 34:5	0.015151515	0.025488117
PC 34:4|PC 14:0_20:4	0.002164502	0.004428786
PC 34:1|PC 16:0_18:1	0.002164502	0.004428786
PC 33:1|PC 16:0_17:1	0.002164502	0.004428786
PC 32:1|PC 16:0_16:1	0.002164502	0.004428786
PC 32:1|PC 14:0_18:1	0.025974026	0.040948123
PC 32:0|PC 16:0_16:0	0.002164502	0.004428786
PC 31:0|PC 15:0_16:0	0.025974026	0.040948123
PC 30:0|PC 14:0_16:0	0.002164502	0.004428786
PC 29:0|PC 14:0_15:0	0.002164502	0.004428786
PC 28:0|PC 14:0_14:0	0.002164502	0.004428786
LPC O-18:1	0.002164502	0.004428786
LPC 28:0	0.002164502	0.004428786
LPC 26:1/0:0	0.002164502	0.004428786
LPC 26:0	0.015151515	0.025488117
LPC 24:1	0.002164502	0.004428786
LPC 22:1	0.002164502	0.004428786
LPC 20:1	0.002164502	0.004428786
LPC 20:0	0.002164502	0.004428786
LPC 18:1	0.002164502	0.004428786
LPC 18:0	0.002164502	0.004428786
LPC 17:0	0.002164502	0.004428786
LPC 16:0	0.002164502	0.004428786
LPC 14:0	0.002164502	0.004428786
HexCer 42:2;3O	0.002164502	0.004428786
HexCer 42:2;2O|HexCer 18:1;2O/24:1	0.002164502	0.004428786
HexCer 42:0;3O	0.002164502	0.004428786
HexCer 42:0;2O|HexCer 18:0;2O/24:0	0.002164502	0.004428786
HexCer 40:0;2O	0.002164502	0.004428786
HexCer 38:1;2O|HexCer 18:1;2O/20:0	0.004329004	0.008189625
HexCer 34:2;2O|HexCer 18:2;2O/16:0	0.002164502	0.004428786
HexCer 34:1;2O|HexCer 18:1;2O/16:0	0.002164502	0.004428786
HexCer 34:0;2O|HexCer 18:0;2O/16:0	0.002164502	0.004428786
HexCer 32:1;2O|HexCer 18:1;2O/14:0	0.002164502	0.004428786
Hex2Cer 42:1;2O|Hex2Cer 18:1;2O/24:0	0.008658009	0.015514506
DG O-40:6|DG O-18:0_22:6	0.002164502	0.004428786
DG O-40:5|DG O-18:0_22:5	0.002164502	0.004428786
DG O-38:5|DG O-16:0_22:5	0.002164502	0.004428786
DG 38:2	0.015151515	0.025488117
DG 36:2|DG 18:1_18:1	0.002164502	0.004428786
DG 36:1|DG 18:0_18:1	0.025974026	0.040948123
DG 34:1|DG 16:0_18:1	0.002164502	0.004428786
DG 32:0|DG 16:0_16:0	0.015151515	0.025488117
CE 26:6	0.002164502	0.004428786
CE 26:5	0.002164502	0.004428786
CE 24:6	0.002164502	0.004428786
CE 24:5	0.002164502	0.004428786
CE 24:4	0.004329004	0.008189625
CE 22:5	0.002164502	0.004428786
CE 20:5	0.002164502	0.004428786
CE 20:4	0.002164502	0.004428786
CE 18:3	0.002164502	0.004428786
CE 18:2	0.002164502	0.004428786
CE 18:1	0.002164502	0.004428786
BMP 44:12|BMP 22:6_22:6	0.002164502	0.004428786
PS O-40:6|PS O-18:0_22:6	0.002164502	0.004428786
PS O-40:5|PS O-18:0_22:5	0.002164502	0.004428786
PS 40:7|PS 18:1_22:6	0.002164502	0.004428786
PS 40:6|PS 18:0_22:6	0.004329004	0.008189625
PS 38:6|PS 16:0_22:6	0.002164502	0.004428786
PS 38:5|PS 18:1_20:4	0.008658009	0.015514506
PS 38:4|PS 18:0_20:4	0.025974026	0.040948123
PS 36:2|PS 18:1_18:1	0.004329004	0.008189625
PS 34:2|PS 16:1_18:1	0.025974026	0.040948123
PI 40:7|PI 18:1_22:6	0.002164502	0.004428786
PI 40:6|PI 18:1_22:5	0.002164502	0.004428786
PI 40:6|PI 18:0_22:6	0.025974026	0.040948123
PI 40:4|PI 18:0_22:4	0.025974026	0.040948123
PI 39:5	0.002164502	0.004428786
PI 39:4|PI 18:1_21:3	0.002164502	0.004428786
PI 38:6	0.002164502	0.004428786
PI 38:5|PI 18:1_20:4	0.002164502	0.004428786
PI 37:4|PI 17:0_20:4	0.015151515	0.025488117
PI 36:5	0.002164502	0.004428786
PI 36:2|PI 18:1_18:1	0.002164502	0.004428786
PI 36:1|PI 18:0_18:1	0.025974026	0.040948123
PI 35:2|PI 17:1_18:1	0.002164502	0.004428786
PI 35:1|PI 17:0_18:1	0.025974026	0.040948123
PI 34:2	0.002164502	0.004428786
PI 34:0|PI 16:0_18:0	0.025974026	0.040948123
PI 32:0	0.008658009	0.015514506
PG O-32:1|PG O-16:1_16:0	0.004329004	0.008189625
PG 44:12|PG 22:6_22:6	0.002164502	0.004428786
PG 44:10|PG 22:5_22:5	0.002164502	0.004428786
PG 42:9|PG 20:3_22:6	0.002164502	0.004428786
PG 42:11|PG 20:5_22:6	0.002164502	0.004428786
PG 42:10|PG 20:4_22:6	0.002164502	0.004428786
PG 40:9|PG 18:3_22:6	0.002164502	0.004428786
PG 40:8|PG 18:2_22:6	0.002164502	0.004428786
PG 40:7|PG 18:1_22:6	0.004329004	0.008189625
PG 40:6|PG 18:0_22:6	0.002164502	0.004428786
PG 40:5|PG 18:1_22:4	0.002164502	0.004428786
PG 40:5|PG 18:0_22:5_1	0.008658009	0.015514506
PG 40:4|PG 18:0_22:4	0.002164502	0.004428786
PG 39:7|PG 17:1_22:6	0.002164502	0.004428786
PG 38:8|PG 16:2_22:6	0.002164502	0.004428786
PG 38:7|PG 16:1_22:6	0.002164502	0.004428786
PG 38:6|PG 16:0_22:6_1	0.025974026	0.040948123
PG 38:4|PG 18:1_20:3_1	0.002164502	0.004428786
PG 38:4|PG 18:0_20:4	0.002164502	0.004428786
PG 38:3|PG 18:1_20:2	0.002164502	0.004428786
PG 38:2|PG 18:1_20:1	0.002164502	0.004428786
PG 38:1|PG 18:0_20:1	0.002164502	0.004428786
PG 37:2|PG 18:1_19:1	0.004329004	0.008189625
PG 36:2|PG 18:1_18:1_2	0.002164502	0.004428786
PG 36:1|PG 18:0_18:1	0.002164502	0.004428786
PG 35:1|PG 16:0_19:1	0.002164502	0.004428786
PG 34:2|PG 16:1_18:1_2	0.002164502	0.004428786
PG 34:1|PG 16:0_18:1_2	0.002164502	0.004428786
PG 34:0|PG 16:0_18:0	0.002164502	0.004428786
PG 33:1|PG 15:0_18:1	0.002164502	0.004428786
PG 33:0|PG 16:0_17:0	0.002164502	0.004428786
PG 32:1|PG 14:0_18:1_2	0.002164502	0.004428786
PG 32:0|PG 16:0_16:0	0.002164502	0.004428786
PG 31:0|PG 15:0_16:0	0.002164502	0.004428786
PG 30:0|PG 14:0_16:0	0.008658009	0.015514506
PE O-42:7|PE O-20:1_22:6	0.002164502	0.004428786
PE O-42:5|PE O-18:0_24:5	0.002164502	0.004428786
PE O-42:4|PE O-18:1_24:3	0.025974026	0.040948123
PE O-40:8|PE O-18:2_22:6	0.002164502	0.004428786
PE O-40:7|PE O-18:2_22:5	0.008658009	0.015514506
PE O-40:7|PE O-18:1_22:6	0.002164502	0.004428786
PE O-40:5|PE O-20:1_20:4	0.008658009	0.015514506
PE O-40:4|PE O-18:1_22:3_1	0.002164502	0.004428786
PE O-40:2|PE O-18:1_22:1	0.025974026	0.040948123
PE O-40:1|PE O-18:0_22:1	0.002164502	0.004428786
PE O-39:7|PE O-17:1_22:6	0.002164502	0.004428786
PE O-39:5|PE O-17:1_22:4	0.025974026	0.040948123
PE O-38:7|PE O-18:2_20:5	0.002164502	0.004428786
PE O-38:6|PE O-16:1_22:5	0.002164502	0.004428786
PE O-38:5|PE O-16:1_22:4	0.002164502	0.004428786
PE O-38:4|PE O-18:1_20:3	0.004329004	0.008189625
PE O-38:4|PE O-18:0_20:4	0.002164502	0.004428786
PE O-38:4|PE O-16:1_22:3	0.002164502	0.004428786
PE O-38:4|PE O-16:0_22:4	0.002164502	0.004428786
PE O-38:3|PE O-18:2_20:1	0.002164502	0.004428786
PE O-38:3|PE O-18:1_20:2	0.002164502	0.004428786
PE O-38:3|PE O-16:0_22:3	0.002164502	0.004428786
PE O-38:2|PE O-18:1_20:1	0.002164502	0.004428786
PE O-38:1|PE O-18:0_20:1	0.002164502	0.004428786
PE O-37:6|PE O-17:1_20:5	0.008658009	0.015514506
PE O-37:5|PE O-17:1_20:4	0.015151515	0.025488117
PE O-37:2|PE O-18:1_19:1	0.002164502	0.004428786
PE O-36:6|PE O-16:1_20:5	0.004329004	0.008189625
PE O-36:3|PE O-18:2_18:1	0.004329004	0.008189625
PE O-36:2|PE O-18:1_18:1_2	0.002164502	0.004428786
PE O-36:1|PE O-18:1_18:0	0.025974026	0.040948123
PE O-36:1|PE O-18:0_18:1	0.002164502	0.004428786
PE O-36:0|PE O-20:0_16:0	0.015151515	0.025488117
PE O-34:3|PE O-16:1_18:2	0.002164502	0.004428786
PE O-34:2|PE O-16:1_18:1	0.004329004	0.008189625
PE O-34:0|PE O-18:0_16:0	0.002164502	0.004428786
PE O-33:2|PE O-16:1_17:1	0.004329004	0.008189625
PE O-32:2|PE O-16:1_16:1	0.002164502	0.004428786
PE 42:2|PE 18:1_24:1	0.004329004	0.008189625
PE 40:6|PE 18:0_22:6	0.002164502	0.004428786
PE 40:4|PE 20:0_20:4	0.002164502	0.004428786
PE 40:3|PE 18:0_22:3_1	0.004329004	0.008189625
PE 39:3|PE 18:0_21:3	0.002164502	0.004428786
PE 38:5|PE 18:1_20:4	0.002164502	0.004428786
PE 38:5|PE 16:0_22:5	0.002164502	0.004428786
PE 38:4|PE 18:0_20:4	0.002164502	0.004428786
PE 38:3|PE 18:0_20:3_1	0.015151515	0.025488117
PE 38:1|PE 18:0_20:1	0.004329004	0.008189625
PE 37:2|PE 18:1_19:1	0.008658009	0.015514506
PE 36:3|PE 18:1_18:2	0.025974026	0.040948123
PE 36:2|PE 18:1_18:1	0.002164502	0.004428786
PE 35:1|PE 17:0_18:1	0.004329004	0.008189625
PE 33:0;3O|PE 17:0_16:0;3O	0.004329004	0.008189625
PE 32:1;3O|PE 16:0_16:1;3O	0.004329004	0.008189625
PE 32:0|PE 16:0_16:0	0.004329004	0.008189625
PC O-42:6|PC O-18:0_24:6	0.002164502	0.004428786
PC O-42:5|PC O-18:0_24:5	0.002164502	0.004428786
PC O-40:7|PC O-18:1_22:6_2	0.002164502	0.004428786
PC O-40:6|PC O-18:1_22:5	0.002164502	0.004428786
PC O-40:6|PC O-18:0_22:6	0.015151515	0.025488117
PC O-40:5|PC O-18:1_22:4	0.002164502	0.004428786
PC O-38:6|PC O-18:1_20:5	0.002164502	0.004428786
PC O-38:6|PC O-16:0_22:6	0.004329004	0.008189625
PC O-38:5|PC O-18:1_20:4	0.002164502	0.004428786
PC O-38:5|PC O-16:0_22:5	0.002164502	0.004428786
PC O-38:4|PC O-18:0_20:4	0.002164502	0.004428786
PC O-38:4|PC O-16:0_22:4	0.002164502	0.004428786
PC O-38:4;1O|PC O-20:4_18:0;1O	0.002164502	0.004428786
PC O-38:3|PC O-18:0_20:3	0.002164502	0.004428786
PC O-38:1	0.025974026	0.040948123
PC O-36:5|PC O-16:1_20:4	0.002164502	0.004428786
PC O-36:4|PC O-16:0_20:4	0.002164502	0.004428786
PC O-36:2|PC O-18:1_18:1	0.004329004	0.008189625
PC O-36:1;3O|PC O-18:0_18:1;3O	0.002164502	0.004428786
PC O-36:0;3O|PC O-18:0_18:0;3O	0.002164502	0.004428786
PC O-35:0|PC O-18:0_17:0	0.015151515	0.025488117
PC O-34:2;1O|PC O-17:0_17:2;1O	0.002164502	0.004428786
PC O-34:1;1O|PC O-17:0_17:1;1O	0.002164502	0.004428786
PC O-34:0|PC O-18:0_16:0	0.002164502	0.004428786
PC O-33:0|PC O-17:0_16:0	0.002164502	0.004428786
PC O-32:1;1O|PC O-17:0_15:1;1O	0.002164502	0.004428786
PC O-32:0|PC O-16:0_16:0	0.002164502	0.004428786
PC O-30:0|PC O-16:0_14:0	0.015151515	0.025488117
LPE O-20:0	0.025974026	0.040948123
LPE O-18:2	0.002164502	0.004428786
LPE O-18:1	0.002164502	0.004428786
LPE O-18:0	0.002164502	0.004428786
LPE O-17:1	0.002164502	0.004428786
LPE O-16:1	0.002164502	0.004428786
LPE 24:0	0.025974026	0.040948123
LPE 22:1	0.015151515	0.025488117
LPE 22:0	0.015151515	0.025488117
LPE 20:3	0.004329004	0.008189625
LPE 18:1	0.002164502	0.004428786
LPE 18:0	0.002164502	0.004428786
LPE 17:0	0.002164502	0.004428786
LPE 16:0	0.002164502	0.004428786
FA 44:11	0.002164502	0.004428786
FA 42:6	0.015151515	0.025488117
FA 40:6	0.002164502	0.004428786
FA 28:1	0.008658009	0.015514506
FA 26:3	0.002164502	0.004428786
FA 26:2	0.002164502	0.004428786
FA 25:1	0.002164502	0.004428786
FA 25:0	0.025974026	0.040948123
FA 24:6	0.002164502	0.004428786
FA 24:3	0.025974026	0.040948123
FA 24:2	0.002164502	0.004428786
FA 24:1	0.002164502	0.004428786
FA 24:0	0.002164502	0.004428786
FA 23:1	0.002164502	0.004428786
FA 23:0	0.002164502	0.004428786
FA 22:5	0.015151515	0.025488117
FA 22:4	0.008658009	0.015514506
FA 22:3	0.002164502	0.004428786
FA 22:2	0.008658009	0.015514506
FA 22:0	0.002164502	0.004428786
FA 20:2	0.002164502	0.004428786
FA 20:1	0.015151515	0.025488117
FA 19:1	0.002164502	0.004428786
FA 19:0	0.025974026	0.040948123
FA 18:1	0.025974026	0.040948123
CL 72:2|CL 18:0_18:0_18:1_18:1	0.008658009	0.015514506
CL 71:2|CL 18:0_18:0_17:1_18:1	0.015151515	0.025488117
CL 70:2|CL 16:0_18:0_18:1_18:1	0.015151515	0.025488117
Cer 44:0;2O	0.002164502	0.004428786
Cer 42:3;2O|Cer 18:2;2O/24:1	0.002164502	0.004428786
Cer 42:2;2O|Cer 20:2;2O/22:0	0.002164502	0.004428786
Cer 42:2;2O|Cer 18:2;2O/24:0	0.002164502	0.004428786
Cer 42:2;2O|Cer 18:1;2O/24:1	0.002164502	0.004428786
Cer 42:1;2O|Cer 18:1;2O/24:0	0.002164502	0.004428786
Cer 42:1;2O|Cer 18:0;2O/24:1	0.002164502	0.004428786
Cer 42:0;2O|Cer 18:0;2O/24:0	0.002164502	0.004428786
Cer 41:2;2O|Cer 17:1;2O/24:1	0.002164502	0.004428786
Cer 41:1;2O|Cer 18:1;2O/23:0	0.002164502	0.004428786
Cer 41:0;2O|Cer 18:0;2O/23:0	0.002164502	0.004428786
Cer 40:2;2O|Cer 18:2;2O/22:0	0.002164502	0.004428786
Cer 40:2;2O|Cer 16:1;2O/24:1	0.002164502	0.004428786
Cer 40:1;2O|Cer 18:1;2O/22:0	0.002164502	0.004428786
Cer 40:0;2O|Cer 18:0;2O/22:0	0.002164502	0.004428786
Cer 39:1;2O|Cer 17:1;2O/22:0	0.002164502	0.004428786
Cer 38:1;2O|Cer 18:1;2O/20:0	0.002164502	0.004428786
Cer 38:0;2O|Cer 18:0;2O/20:0	0.002164502	0.004428786
Cer 36:2;2O|Cer 18:2;2O/18:0	0.002164502	0.004428786
Cer 36:1;2O|Cer 18:1;2O/18:0	0.002164502	0.004428786
Cer 36:0;2O|Cer 18:0;2O/18:0	0.002164502	0.004428786
Cer 35:1;2O|Cer 18:1;2O/17:0	0.002164502	0.004428786
Cer 35:0;2O	0.002164502	0.004428786
Cer 34:2;2O|Cer 18:2;2O/16:0	0.002164502	0.004428786
Cer 34:1;2O|Cer 18:1;2O/16:0	0.002164502	0.004428786
Cer 34:0;2O|Cer 18:0;2O/16:0	0.002164502	0.004428786
Cer 33:1;2O|Cer 17:1;2O/16:0	0.002164502	0.004428786
Cer 32:1;2O|Cer 18:1;2O/14:0	0.002164502	0.004428786
Cer 32:0;2O	0.002164502	0.004428786
ASG 28:2;O;Hex;FA 16:0	0.008658009	0.015514506
