# Supplementary material for: Uncovering Anticancer Mechanisms of Spiramycin Derivatives Using Transcriptomic and Metabolomic Analyses
Source: Metabolites. 2025 Sep 27;15(10):647. doi: 10.3390/metabo15100647 (PMC12566170; doi:10.3390/metabo15100647)
Supplement: Supplementary file 1 [file metabolites-15-00647-s001.zip › Table S6 A full list of pathways obtained by LC-MS-based metabolomics analyses/pathway_results_Lc_229.csv]

	Total	Expected	Hits	Raw p	-log10(p)	Holm adjust	FDR	Impact
Glycerophospholipid metabolism	36	0.32	8	8.947e-11	10.048	7.1576e-09	7.1576e-09	0.35471
Glycerolipid metabolism	16	0.14222	3	0.00029288	3.5333	0.023138	0.011715	0.23365
Glycosylphosphatidylinositol (GPI)-anchor biosynthesis	15	0.13333	2	0.0072147	2.1418	0.56275	0.19239	0.00639
Sphingolipid metabolism	32	0.28444	2	0.031261	1.505	1	0.62523	0.21576
Linoleic acid metabolism	5	0.044444	1	0.043716	1.3594	1	0.69945	0
alpha-Linolenic acid metabolism	13	0.11556	1	0.10999	0.95866	1	1	0
Inositol phosphate metabolism	30	0.26667	1	0.2369	0.62543	1	1	0.0777
Fatty acid degradation	39	0.34667	1	0.29708	0.52713	1	1	0.00142
Steroid biosynthesis	41	0.36444	1	0.30984	0.50887	1	1	0
Arachidonic acid metabolism	44	0.39111	1	0.32857	0.48337	1	1	0
