# Supplementary material for: Uncovering Anticancer Mechanisms of Spiramycin Derivatives Using Transcriptomic and Metabolomic Analyses
Source: Metabolites. 2025 Sep 27;15(10):647. doi: 10.3390/metabo15100647 (PMC12566170; doi:10.3390/metabo15100647)
Supplement: Supplementary file 1 [file metabolites-15-00647-s001.zip › Table S6 A full list of pathways obtained by LC-MS-based metabolomics analyses/pathway_results_Lc_231.csv]

	Total	Expected	Hits	Raw p	-log10(p)	Holm adjust	FDR	Impact
Glycerophospholipid metabolism	36	0.27429	8	1.5229e-11	10.817	1.2183e-09	1.2183e-09	0.35471
Glycosylphosphatidylinositol (GPI)-anchor biosynthesis	15	0.11429	2	0.0052906	2.2765	0.41796	0.16056	0.00639
Glycerolipid metabolism	16	0.1219	2	0.0060208	2.2203	0.46963	0.16056	0.02337
Sphingolipid metabolism	32	0.24381	2	0.023254	1.6335	1	0.46507	0.21576
Linoleic acid metabolism	5	0.038095	1	0.037566	1.4252	1	0.60106	0
alpha-Linolenic acid metabolism	13	0.099048	1	0.09499	1.0223	1	1	0
Inositol phosphate metabolism	30	0.22857	1	0.20673	0.68459	1	1	0.0777
Fatty acid degradation	39	0.29714	1	0.26063	0.58398	1	1	0.00142
Arachidonic acid metabolism	44	0.33524	1	0.2891	0.53896	1	1	0
